# Supplementary material for: A Transcriptome Survey Spanning Life Stages and Sexes of the Harlequin Bug, Murgantia histrionica
Source: Insects. 2017 May 25;8(2):55. doi: 10.3390/insects8020055 (PMC5492069; doi:10.3390/insects8020055)
Supplement: Supplementary file 1 [file insects-08-00055-s001.zip]

Archive with 2 entries (2 files):
- insects-189686-supplementary Table S1.xlsx
- insects-189686-supplementary-Figures.docx
