# Supplementary material for: A Transcriptome Survey Spanning Life Stages and Sexes of the Harlequin Bug, Murgantia histrionica
Source: Insects. 2017 May 25;8(2):55. doi: 10.3390/insects8020055 (PMC5492069; doi:10.3390/insects8020055)
Supplement: Supplementary file 1 [file insects-08-00055-s001.zip › insects-189686-supplementary Table S1.xlsx]

## Sheet: 2nd_v_4th
Isoform	Instar2	Instar4	log2FC	up (+) down (-)	Best Blastx Hit	Product Length (no xhomol)	Product Tm	Sense Primer	Anti-sense Primer	Product Length (xhomol)	Product Tm	Sense Primer	Anti-sense Primer	primers differ?
HBug_USDA-ARS_IIBBL.185893	4724.75	6.31	9.54838	+	gi|939641455|ref|XP_014271311.1| PREDICTED: cuticle protein 7-like [Halyomorpha halys]	no	xhomol-intolerant	primers	found	151	79.1	CCATCTTACTCCTTCTCTTACT	GGTCAGCGGTGTAGTCTA	TRUE
HBug_USDA-ARS_IIBBL.212171	4465.27	6.26	9.47837	+	none	no	xhomol-intolerant	primers	found	250	80.3	TCCAGTTGCCACCTCTTA	TCCGTATCCACCATATCCA	TRUE
HBug_USDA-ARS_IIBBL.282167	3247.34	9.13	8.47443	+	none	no	xhomol-intolerant	primers	found	221	81	CTTCCTACGCTAGTACCTAC	GGCAGACCTGTATCCAAG	TRUE
HBug_USDA-ARS_IIBBL.183411	1976.83	6.03	8.35682	+	gi|939641394|ref|XP_014271289.1| PREDICTED: larval cuticle protein A2B-like [Halyomorpha halys]	80	70.4	CCATCATCACCATGTTCGT	AGCGAAGTATTGAGGAGCA	173	77.6	CCATCCTACTCCTTCTCTTAC	TTAGCGTTGAATCCGTTGA	TRUE
HBug_USDA-ARS_IIBBL.82161	1591.5	5.47	8.18463	+	none	202	77.7	TGTGCTACGGATGTGATAG	AGGTATGGCATTCTCTTCC	153	76.4	AACTAGCACCGTATGTCAG	GGCAGAAGGTATGGCATT	TRUE
HBug_USDA-ARS_IIBBL.299947	1670.19	7.14	7.86987	+	gi|939641448|ref|XP_014271309.1| PREDICTED: cuticle protein 7-like [Halyomorpha halys]	no	xhomol-intolerant	primers	found	168	76.9	CGTTGAATCCGTTGACTG	CATCTTACTCCTTCTCTTACTC	TRUE
HBug_USDA-ARS_IIBBL.186844	3285.92	14.4	7.83408	+	none	no	xhomol-intolerant	primers	found	150	81.9	GCTTATGCCAGACCACTC	TTCAACTCTAGGTGCTACAG	TRUE
HBug_USDA-ARS_IIBBL.186843	1774	7.9	7.81094	+	none	no	xhomol-intolerant	primers	found	130	80.9	GCTTATGCCAGACCACTC	CTTCAACTCTAGGTGCTACA	TRUE
HBug_USDA-ARS_IIBBL.58277	4329.38	26.39	7.35803	+	gi|939641448|ref|XP_014271309.1| PREDICTED: cuticle protein 7-like [Halyomorpha halys]	no	xhomol-intolerant	primers	found	168	77.1	CGTTGAATCCGTTGACTG	CATCTTACTCCTTCTCTTACTC	TRUE
HBug_USDA-ARS_IIBBL.289612	741.44	5.16	7.16682	+	none	no	xhomol-intolerant	primers	found	156	80.8	GTATCCACCACCGCTCAT	GGAGTAAGAGAAGGAGTAAGAT	TRUE
HBug_USDA-ARS_IIBBL.378259	883.99	6.31	7.13025	+	none	no	xhomol-intolerant	primers	found	136	80.3	GTCGTATTCTTCAACTCTAGG	CGCTTACTCCAGACCTCT	TRUE
HBug_USDA-ARS_IIBBL.146122	1280.32	11.51	6.79747	+	none	no	xhomol-intolerant	primers	found	163	80.2	GGCAGACCTGTATCCAAG	CTCCTACGCTAACACCTAC	TRUE
HBug_USDA-ARS_IIBBL.189343	1286.65	15.41	6.38361	+	gi|939668022|ref|XP_014281065.1| PREDICTED: ice-structuring glycoprotein-like isoform X1 [Halyomorpha halys]	no	xhomol-intolerant	primers	found	121	72.3	ATGGAGCATCGTAAGTTCTT	AACAACACAGACCTACTCAA	TRUE
HBug_USDA-ARS_IIBBL.301268	528.06	6.85	6.26845	+	gi|939677980|ref|XP_014284669.1| PREDICTED: uncharacterized protein LOC106686064 [Halyomorpha halys]	223	70.1	ACATCCTTGGTCCATCTCT	TGCTCTCAGGTTCATAGTG	170	77.4	CTTGGAAGACATCATCATCATC	CGGTAGAGTAGGCGAAGT	TRUE
HBug_USDA-ARS_IIBBL.88766	698.41	9.33	6.22605	+	gi|939655681|ref|XP_014276323.1| PREDICTED: uncharacterized protein LOC106680852 [Halyomorpha halys]	129	76	CTTCCAGTTCAGCCAACA	ATAGGTTCCACAGGTGAGA	129	76	CTTCCAGTTCAGCCAACA	ATAGGTTCCACAGGTGAGA	FALSE
HBug_USDA-ARS_IIBBL.82423	402.06	5.52	6.1866	+	none	80	73	CGATACGAACTCCACTACTCT	AAGGGACGCAAGGGACAA	221	79.3	ACGAACTCCACTACTCTCA	TAACCACCTACAACAACCAA	TRUE
HBug_USDA-ARS_IIBBL.211895	2718.64	39.19	6.11626	+	none	145	77.6	ATGTGAGTGTCCTTAGTGG	ATTGGTCCATCCCGTAGT	106	77.1	TCCTTAGTGGACAAGAACAG	GTTACACGCTTCACCTCT	TRUE
HBug_USDA-ARS_IIBBL.482477	676.53	10.14	6.06002	+	gi|939655681|ref|XP_014276323.1| PREDICTED: uncharacterized protein LOC106680852 [Halyomorpha halys]	no	xhomol-intolerant	primers	found	176	74.2	GGTGCGGTGATGTATTGT	GCGACGACAACTACAACT	TRUE
HBug_USDA-ARS_IIBBL.208487	346.38	5.38	6.00861	+	gi|939661727|ref|XP_014278643.1| PREDICTED: endocuticle structural glycoprotein SgAbd-4-like [Halyomorpha halys]	no	xhomol-intolerant	primers	found	178	76.8	ACAATCCTGACGGTTCTTAT	TCGGCTACATAGTTGAGTG	TRUE
HBug_USDA-ARS_IIBBL.169227	551.54	10.3	5.74275	+	gi|939695597|ref|XP_014291905.1| PREDICTED: uncharacterized protein LOC106690840 [Halyomorpha halys]	no	xhomol-intolerant	primers	found	158	77.7	GCTCCATCCTACAACCAA	AGATGAACTGACCTCCTTG	TRUE
HBug_USDA-ARS_IIBBL.516665	524.05	10.01	5.71019	+	gi|939661696|ref|XP_014278632.1| PREDICTED: endocuticle structural glycoprotein SgAbd-4-like [Halyomorpha halys]	no	xhomol-intolerant	primers	found	136	76.3	CACATCGACAACATGATACA	GATAAGAACCGTCAGGATTG	TRUE
HBug_USDA-ARS_IIBBL.461217	1641.95	34.83	5.55894	+	gi|939645953|ref|XP_014272890.1| PREDICTED: cuticle protein 16.5, isoform A-like [Halyomorpha halys]	no	xhomol-intolerant	primers	found	206	83.1	ATAGTTCGGGCAGCAATT	GCTAACGACCTTCCTCTC	TRUE
HBug_USDA-ARS_IIBBL.275114	1420.12	32.73	5.43926	+	none	no	xhomol-intolerant	primers	found	95	78.7	ACCTGCGGCATAGGTAAG	TCGCTCCAGGAGTTATCG	TRUE
HBug_USDA-ARS_IIBBL.461107	365.95	8.47	5.43314	+	none	160	75.4	TAGTGAGGGCTGGGTAGT	GGGTAGTTCATAGAATTTGAGG	115	71.1	GCACTGAGTAAGATCAACAAC	AATGGAGCCGACCTTGAA	TRUE
HBug_USDA-ARS_IIBBL.191251	456.76	10.95	5.38243	+	gi|939679280|ref|XP_014285084.1| PREDICTED: uncharacterized protein LOC106686355 isoform X2 [Halyomorpha halys]	no	xhomol-intolerant	primers	found	112	75.5	AAGTTCTGGCAATCCTACG	CCAATGGACGGAAGATACC	TRUE
HBug_USDA-ARS_IIBBL.82696	1983.71	54.16	5.19483	+	none	no	xhomol-intolerant	primers	found	117	80.8	CCAATCCTGGTGCGATTA	TACTCAGTGCCGTAGTGG	TRUE
HBug_USDA-ARS_IIBBL.281992	203.66	5.73	5.15148	+	gi|939661729|ref|XP_014278644.1| PREDICTED: endocuticle structural glycoprotein SgAbd-4-like [Halyomorpha halys]	no	xhomol-intolerant	primers	found	174	77.7	GGACAGACTTACACTATCACT	AGCACCAGTTCCAGAGTT	TRUE
HBug_USDA-ARS_IIBBL.326250	253.24	7.24	5.12837	+	gi|939630704|ref|XP_014278787.1| PREDICTED: adult-specific cuticular protein ACP-20-like [Halyomorpha halys]	198	78.9	AGCAACAGTCAGCAACAT	TGAGCGTAGTAGTCAACAG	85	72.2	CTTGTTGGTGAGAGGTGTT	TTGCTGACTGTTGCTGAG	TRUE
HBug_USDA-ARS_IIBBL.252645	2786.82	80	5.12248	+	gi|939645951|ref|XP_014272889.1| PREDICTED: cuticle protein 16.5, isoform A-like [Halyomorpha halys]	83	71	GCTCTGGTCTCACTTCAG	TAACCACCATCGTCAACAA	80	70.4	TGGTCTCACTTCAGCCTAT	CTAACCACCATCGTCAACA	TRUE
HBug_USDA-ARS_IIBBL.498890	288.26	9.91	4.86234	+	gi|939694894|ref|XP_014291530.1| PREDICTED: cuticle protein 8 [Halyomorpha halys]	no	xhomol-intolerant	primers	found	247	79.6	GGCAGTGTTGTCGGTTAT	GACGGTTCCATCAGAGTG	TRUE
HBug_USDA-ARS_IIBBL.24232	221.29	8.17	4.75946	+	none	no	xhomol-intolerant	primers	found	119	74.2	GTTGCTCCAGGAATTGTTG	CGTCGTTAAGATGGCTTCA	TRUE
HBug_USDA-ARS_IIBBL.176565	1055.89	42.45	4.63655	+	gi|939690398|ref|XP_014289169.1| PREDICTED: uncharacterized protein LOC106688964 [Halyomorpha halys]	no	xhomol-intolerant	primers	found	122	75.5	GCCTGTTCTGCTGATACTT	ACTTCCTTCATCGTCCTCT	TRUE
HBug_USDA-ARS_IIBBL.518633	984.11	42.52	4.53261	+	gi|939695551|ref|XP_014291879.1| PREDICTED: pistil-specific extensin-like protein [Halyomorpha halys]	165	78.4	GCTGGTCTTGGTCTAGGA	TGGAGAAGGTATCACTGTTG	100	78.2	GGTTGTGGTTGTGGTCTT	ACGACGGCTCCTACTATC	TRUE
HBug_USDA-ARS_IIBBL.401622	1144.8	49.98	4.5176	+	gi|939693396|ref|XP_014290756.1| PREDICTED: tyrosine 3-monooxygenase [Halyomorpha halys]	92	65	TTACAGGCTCAGCACAAC	GTACCTATAGCTCAAGTTAGAC	118	75.7	ACAGCAGTGGTAGATGGT	AGGAGCACGGTAAGGTAA	TRUE
HBug_USDA-ARS_IIBBL.224231	1117.6	53.28	4.39067	+	gi|939641482|ref|XP_014271322.1| PREDICTED: cuticle protein 18.6, isoform A-like [Halyomorpha halys]	165	74.2	CCTGATCTGCTTGACACA	TCGGAGGAATGATACTAACTG	148	73.3	ACAGGCACCGATAACAAG	GGAGGAATGATACTAACTGGA	TRUE
HBug_USDA-ARS_IIBBL.499277	352.86	18.03	4.29062	+	gi|939630788|ref|XP_014279128.1| PREDICTED: calphotin-like [Halyomorpha halys]	no	xhomol-intolerant	primers	found	195	76.8	GGTCTTAGTGATGAAGGTAGT	CAGTTCCAGTTCCAGTTGA	TRUE
HBug_USDA-ARS_IIBBL.330487	1740.78	90.98	4.25804	+	gi|939693396|ref|XP_014290756.1| PREDICTED: tyrosine 3-monooxygenase [Halyomorpha halys]	220	76.6	ACGCTAATAGAGGTGGAGA	CTTGGTCTGCTTCACTACA	220	76.6	ACGCTAATAGAGGTGGAGA	CTTGGTCTGCTTCACTACA	FALSE
HBug_USDA-ARS_IIBBL.499279	200.48	10.54	4.24951	+	gi|939630788|ref|XP_014279128.1| PREDICTED: calphotin-like [Halyomorpha halys]	no	xhomol-intolerant	primers	found	195	76.8	GGTCTTAGTGATGAAGGTAGT	CAGTTCCAGTTCCAGTTGA	TRUE
HBug_USDA-ARS_IIBBL.34763	122.26	6.74	4.18106	+	none	234	81.9	GCCCTAGCCATTGAACAC	ATGATAACCGTGGAGAAGC	146	77.7	AGTAGTGAGGACGGTAGC	GGAATGTGAATGGAGATGAAG	TRUE
HBug_USDA-ARS_IIBBL.476860	93.44	5.27	4.14817	+	none	no	xhomol-intolerant	primers	found	107	77.4	CGGCAAGAATGGATTTCAG	AGTTGTACTGTGGCAAGG	TRUE
HBug_USDA-ARS_IIBBL.222909	242.33	14.01	4.11244	+	none	no	xhomol-intolerant	primers	found	176	82.2	CCACTAGCAGTGCCTTATG	ATGGTCTTGGAGAGGAGAG	TRUE
HBug_USDA-ARS_IIBBL.446985	89.06	5.29	4.07344	+	none	102	75.4	GGACAGTCTGTAACATGAAGT	CTCTAGGTATGCAGGATGGT	163	78.1	TCCTCGTGGTCCTTGTAG	ACTCATCTTCTCAGTCTTCAG	TRUE
HBug_USDA-ARS_IIBBL.326669	184.7	11.15	4.05007	+	none	no	xhomol-intolerant	primers	found	245	82.9	TTGCCTTGTCGTTGTAGC	GGGAAATGATGGTCTTGGA	TRUE
HBug_USDA-ARS_IIBBL.521250	388.87	24.58	3.98373	+	gi|939641448|ref|XP_014271309.1| PREDICTED: cuticle protein 7-like [Halyomorpha halys]	219	68.1	CAGCCAAGGTAAATCGTAA	GCCATAGTTAAGTTGATGTG	198	82.8	CGGAGTAAGCGAGAGTTG	CCATCAGGACCGTAGACT	TRUE
HBug_USDA-ARS_IIBBL.435873	136.95	8.68	3.97981	+	none	no	xhomol-intolerant	primers	found	171	69.9	GGCAAGTAACCTGTGGAA	CATAAGTCGAAGGCGTCTA	TRUE
HBug_USDA-ARS_IIBBL.57390	1172.78	75.36	3.95999	+	none	no	xhomol-intolerant	primers	found	88	76.9	CTTCTTCTTCTGCGTTGTG	ATTGTGGATGGTGTAAGGAG	TRUE
HBug_USDA-ARS_IIBBL.287542	605.39	39	3.95632	+	gi|939693396|ref|XP_014290756.1| PREDICTED: tyrosine 3-monooxygenase [Halyomorpha halys]	no	xhomol-intolerant	primers	found	118	75.7	ACAGCAGTGGTAGATGGT	AGGAGCACGGTAAGGTAA	TRUE
HBug_USDA-ARS_IIBBL.494683	106.75	7.17	3.89612	+	gi|939690283|ref|XP_014289105.1| PREDICTED: circadian clock-controlled protein-like [Halyomorpha halys]	133	75.8	ATATAACACCCTACCGTTCC	CGTCGGGATGTAATCAGG	81	68.3	AAGGCTACCTGATTACATCC	ACTACTTCAACTGCATCCAA	TRUE
HBug_USDA-ARS_IIBBL.300009	421.18	29.02	3.85932	+	none	no	xhomol-intolerant	primers	found	209	82.2	CAACAGCACCTTCTCATCA	GCAGCGTAGGCTACTCTA	TRUE
HBug_USDA-ARS_IIBBL.30835	140.72	9.71	3.85721	+	none	188	69.4	CTAATGGATGAGAGGTAGACA	TCGTTCATCTTCGCTTGT	250	78.4	AACCACCATTACCAGCATAA	ACTTCTACAACGAGCACTAC	TRUE
HBug_USDA-ARS_IIBBL.510471	71.27	5.34	3.73838	+	gi|939690920|ref|XP_014289460.1| PREDICTED: uncharacterized protein LOC106689151 isoform X1 [Halyomorpha halys]	107	74.7	GACTGTGGTGCCTATTCTT	AATGGAGGTTCAGCTAGAC	173	76.9	GACTGTGGTGCCTATTCTT	GGATGTGAGGACTACTATGG	TRUE
HBug_USDA-ARS_IIBBL.504185	366.36	28.73	3.67263	+	gi|939660450|ref|XP_014278142.1| PREDICTED: tubulin beta-1 chain [Halyomorpha halys]	82	72.7	GGAACCTAGAAGAATGGAGAA	TAGACAGCCAGCCAATGA	162	74	TTCTGTCTGGATACTCTTCTC	GTGCTGAACTGGTGGATT	TRUE
HBug_USDA-ARS_IIBBL.388703	2870.66	229.49	3.64488	+	gi|939674175|ref|XP_014283320.1| PREDICTED: cuticle protein 12.5-like [Halyomorpha halys]	no	xhomol-intolerant	primers	found	129	78.2	ACACCATTGAAGAACCAGTA	CATAAGAGGCAGCGTAGG	TRUE
HBug_USDA-ARS_IIBBL.81886	667.02	53.52	3.63958	+	gi|939695597|ref|XP_014291905.1| PREDICTED: uncharacterized protein LOC106690840 [Halyomorpha halys]	no	xhomol-intolerant	primers	found	225	79.3	GACCTCCAGCACCTCTAA	TGTATTGTCCGTTGTCGTAT	TRUE
HBug_USDA-ARS_IIBBL.193496	232.74	18.72	3.63607	+	none	no	xhomol-intolerant	primers	found	206	72.7	CACCAGTCAACCAACAGT	CATCATCCACACGCAGTA	TRUE
HBug_USDA-ARS_IIBBL.370630	99.24	8.2	3.59723	+	gi|939629950|ref|XP_014276436.1| PREDICTED: uncharacterized protein LOC106680918 [Halyomorpha halys]	no	xhomol-intolerant	primers	found	119	65.6	CCTATCGTCTTCAGTCAATATG	ATGTGTAGTTCAACCTTCCA	TRUE
HBug_USDA-ARS_IIBBL.176568	316.64	26.73	3.56631	+	gi|939690398|ref|XP_014289169.1| PREDICTED: uncharacterized protein LOC106688964 [Halyomorpha halys]	no	xhomol-intolerant	primers	found	122	75.5	GCCTGTTCTGCTGATACTT	ACTTCCTTCATCGTCCTCT	TRUE
HBug_USDA-ARS_IIBBL.490755	94.88	8.02	3.56443	+	gi|939688406|ref|XP_014288102.1| PREDICTED: twitchin [Halyomorpha halys]	no	xhomol-intolerant	primers	found	120	69.3	CTCCTTCAGTAACTGTAGCA	AAGCGTTCAATGACAATGG	TRUE
HBug_USDA-ARS_IIBBL.316342	221.69	19	3.54447	+	gi|939678520|ref|XP_014284843.1| PREDICTED: GTP cyclohydrolase 1 isoform X3 [Halyomorpha halys]	no	xhomol-intolerant	primers	found	153	77.2	CGTCGTGGTCTTCATCAA	TCCTCCTGGCTTCCTTAG	TRUE
HBug_USDA-ARS_IIBBL.222855	698.62	61.48	3.50632	+	none	no	xhomol-intolerant	primers	found	122	75.2	CTGCTGTTGCTAACTATGC	CGATCCTAATTACCAGTTCTTG	TRUE
HBug_USDA-ARS_IIBBL.223967	380.01	33.48	3.50467	+	gi|939661406|ref|XP_014278509.1| PREDICTED: protein takeout-like [Halyomorpha halys]	190	75.3	TGGCGGAGCTACTCTTAG	GGATTGCTTCTGGATACATTC	221	74.7	GTTCCACTGCTCACTCTT	TTGTTGCTTCCTTCTGTTC	TRUE
HBug_USDA-ARS_IIBBL.260649	74.56	6.61	3.49568	+	gi|939669940|ref|XP_014281793.1| PREDICTED: cathepsin L1-like [Halyomorpha halys]	no	xhomol-intolerant	primers	found	181	70.4	GATCGGCGAACTTATTAACC	AGTGAGGAGGAAGAATGGA	TRUE
HBug_USDA-ARS_IIBBL.461782	298.22	26.55	3.48959	+	none	no	xhomol-intolerant	primers	found	250	78.4	AACCACCATTACCAGCATAA	ACTTCTACAACGAGCACTAC	TRUE
HBug_USDA-ARS_IIBBL.66253	1192.82	108.27	3.46167	+	none	250	70.3	TTGTTGTGAGCCTGGTAAC	GTGCGGTCCTTGAACTTC	159	77.1	CTGGTGCTGATGGTAGTATT	CGTTATGGATGGTGTAAGGA	TRUE
HBug_USDA-ARS_IIBBL.64753	3050.5	280.33	3.44385	+	none	no	xhomol-intolerant	primers	found	137	78.3	AGAGTAGGCGAGTTGGTT	GCAAGAGGGTTGGAGTTT	TRUE
HBug_USDA-ARS_IIBBL.465667	1766.11	162.32	3.44366	+	gi|939667980|ref|XP_014281049.1| PREDICTED: calphotin-like [Halyomorpha halys]	no	xhomol-intolerant	primers	found	235	76	CTTCAACTTCAGATACGACAG	AACATTCACTACGGAACCAA	TRUE
HBug_USDA-ARS_IIBBL.425930	67.7	6.38	3.40753	+	gi|939688406|ref|XP_014288102.1| PREDICTED: twitchin [Halyomorpha halys]	no	xhomol-intolerant	primers	found	221	71.5	AATCTTGGTGCTGCTTGT	CATCCTTGGCTCATTGGT	TRUE
HBug_USDA-ARS_IIBBL.439891	121.37	11.66	3.37977	+	gi|939695514|ref|XP_014291860.1| PREDICTED: cleavage and polyadenylation specificity factor subunit CG7185-like [Halyomorpha halys]	80	66.8	AAATCATGGCGGCATCCT	AGACACACCTTTATCTTCACAC	207	73.1	CTCTTGCTCTGTGGTGTTA	ATGTGTAAGTGAGGTGGAAG	TRUE
HBug_USDA-ARS_IIBBL.316345	192.25	18.56	3.37271	+	gi|939678516|ref|XP_014284841.1| PREDICTED: GTP cyclohydrolase 1 isoform X1 [Halyomorpha halys]	no	xhomol-intolerant	primers	found	153	77.2	CGTCGTGGTCTTCATCAA	TCCTCCTGGCTTCCTTAG	TRUE
HBug_USDA-ARS_IIBBL.376997	520.43	51.54	3.33594	+	none	no	xhomol-intolerant	primers	found	81	72.3	CTTAGTGAAGGTAGGAGTAGC	ACGGATACGGTCTTGGATA	TRUE
HBug_USDA-ARS_IIBBL.179982	239.86	23.78	3.33437	+	gi|939641416|ref|XP_014271297.1| PREDICTED: cuticle protein 7-like [Halyomorpha halys]	250	70	TCTGTTGTGCATAGGATGG	AGCAGGCGATGTTAATACTT	106	77.1	GTGTGAGCTACAGCAACT	CCATCAGGACCGTAGACTA	TRUE
HBug_USDA-ARS_IIBBL.219073	106	10.62	3.31921	+	gi|939662955|ref|XP_014279136.1| PREDICTED: neural Wiskott-Aldrich syndrome protein-like [Halyomorpha halys]	no	xhomol-intolerant	primers	found	116	76.7	TGTTGTGGAGGCTTAGGT	CTTCTTCTTCTTGTAGTCTTGG	TRUE
HBug_USDA-ARS_IIBBL.316347	126.82	12.79	3.30969	+	gi|939678516|ref|XP_014284841.1| PREDICTED: GTP cyclohydrolase 1 isoform X1 [Halyomorpha halys]	no	xhomol-intolerant	primers	found	153	77.2	CGTCGTGGTCTTCATCAA	TCCTCCTGGCTTCCTTAG	TRUE
HBug_USDA-ARS_IIBBL.217195	64.44	6.54	3.30059	+	none	80	68.4	AGGATGTAATTGCCGAGTAC	AAGGACAGTGCGACAGAT	122	75.2	TGTCTGCTCCTACCGATT	GCCGTAACCAACTCCAAT	TRUE
HBug_USDA-ARS_IIBBL.111525	62.06	6.41	3.27527	+	gi|939692956|ref|XP_014290521.1| PREDICTED: chondroitin proteoglycan-2-like [Halyomorpha halys]	84	71.9	CTCTGGATGATGGATTCTCTT	GGTGTGGATAAGTTGGATGA	84	71.9	CTCTGGATGATGGATTCTCTT	GGTGTGGATAAGTTGGATGA	FALSE
HBug_USDA-ARS_IIBBL.417853	2048.77	219.01	3.22569	+	none	no	xhomol-intolerant	primers	found	150	77.8	TACACGCAACCACCAACA	CGGAATAAGAGAAGGAGTAGG	TRUE
HBug_USDA-ARS_IIBBL.319909	126.36	13.51	3.22544	+	gi|939695553|ref|XP_014291880.1| PREDICTED: DNA translocase FtsK [Halyomorpha halys]	181	75.9	CGACTCCTGTTCCAATCC	GCTCCATACTCAACCTCTC	89	70.7	TGCCTCTTATGTGCTGTAG	TCGTTGTGCCTGTTGATT	TRUE
HBug_USDA-ARS_IIBBL.231926	124.34	13.39	3.21506	+	none	198	77.2	GATATTGCTGTATCCGTAAGG	TATGGTGGTCATGGAGGA	110	75	GCTTCCATATCCGCCATT	TCCTGCCTGTCTACAACTA	TRUE
HBug_USDA-ARS_IIBBL.265384	5497.54	595.21	3.20732	+	gi|939641463|ref|XP_014271315.1| PREDICTED: cuticle protein 21-like [Halyomorpha halys]	no	xhomol-intolerant	primers	found	170	79.6	CCATCCTACTCCTTCTCTTAC	GCATTGAATCCGTTGACTG	TRUE
HBug_USDA-ARS_IIBBL.284375	712.57	77.69	3.19723	+	gi|939667980|ref|XP_014281049.1| PREDICTED: calphotin-like [Halyomorpha halys]	98	75.2	CGGCGGCATAAGTAGAAG	CGTTGGTCATCATGGAGTT	230	78	GCAACAGGAACAACAGAAG	AACAACACAGACCTACTCAA	TRUE
HBug_USDA-ARS_IIBBL.430364	973.72	106.4	3.19401	+	gi|939641634|ref|XP_014271382.1| PREDICTED: cuticle protein 21-like [Halyomorpha halys]	no	xhomol-intolerant	primers	found	133	77.6	CCGTAGATTGGAGCGATT	GCTACTCTGTATCCGAACC	TRUE
HBug_USDA-ARS_IIBBL.222857	1422.92	155.62	3.19276	+	none	no	xhomol-intolerant	primers	found	167	80.7	CTGCTGGTTCAGTCGTTG	AGCAGCATAGGTCCTAGTT	TRUE
HBug_USDA-ARS_IIBBL.136252	574.04	63.85	3.16839	+	gi|939647871|ref|XP_014273555.1| PREDICTED: cathepsin L1-like [Halyomorpha halys]	no	xhomol-intolerant	primers	found	158	74.6	TCTTCACCAACCAGTAATCT	ACCTATATCTGTCGCTATCG	TRUE
HBug_USDA-ARS_IIBBL.225564	5181.68	578.63	3.16271	+	gi|939641394|ref|XP_014271289.1| PREDICTED: larval cuticle protein A2B-like [Halyomorpha halys]	no	xhomol-intolerant	primers	found	173	78.3	CCATCTTACTCCTTCTCTTACT	TTAGCGTTGAATCCGTTGA	TRUE
HBug_USDA-ARS_IIBBL.480299	72.46	8.18	3.14701	+	gi|939662955|ref|XP_014279136.1| PREDICTED: neural Wiskott-Aldrich syndrome protein-like [Halyomorpha halys]	124	72.6	TCTCAGCGTTGCATTCAT	GTGGAAGACAAGGATGGAA	133	73	GCTTGGTTGCTTCTTGAG	ATGGATGAGTGCGTCTTC	TRUE
HBug_USDA-ARS_IIBBL.321717	59.54	6.9	3.10919	+	gi|939675580|ref|XP_014283823.1| PREDICTED: uncharacterized protein LOC106685576 [Halyomorpha halys]	158	76.4	ACATCCTGACTTGACATCC	GATATGCTGGTCCTTGGTT	158	76.4	ACATCCTGACTTGACATCC	GATATGCTGGTCCTTGGTT	FALSE
HBug_USDA-ARS_IIBBL.511390	50.22	5.88	3.09437	+	gi|939651496|ref|XP_014274819.1| PREDICTED: uncharacterized protein LOC106679932 [Halyomorpha halys]	no	xhomol-intolerant	primers	found	188	73.1	ATCGTATCGTCTATTCCATCC	CGTCAGGCTCTTCACTTG	TRUE
HBug_USDA-ARS_IIBBL.138210	52.1	6.14	3.08497	+	gi|939672437|ref|XP_014282714.1| PREDICTED: muscle-specific protein 20-like [Halyomorpha halys]	no	xhomol-intolerant	primers	found	160	73.1	CACCACCTGAGTAGTTGATT	CAAGAAGCAGAGGCACAA	TRUE
HBug_USDA-ARS_IIBBL.258490	57.61	6.93	3.05539	+	gi|939678093|ref|XP_014284709.1| PREDICTED: uncharacterized protein LOC106686094 isoform X1 [Halyomorpha halys]	204	73.1	GACTGTAGCCAAGGATTATG	AAGAAGCAGACGGAGACT	204	73.1	GACTGTAGCCAAGGATTATG	AAGAAGCAGACGGAGACT	FALSE
HBug_USDA-ARS_IIBBL.313926	70.62	8.56	3.04439	+	gi|939695058|ref|XP_014291620.1| PREDICTED: sodium/potassium-transporting ATPase subunit beta-2 [Halyomorpha halys]	207	71.5	CATACCGAGAACCAGAATCA	TGTAGAACTCAGGCATCCA	207	71.5	CATACCGAGAACCAGAATCA	TGTAGAACTCAGGCATCCA	FALSE
HBug_USDA-ARS_IIBBL.352378	183.37	22.26	3.04223	+	none	250	72.5	CTCGTGGATTCATGTATTGTG	CATAAGTGGCTACTCTTCTAAC	97	75.3	CTCTTCATTGCCGTTGTG	AATAGGAACCGTCATCGTAG	TRUE
HBug_USDA-ARS_IIBBL.77694	272.91	33.28	3.0357	+	gi|939667980|ref|XP_014281049.1| PREDICTED: calphotin-like [Halyomorpha halys]	no	xhomol-intolerant	primers	found	235	76	CTTCAACTTCAGATACGACAG	AACATTCACTACGGAACCAA	TRUE
HBug_USDA-ARS_IIBBL.193805	316.57	38.78	3.02914	+	gi|168812252|gb|ACA30301.1| putative senescence-associated protein [Cupressus sempervirens]	no	xhomol-intolerant	primers	found	96	75.1	TCGGCTCTTCCTATCATTG	GTCTCACGACGGTCTAAC	TRUE
HBug_USDA-ARS_IIBBL.70767	102.44	12.6	3.02328	+	none	80	71.5	GGAAAGACAAATCGGAATGG	GTGGCACCCTAAATAGCA	135	73.1	TTATTCACCAGCACCTACG	GCCTCTATAATCTCCATATCCT	TRUE
HBug_USDA-ARS_IIBBL.505539	76.35	9.41	3.02036	+	gi|939691531|ref|XP_014289776.1| PREDICTED: uncharacterized protein LOC106689355 [Halyomorpha halys]	102	69.4	TGGATGGATGGACCGATT	ATCAGAACGACGCTTAGAA	102	69.4	TGGATGGATGGACCGATT	ATCAGAACGACGCTTAGAA	FALSE
HBug_USDA-ARS_IIBBL.176475	487.35	60.33	3.01401	+	none	no	xhomol-intolerant	primers	found	145	77.9	GCTCCTGACTTGGACTCT	CCATTCCATCGCCTACAC	TRUE
HBug_USDA-ARS_IIBBL.410434	87.25	10.9	3.00083	+	none	237	68.1	TGGCACAAAGGCAAATGA	CCAACCAATTCCAAGTTACC	216	75.9	AACGAGGTAACTTGGAATTG	CTGCTTACTCTGGCTACG	TRUE
HBug_USDA-ARS_IIBBL.206542	45.41	5.79	2.97137	+	gi|939661675|ref|XP_014278623.1| PREDICTED: uncharacterized protein LOC106682335 [Halyomorpha halys]	no	xhomol-intolerant	primers	found	98	70.6	ATTGGTCTTAACTGGAGAGG	GGCTTCCGTCTTCATTCA	TRUE
HBug_USDA-ARS_IIBBL.457525	105.14	13.46	2.96556	+	gi|939669940|ref|XP_014281793.1| PREDICTED: cathepsin L1-like [Halyomorpha halys]	no	xhomol-intolerant	primers	found	139	71.6	ATAAGCGTTCCATTCTTCCT	CATCTACAGTAGCAGTGACA	TRUE
HBug_USDA-ARS_IIBBL.465547	150.71	19.32	2.96361	+	gi|939684593|ref|XP_014286790.1| PREDICTED: uncharacterized protein LOC106687424 [Halyomorpha halys]	143	79.8	GACCAGGACAACCAACTC	CTTATGAGACAGGCAGGAC	158	70.2	TGGTGAGTTACAGGCATAC	CATTGACGAGCATAGCATTA	TRUE
HBug_USDA-ARS_IIBBL.412925	56	7.24	2.95137	+	none	177	79	TCCTGTACCATGCCATGA	GTCACCTAGTCCTAGATACTG	91	75	CTCTTCGCCATCCTCTTC	GTCACCTAGTCCTAGATACTG	TRUE
HBug_USDA-ARS_IIBBL.226105	88.4	11.53	2.93865	+	gi|939684593|ref|XP_014286790.1| PREDICTED: uncharacterized protein LOC106687424 [Halyomorpha halys]	81	72.8	GAGAGCGAGCGACTAATG	CTAACAACCACCTTGATAACC	81	72.8	GAGAGCGAGCGACTAATG	CTAACAACCACCTTGATAACC	FALSE
HBug_USDA-ARS_IIBBL.167695	688.35	89.83	2.93787	+	gi|939690920|ref|XP_014289460.1| PREDICTED: uncharacterized protein LOC106689151 isoform X1 [Halyomorpha halys]	no	xhomol-intolerant	primers	found	83	73	AATCGGTGATGCTGAAGG	GGTCCAGGTCTCCATAGTA	TRUE
HBug_USDA-ARS_IIBBL.465668	703.1	92.51	2.92605	+	gi|939667980|ref|XP_014281049.1| PREDICTED: calphotin-like [Halyomorpha halys]	no	xhomol-intolerant	primers	found	235	76	CTTCAACTTCAGATACGACAG	AACATTCACTACGGAACCAA	TRUE
HBug_USDA-ARS_IIBBL.113943	3119.25	414.75	2.91089	+	gi|939689475|ref|XP_014288679.1| PREDICTED: pupal cuticle protein-like [Halyomorpha halys]	186	83.2	CCTGCTCCATCTTGGAAC	GGACCTCTTGTACCTGTGT	240	83.4	CATCCTACAACAGCGGTA	CAGCGTTCCATGAATGAG	TRUE
HBug_USDA-ARS_IIBBL.13694	58.43	7.77	2.91072	+	none	143	66.9	GGCACAAATCATTTCAGTAG	TGACCTACATTCCTTCACTT	146	64.8	GTCACTGCTGGAATAATGC	CATTCTGGAACAACTGCTTA	TRUE
HBug_USDA-ARS_IIBBL.116637	81.66	10.89	2.90663	+	gi|939675335|ref|XP_014283729.1| PREDICTED: uncharacterized protein LOC106685522 isoform X1 [Halyomorpha halys]	99	72.5	GTTGAGGATGAGCTGTTATTG	CGCCCAGTTTCGATTTGA	122	72.2	AGTGATTCTTCGCCGTATG	ACTGCCTCCTTACTTCTGT	TRUE
HBug_USDA-ARS_IIBBL.439893	103.98	14.04	2.88869	+	gi|939695514|ref|XP_014291860.1| PREDICTED: cleavage and polyadenylation specificity factor subunit CG7185-like [Halyomorpha halys]	no	xhomol-intolerant	primers	found	207	73.1	CTCTTGCTCTGTGGTGTTA	ATGTGTAAGTGAGGTGGAAG	TRUE
HBug_USDA-ARS_IIBBL.9111	40.99	5.73	2.83866	+	none	149	70	GTGCCTGATGAATGATTGTA	CTCGCCTCACATACCATTA	149	70	GTGCCTGATGAATGATTGTA	CTCGCCTCACATACCATTA	FALSE
HBug_USDA-ARS_IIBBL.123698	59.83	8.4	2.83241	+	gi|939679487|ref|XP_014285136.1| PREDICTED: scavenger receptor class B member 1 isoform X2 [Halyomorpha halys]	no	xhomol-intolerant	primers	found	202	75.4	TGTTGCGAGATTCATAAGTG	TGGCTTCTGGATTGATGTT	TRUE
HBug_USDA-ARS_IIBBL.224511	489.98	68.81	2.83203	+	gi|939698207|ref|XP_014293277.1| PREDICTED: endocuticle structural glycoprotein SgAbd-1-like [Halyomorpha halys]	183	78.6	TCCTACATCGTTGCTGACT	GTAGCTCCGAAGCCACTT	170	79.3	GGTTGTGGTTGAGGTCTATA	CCAGTCAGCAACGATGTA	TRUE
HBug_USDA-ARS_IIBBL.277025	74.92	10.65	2.8145	+	gi|939642202|ref|XP_014271583.1| PREDICTED: uncharacterized protein LOC106677902 [Halyomorpha halys]	205	74	CAGGAGCAGAGTTACATTCA	AGGTATGGCAGCATCAGA	173	78.8	TCTGATGCTGCCATACCT	CTCGCCTTCTTCTCTTCTTA	TRUE
HBug_USDA-ARS_IIBBL.300010	37.49	5.33	2.8143	+	none	no	xhomol-intolerant	primers	found	209	82.2	CAACAGCACCTTCTCATCA	GCAGCGTAGGCTACTCTA	TRUE
HBug_USDA-ARS_IIBBL.187292	444.16	63.39	2.80875	+	gi|939638887|ref|XP_014270440.1| PREDICTED: putative defense protein 3 [Halyomorpha halys]	188	74	AGCGAGGGTAGGAAGAAC	CAACAGACAAGTAGAAGATGAC	181	73.4	GTAGGAAGAACACCAGTAGG	CAACAGACAAGTAGAAGATGAC	TRUE
HBug_USDA-ARS_IIBBL.393696	247.88	35.58	2.8005	+	none	138	67.5	ACAATATGCCAAGCTAATGC	GTCTCAGTCAACACAGTATTC	138	67.5	ACAATATGCCAAGCTAATGC	GTCTCAGTCAACACAGTATTC	FALSE
HBug_USDA-ARS_IIBBL.260648	210.48	30.45	2.78917	+	gi|939669940|ref|XP_014281793.1| PREDICTED: cathepsin L1-like [Halyomorpha halys]	no	xhomol-intolerant	primers	found	139	71.6	ATAAGCGTTCCATTCTTCCT	CATCTACAGTAGCAGTGACA	TRUE
HBug_USDA-ARS_IIBBL.511391	42	6.09	2.78588	+	gi|939651496|ref|XP_014274819.1| PREDICTED: uncharacterized protein LOC106679932 [Halyomorpha halys]	no	xhomol-intolerant	primers	found	188	73.1	ATCGTATCGTCTATTCCATCC	CGTCAGGCTCTTCACTTG	TRUE
HBug_USDA-ARS_IIBBL.217194	129.83	18.91	2.7794	+	none	no	xhomol-intolerant	primers	found	122	75.2	TGTCTGCTCCTACCGATT	GCCGTAACCAACTCCAAT	TRUE
HBug_USDA-ARS_IIBBL.205152	74.79	10.92	2.77587	+	gi|939692960|ref|XP_014290523.1| PREDICTED: uncharacterized protein LOC106689851 [Halyomorpha halys]	189	72.8	CGCAATACTCGATACAAGAC	GGAAGACGCAAGTAATCAAG	95	73.9	GTGAGTTCAGGTATGGTATCT	GTCGCAGTTGTTGAGGTA	TRUE
HBug_USDA-ARS_IIBBL.169344	331.42	48.53	2.77171	+	gi|939667980|ref|XP_014281049.1| PREDICTED: calphotin-like [Halyomorpha halys]	no	xhomol-intolerant	primers	found	235	76	CTTCAACTTCAGATACGACAG	AACATTCACTACGGAACCAA	TRUE
HBug_USDA-ARS_IIBBL.175302	126.01	18.59	2.76094	+	none	no	xhomol-intolerant	primers	found	226	78.9	GCTAATGGTAAGGCACAAG	CTTCTCCAGCAGCAACTT	TRUE
HBug_USDA-ARS_IIBBL.245448	52.77	7.79	2.76002	+	gi|939678520|ref|XP_014284843.1| PREDICTED: GTP cyclohydrolase 1 isoform X3 [Halyomorpha halys]	no	xhomol-intolerant	primers	found	153	77.2	CGTCGTGGTCTTCATCAA	TCCTCCTGGCTTCCTTAG	TRUE
HBug_USDA-ARS_IIBBL.333897	230.04	34.01	2.75785	+	gi|939698207|ref|XP_014293277.1| PREDICTED: endocuticle structural glycoprotein SgAbd-1-like [Halyomorpha halys]	130	73.9	GTCCAGAACCTCAGCAATA	CCAAGCAGTATCCATTAGTAG	223	81.1	AGGACGATGGAGTAGAGTT	TGGTATTGCTGAGGTTCTG	TRUE
HBug_USDA-ARS_IIBBL.252719	110.16	16.3	2.75666	+	gi|939272673|ref|XP_014256639.1| PREDICTED: uncharacterized protein LOC106670636 isoform X2 [Cimex lectularius]	no	xhomol-intolerant	primers	found	187	75.8	ACGGTTACTGGAGATTGC	CTGGTTCGTCTGTCTTCAA	TRUE
HBug_USDA-ARS_IIBBL.22615	111.79	16.57	2.75415	+	gi|939675335|ref|XP_014283729.1| PREDICTED: uncharacterized protein LOC106685522 isoform X1 [Halyomorpha halys]	89	72.1	GCCTTCCTCGGTCATTAC	CCTTCAGCTTCAATGGGTA	175	74.8	AACGCAAGACAGGTGAAT	GTTCCAACATCATCAGCATT	TRUE
HBug_USDA-ARS_IIBBL.379	34.2	5.07	2.75394	+	none	112	67.8	CAGAGCACTTGAACCATTG	ACCACATCCACCGTTCTA	112	67.8	CAGAGCACTTGAACCATTG	ACCACATCCACCGTTCTA	FALSE
HBug_USDA-ARS_IIBBL.175981	37.29	5.55	2.74823	+	gi|939644781|ref|XP_014272473.1| PREDICTED: NHP2-like protein 1 homolog [Halyomorpha halys]	136	73.9	AGTTCACACTTCATAGTCCTAG	AATCCACGCTTACACCAC	197	70.4	GAACTTAACAACGCCATCC	TGAACATTCGCTCTGACAT	TRUE
HBug_USDA-ARS_IIBBL.185385	781.02	118.11	2.72523	+	none	249	68.6	TCATATTTCCTTCGCCTAGT	GTTGTGACTTGTAGTGATGG	89	73	CTCTCACTCAACAGGTCAC	ATATGAACAAGGAGGAAGCA	TRUE
HBug_USDA-ARS_IIBBL.375405	79.62	12.1	2.71812	+	gi|939686180|ref|XP_014287294.1| PREDICTED: heat shock protein 67B2-like isoform X1 [Halyomorpha halys]	no	xhomol-intolerant	primers	found	131	67.9	CTCTACCAATGTATGACCTGAT	TGCTGGAGGATGGAATGA	TRUE
HBug_USDA-ARS_IIBBL.107399	42.56	6.5	2.71099	+	none	109	66.5	CGAGGTGACATTGACATAAC	GAGTTGGAAGGAGGAACAA	109	66.5	CGAGGTGACATTGACATAAC	GAGTTGGAAGGAGGAACAA	FALSE
HBug_USDA-ARS_IIBBL.222856	359.04	54.98	2.70717	+	none	no	xhomol-intolerant	primers	found	122	75.2	CTGCTGTTGCTAACTATGC	CGATCCTAATTACCAGTTCTTG	TRUE
HBug_USDA-ARS_IIBBL.180799	33.59	5.15	2.70539	+	gi|939638113|ref|XP_014294815.1| PREDICTED: uncharacterized protein LOC106693030 [Halyomorpha halys]	97	76.2	CGGTCCTAGAGGTGATGT	ACGGCAGTGATAAGATGAG	86	75.4	CGGTCCTAGAGGTGATGT	AAGATGAGCCAGCCAATG	TRUE
HBug_USDA-ARS_IIBBL.234512	101.75	15.65	2.70079	+	gi|939644330|ref|XP_014272309.1| PREDICTED: protein takeout-like [Halyomorpha halys]	88	68.1	CGTTATAGAGGATGCTTCTTAG	TTGCTACACTGACCAAGTC	145	72.2	GTTATAGAGGATGCTTCTTAGG	TTGAACGAGAACTGGAGAG	TRUE
HBug_USDA-ARS_IIBBL.180345	2230.05	343.51	2.69865	+	gi|939695597|ref|XP_014291905.1| PREDICTED: uncharacterized protein LOC106690840 [Halyomorpha halys]	no	xhomol-intolerant	primers	found	225	79.3	GACCTCCAGCACCTCTAA	TGTATTGTCCGTTGTCGTAT	TRUE
HBug_USDA-ARS_IIBBL.192154	551.16	85.11	2.69507	+	gi|939669940|ref|XP_014281793.1| PREDICTED: cathepsin L1-like [Halyomorpha halys]	no	xhomol-intolerant	primers	found	197	74.4	TTGGCTACTGCTGATTGAA	TGTGAAGGTGGCTTGATG	TRUE
HBug_USDA-ARS_IIBBL.170938	2731.58	421.98	2.69449	+	gi|939689475|ref|XP_014288679.1| PREDICTED: pupal cuticle protein-like [Halyomorpha halys]	219	83.2	GTATGCACCAGTGTCGTAG	GAGACTCCAGAGGTTGCT	169	79.7	AGCAACCTCTGGAGTCTC	GCCTGATCTGTTACCACTG	TRUE
HBug_USDA-ARS_IIBBL.110089	42.77	6.67	2.68084	+	gi|939272673|ref|XP_014256639.1| PREDICTED: uncharacterized protein LOC106670636 isoform X2 [Cimex lectularius]	no	xhomol-intolerant	primers	found	83	72	AATCTCCAGTAACCGTCAG	AGAGGAAGATGGTCAGTCT	TRUE
HBug_USDA-ARS_IIBBL.217196	117.64	18.58	2.66256	+	none	81	65.7	CATGTTTATGCACCCGAAA	TCTGCACTGAACATTTAAGG	122	75.2	TGTCTGCTCCTACCGATT	GCCGTAACCAACTCCAAT	TRUE
HBug_USDA-ARS_IIBBL.219023	157.15	24.87	2.65966	+	none	171	74.4	ACCTTCTCGTAGTCACAATC	AAGACCTCCATAGCCAAGA	244	75.5	CCTTCTCGTAGTCACAATCT	AGTCCGTATCCACCATAATG	TRUE
HBug_USDA-ARS_IIBBL.502332	55.84	8.84	2.65918	+	gi|939696950|ref|XP_014292620.1| PREDICTED: esterase FE4-like [Halyomorpha halys]	no	xhomol-intolerant	primers	found	84	68	GACTATATCCAGGAGCAGAA	AATGTGGCAGCAACTCAT	TRUE
HBug_USDA-ARS_IIBBL.202439	4759.14	755.51	2.65518	+	none	no	xhomol-intolerant	primers	found	96	76.8	TTAGCGTTGAATCCGTTGA	AGATGTCGTCCAGGGAAG	TRUE
HBug_USDA-ARS_IIBBL.188299	799.32	127.07	2.65315	+	gi|939695597|ref|XP_014291905.1| PREDICTED: uncharacterized protein LOC106690840 [Halyomorpha halys]	121	76.3	CATAGAACCGAAGGCAGAT	CCTGTAGGACTGTGGATG	101	74.7	CATAGAACCGAAGGCAGAT	CTCCAAGAACCACAACAGA	TRUE
HBug_USDA-ARS_IIBBL.285433	31.63	5.04	2.6498	+	none	108	76.1	ATAGCTGTGGTTCTCATAGTC	GTCTGCGAGTGAAGGAAG	133	76.7	AGTTCGGCAGAATGAAGTAT	GCGAGTGAAGGAAGACTG	TRUE
HBug_USDA-ARS_IIBBL.235451	344.56	55.09	2.64489	+	gi|939669940|ref|XP_014281793.1| PREDICTED: cathepsin L1-like [Halyomorpha halys]	no	xhomol-intolerant	primers	found	197	74.6	TTGGCTACTGCTGATTGAA	TGTGAAGGTGGCTTGATG	TRUE
HBug_USDA-ARS_IIBBL.206545	154.22	24.94	2.62846	+	gi|939661675|ref|XP_014278623.1| PREDICTED: uncharacterized protein LOC106682335 [Halyomorpha halys]	86	71.1	GCTGATGACTCGTGTGATA	TAGGGCTGTGCTGGAATA	142	71.6	AAGACGGAAGCCTCAATG	CACGAGTCATCAGCATACT	TRUE
HBug_USDA-ARS_IIBBL.448627	731.18	118.69	2.62303	+	none	no	xhomol-intolerant	primers	found	128	77.4	CTTCCTTGAACTCTACTCCAT	ACCACAGCAGTACAGTCA	TRUE
HBug_USDA-ARS_IIBBL.55823	101.37	16.53	2.61647	+	gi|60360604|dbj|BAD90320.1| mKIAA4211 protein [Mus musculus]	no	xhomol-intolerant	primers	found	160	73.9	AGTTCTTCAACCACCACAT	AACATAGGCTCTTCCTCAAT	TRUE
HBug_USDA-ARS_IIBBL.271521	54.68	8.93	2.61428	+	gi|646721605|gb|KDR22883.1| Ecdysone-induced protein 74EF isoform A [Zootermopsis nevadensis]	227	72.3	GTCTCATAGTCCGACCAAG	GCCGTTGAATGCTAAGTG	227	72.3	GTCTCATAGTCCGACCAAG	GCCGTTGAATGCTAAGTG	FALSE
HBug_USDA-ARS_IIBBL.196004	53.64	8.83	2.60282	+	gi|939688766|ref|XP_014288294.1| PREDICTED: uncharacterized protein LOC106688387 [Halyomorpha halys]	153	66.7	GCTGCCATGTTATTGGAATA	AGGATTTGAACTGGAGGTAA	90	66.5	AAGAAGTTGGAACGGTAGAT	GTGTAAGGTAAGTGGTGGTA	TRUE
HBug_USDA-ARS_IIBBL.350890	125.33	20.7	2.59803	+	none	113	67.7	CACAGTAAGCTGTGTACTAT	TTACTAAGTCAACGCAACC	215	77.2	TAGGCGGAGTAAGCGTAT	TTAAGACCTTGGCAGTACC	TRUE
HBug_USDA-ARS_IIBBL.264973	30.7	5.08	2.59534	+	none	no	xhomol-intolerant	primers	found	86	66.8	CACGAATATACATGAGAAGACC	GGCTTGCCTGAAGATACAT	TRUE
HBug_USDA-ARS_IIBBL.478101	40.42	6.72	2.58854	+	gi|939696950|ref|XP_014292620.1| PREDICTED: esterase FE4-like [Halyomorpha halys]	no	xhomol-intolerant	primers	found	163	75.4	ACCAAGGCGTAAGGAGAA	TCAGGGAGAAAGCGAACT	TRUE
HBug_USDA-ARS_IIBBL.514021	37.17	6.19	2.58613	+	gi|939629780|ref|XP_014275803.1| PREDICTED: uncharacterized protein LOC106680540 [Halyomorpha halys]	191	81.1	TACGGTGGACATTACTACAA	CCTTGACAGAGATGGAACA	191	81.1	TACGGTGGACATTACTACAA	CCTTGACAGAGATGGAACA	FALSE
HBug_USDA-ARS_IIBBL.228245	51.1	8.52	2.5844	+	gi|939656069|ref|XP_014276465.1| PREDICTED: cell surface glycoprotein 1 [Halyomorpha halys]	101	73.1	AGTGAGAAGTAGAACTGATACC	CCTGAGGCTGTGATTGTAAT	231	75.3	CCACATCACAAGAACAGAGT	TGCCATCAGGATTATCATCTC	TRUE
HBug_USDA-ARS_IIBBL.438460	288.12	48.27	2.57747	+	gi|678336953|emb|CDW75723.1| UNKNOWN [Stylonychia lemnae]	no	xhomol-intolerant	primers	found	207	79.4	GTGTTCTCATTCCGATTACG	GCTGTAGATGGTAGACTCTG	TRUE
HBug_USDA-ARS_IIBBL.448994	79.76	13.41	2.57236	+	none	no	xhomol-intolerant	primers	found	198	73.1	GGAAGTGGATCAAGAGGTAAT	TGGCAGGTAGTTAGCAATG	TRUE
HBug_USDA-ARS_IIBBL.81067	51.22	8.67	2.5626	+	gi|939668837|ref|XP_014281376.1| PREDICTED: neuroendocrine protein 7B2 isoform X1 [Halyomorpha halys]	no	xhomol-intolerant	primers	found	246	77.8	GGTGGTATCCGAAGTAAGG	AGGCTGCTGTGTTGTAAG	TRUE
HBug_USDA-ARS_IIBBL.17778	57.89	9.94	2.542	+	gi|939697951|ref|XP_014293145.1| PREDICTED: farnesol dehydrogenase-like [Halyomorpha halys]	178	72.5	GCTCCGATACCAACTAACTA	CATTAGAGGCTACAGGACAA	178	72.5	GCTCCGATACCAACTAACTA	CATTAGAGGCTACAGGACAA	FALSE
HBug_USDA-ARS_IIBBL.126827	29.99	5.15	2.54184	+	none	102	75	GTTGGCTATTCAGAAAGTAAGG	TGGACGCTGACTGAGATG	122	73.2	ATCTCAGTCAGCGTCCAG	ATTACAGACCGCACCTCA	TRUE
HBug_USDA-ARS_IIBBL.114672	44.82	7.7	2.54121	+	none	133	75.5	ATGAAGGAGAGGCAGAGG	GAAGAGATGAGCGATTGGT	133	75.5	ATGAAGGAGAGGCAGAGG	GAAGAGATGAGCGATTGGT	FALSE
HBug_USDA-ARS_IIBBL.215114	162.1	27.9	2.53855	+	none	165	74.4	GATTCTTCCTGCCTCCTG	GACCAATCAGCTTCTCCTAT	236	73.4	GATTCTTCCTGCCTCCTG	GACCAATCAGCTTCTCCTAT	FALSE
HBug_USDA-ARS_IIBBL.182016	1264.41	219.94	2.52328	+	gi|939677980|ref|XP_014284669.1| PREDICTED: uncharacterized protein LOC106686064 [Halyomorpha halys]	233	67	CAGGACTCATCATCCACTAA	AACTCCTTCACACGATAGC	135	79.2	CGTCAACACTTCATCAACAT	GATAATGGCGGAGTCAAGA	TRUE
HBug_USDA-ARS_IIBBL.158037	243.01	42.28	2.52297	+	gi|939668296|ref|XP_014281166.1| PREDICTED: uncharacterized protein LOC106683918 [Halyomorpha halys]	139	77.8	GCACACCTCAGCATAAGTA	CTCCAGCCTAACCAGTCT	139	77.8	GCACACCTCAGCATAAGTA	CTCCAGCCTAACCAGTCT	FALSE
HBug_USDA-ARS_IIBBL.81066	36.77	6.41	2.52013	+	gi|939668840|ref|XP_014281377.1| PREDICTED: neuroendocrine protein 7B2 isoform X2 [Halyomorpha halys]	no	xhomol-intolerant	primers	found	246	77.8	GGTGGTATCCGAAGTAAGG	AGGCTGCTGTGTTGTAAG	TRUE
HBug_USDA-ARS_IIBBL.388700	356.85	62.29	2.51825	+	gi|939674175|ref|XP_014283320.1| PREDICTED: cuticle protein 12.5-like [Halyomorpha halys]	148	70.3	GGCTGAAGACTAATTCTCTG	TTTGTGGTACACCCTCAA	129	77.6	ACACCATTGAAGAACCAGTA	CATAAGAGGCAGCGTAGG	TRUE
HBug_USDA-ARS_IIBBL.190329	32.52	5.68	2.51736	+	gi|939675035|ref|XP_014283619.1| PREDICTED: uncharacterized protein LOC106685454 [Halyomorpha halys]	206	73.5	TACAGGAAGTGAAGGATAAGG	CTTACCAGATGCTACCTCAG	127	69.8	ATTAGGCGATGATGACTACA	TTCCTTCCGAGCGAGATA	TRUE
HBug_USDA-ARS_IIBBL.511388	47.2	8.27	2.51283	+	gi|939651496|ref|XP_014274819.1| PREDICTED: uncharacterized protein LOC106679932 [Halyomorpha halys]	no	xhomol-intolerant	primers	found	188	73.1	ATCGTATCGTCTATTCCATCC	CGTCAGGCTCTTCACTTG	TRUE
HBug_USDA-ARS_IIBBL.511392	72.28	12.68	2.51104	+	gi|939651496|ref|XP_014274819.1| PREDICTED: uncharacterized protein LOC106679932 [Halyomorpha halys]	197	73.8	CTCTACTGATCCGAGAACTC	TTTAGTGAAAGCGAGAAAGG	188	73.1	ATCGTATCGTCTATTCCATCC	CGTCAGGCTCTTCACTTG	TRUE
HBug_USDA-ARS_IIBBL.388725	687.43	120.62	2.51074	+	none	no	xhomol-intolerant	primers	found	193	75.3	TAGGCGGAGTAAGCGTAT	CCAACCATCTTCTTCTACAA	TRUE
HBug_USDA-ARS_IIBBL.136253	351.05	61.62	2.51021	+	gi|939647871|ref|XP_014273555.1| PREDICTED: cathepsin L1-like [Halyomorpha halys]	no	xhomol-intolerant	primers	found	158	74.3	TCTTCACCAACCAGTAATCT	ACCTATATCTGTCGCTATCG	TRUE
HBug_USDA-ARS_IIBBL.329475	28.58	5.04	2.50351	+	none	177	77.4	GCAGTGGCAGGAATCTAC	GGATAGGATACAGGAGGTCTA	177	77.4	GCAGTGGCAGGAATCTAC	GGATAGGATACAGGAGGTCTA	FALSE
HBug_USDA-ARS_IIBBL.64754	148.7	26.39	2.49434	+	none	no	xhomol-intolerant	primers	found	137	78	AGAGTAGGCGAGTTGGTT	GCAAGAGGGTTGGAGTTT	TRUE
HBug_USDA-ARS_IIBBL.64750	2289.49	408.16	2.48782	+	none	no	xhomol-intolerant	primers	found	122	78.6	CGACTGGAGAAGCGTATG	CAACCAACTCGCCTACTC	TRUE
HBug_USDA-ARS_IIBBL.52681	197.45	35.26	2.48538	+	gi|939694254|ref|XP_014291211.1| PREDICTED: RNA polymerase II degradation factor 1-like [Halyomorpha halys]	no	xhomol-intolerant	primers	found	190	70.8	CTGTTCCAACTGCTGTCA	TGCTCATATTGCTGCTCTT	TRUE
HBug_USDA-ARS_IIBBL.366580	28.41	5.08	2.4835	+	gi|939694626|ref|XP_014291397.1| PREDICTED: fatty acid synthase-like [Halyomorpha halys]	no	xhomol-intolerant	primers	found	156	73.4	GGCAATAGGTGATGTTGGT	GCGATGACTACTGATGACA	TRUE
HBug_USDA-ARS_IIBBL.182758	252.52	45.45	2.47405	+	none	no	xhomol-intolerant	primers	found	124	70.3	GGCTGATGGAACATGACAA	CACAGATGAGTCCGAAGTC	TRUE
HBug_USDA-ARS_IIBBL.278801	35.33	6.36	2.4738	+	none	180	76.7	CTCTGAAGGATCTGTGGAA	TGAGATGATCTGGAAGTTGT	82	67.7	TTGGCATACGCATATTATCG	TTCACCATTGACACCTCTAA	TRUE
HBug_USDA-ARS_IIBBL.413584	91.74	16.55	2.47072	+	none	no	xhomol-intolerant	primers	found	85	70.8	GTGTGGCTTATGGAGGATT	CGCTACCAGTTCAGTGATA	TRUE
HBug_USDA-ARS_IIBBL.226402	43.41	7.86	2.46543	+	gi|939668804|ref|XP_014281363.1| PREDICTED: 28S ribosomal protein S18a, mitochondrial [Halyomorpha halys]	125	70.9	CCGTTCTGATGGATGTATGT	TGGCTGGAGTCAATATGGA	125	70.9	CCGTTCTGATGGATGTATGT	TGGCTGGAGTCAATATGGA	FALSE
HBug_USDA-ARS_IIBBL.323771	45.8	8.31	2.46243	+	gi|939651518|ref|XP_014274829.1| PREDICTED: methyltransferase-like protein 23 [Halyomorpha halys]	no	xhomol-intolerant	primers	found	191	71.6	CAGCACTCCGTTCTTGATA	GCGTGTAACTGGTCTGAG	TRUE
HBug_USDA-ARS_IIBBL.498326	73.54	13.35	2.46169	+	none	244	77.5	ATCGCTACAATTGGATCTTC	ATGACATCACTTTCACTACG	150	77	CAGCACCGTAACCGATTG	GCATAACACCATCCACTTCT	TRUE
HBug_USDA-ARS_IIBBL.454901	1059.56	192.71	2.45896	+	gi|939677686|ref|XP_014284567.1| PREDICTED: uncharacterized protein LOC106686010 [Halyomorpha halys]	126	69.8	GACTGGTGAAGGAATTGTTAG	CTTCGTCGGTGATTAGAGG	126	69.8	GACTGGTGAAGGAATTGTTAG	CTTCGTCGGTGATTAGAGG	FALSE
HBug_USDA-ARS_IIBBL.179699	88.8	16.17	2.45724	+	gi|939643411|ref|XP_014272010.1| PREDICTED: ejaculatory bulb-specific protein 3-like [Halyomorpha halys]	no	xhomol-intolerant	primers	found	106	76.4	ATCTCTTGGTCGGTTCTTC	GACACTTCCTGACGCATT	TRUE
HBug_USDA-ARS_IIBBL.522862	66.8	12.17	2.45652	+	none	no	xhomol-intolerant	primers	found	99	67.6	AATTCCATGCATTCATCGC	ACAACAGATGTCAGTAGTACC	TRUE
HBug_USDA-ARS_IIBBL.448198	555.04	101.18	2.45567	+	gi|939641416|ref|XP_014271297.1| PREDICTED: cuticle protein 7-like [Halyomorpha halys]	150	69.1	CCTGAGTTGTATGTTCTTAGG	TGTATATCCTGCCTTAGTGT	110	66.8	GTATGTTCTTAGGCAGTATCAC	CCGCTTTGGATGTTACTTG	TRUE
HBug_USDA-ARS_IIBBL.222018	39.21	7.19	2.44716	+	gi|939640423|ref|XP_014270969.1| PREDICTED: atrial natriuretic peptide-converting enzyme-like isoform X3 [Halyomorpha halys]	no	xhomol-intolerant	primers	found	85	67.4	GAAGCCGAGACAGTGTAA	CCAAGAAGGAGAAGTATCATAG	TRUE
HBug_USDA-ARS_IIBBL.260650	280.73	51.87	2.43621	+	gi|939669940|ref|XP_014281793.1| PREDICTED: cathepsin L1-like [Halyomorpha halys]	no	xhomol-intolerant	primers	found	120	68.3	GATCGGCGAACTTATTAACC	AGGAAGACCAGCTAAGAATG	TRUE
HBug_USDA-ARS_IIBBL.363846	32.33	5.99	2.43225	+	gi|939659260|ref|XP_014277682.1| PREDICTED: serine/threonine-protein phosphatase 6 regulatory ankyrin repeat subunit B-like [Halyomorpha halys]	247	76.4	ATGAAGGATAACCGAGATGG	CTGCCGCTGACAATGATA	247	76.4	ATGAAGGATAACCGAGATGG	CTGCCGCTGACAATGATA	FALSE
HBug_USDA-ARS_IIBBL.461866	37.1	6.88	2.43094	+	gi|939659523|ref|XP_014277786.1| PREDICTED: uncharacterized protein LOC106681789 [Halyomorpha halys]	110	72	CGTGAGTATGAAGATGAGTG	CCGAGTATTCTGTGAAGGT	208	71.2	GTCCTTGCGAGAAGTTGT	CTGCCTTGTGTCTTGTCA	TRUE
HBug_USDA-ARS_IIBBL.234126	26.82	5.01	2.42043	+	gi|939650801|ref|XP_014274551.1| PREDICTED: putative fatty acyl-CoA reductase CG5065 isoform X2 [Halyomorpha halys]	143	72.7	AGGAACAACACAGATACTACC	CTAATCGGCTGGACTGATAA	198	74.1	CCACGGATTAAGAGGAACA	CATATTCAGACCAGCCATTG	TRUE
HBug_USDA-ARS_IIBBL.326670	93.71	17.56	2.41591	+	none	no	xhomol-intolerant	primers	found	93	73.4	TTGTAACTGCACCTTCACA	TCCTCTCTTGTCCCTCTG	TRUE
HBug_USDA-ARS_IIBBL.212089	75.93	14.29	2.40966	+	gi|939693410|ref|XP_014290763.1| PREDICTED: ABC transporter G family member 23-like [Halyomorpha halys]	131	72	CCATATGTAGCAACACAGAAG	CCTATGTCTCCAGCAACTG	240	73.3	TCAGTGTCCTCTTCCTCTT	GATTGCTCCTTATGTGGTATG	TRUE
HBug_USDA-ARS_IIBBL.138206	81.76	15.47	2.40192	+	gi|939672437|ref|XP_014282714.1| PREDICTED: muscle-specific protein 20-like [Halyomorpha halys]	no	xhomol-intolerant	primers	found	160	73.1	CACCACCTGAGTAGTTGATT	CAAGAAGCAGAGGCACAA	TRUE
HBug_USDA-ARS_IIBBL.169228	1060.49	200.89	2.40025	+	gi|939695597|ref|XP_014291905.1| PREDICTED: uncharacterized protein LOC106690840 [Halyomorpha halys]	no	xhomol-intolerant	primers	found	169	80.2	CAAGGAGGTCAGTTCATCT	TAGTAGGCAGGTCCGTAA	TRUE
HBug_USDA-ARS_IIBBL.383713	30.67	5.81	2.40022	+	none	no	xhomol-intolerant	primers	found	140	67.7	GGTCCGTATGTTCTATTCTGA	ACACATCTAACCTTAGCCAA	TRUE
HBug_USDA-ARS_IIBBL.246356	110.24	21.04	2.38944	+	none	183	77.7	GAGTCAAGTGCCAGGTATC	GACAGACGGAGCAGAGAT	183	77.7	GAGTCAAGTGCCAGGTATC	GACAGACGGAGCAGAGAT	FALSE
HBug_USDA-ARS_IIBBL.184787	136.97	26.16	2.38843	+	gi|939661715|ref|XP_014278637.1| PREDICTED: endocuticle structural glycoprotein SgAbd-4-like [Halyomorpha halys]	141	76.3	GATACCGTTGCCAGTCTC	GTGCTCTTCGCTTCTCTT	141	76.3	GATACCGTTGCCAGTCTC	GTGCTCTTCGCTTCTCTT	FALSE
HBug_USDA-ARS_IIBBL.9523	610.7	116.65	2.38828	+	gi|939652282|ref|XP_014275108.1| PREDICTED: dehydrogenase/reductase SDR family member 11-like [Halyomorpha halys]	no	xhomol-intolerant	primers	found	136	76	GATAAGGTCGCCATAGTTAC	TGTATTGGTTAGCAAGTTCC	TRUE
HBug_USDA-ARS_IIBBL.452050	271.53	51.96	2.38564	+	none	149	69.7	CGTGGAAGAGTGAACAGTAT	GGAAGAAGTGGTAATGGATAAC	149	69.7	CGTGGAAGAGTGAACAGTAT	GGAAGAAGTGGTAATGGATAAC	FALSE
HBug_USDA-ARS_IIBBL.53731	32.39	6.21	2.38288	+	none	186	68.8	GCTCCATATACACAGACAGT	AAGTTTGGGATGCCGATG	96	64.8	ATGAGAACAACAGTGGAATC	TGGAGCACATGAGAATGG	TRUE
HBug_USDA-ARS_IIBBL.216225	59.15	11.39	2.37661	+	gi|939666412|ref|XP_014280413.1| PREDICTED: arylsulfatase B-like [Halyomorpha halys] gi|939666415|ref|XP_014280414.1| PREDICTED: arylsulfatase B-like [Halyomorpha halys]	206	73.3	AGTGTATGCTGCGATGATT	TTCCTCTGTTGCCTCCTT	206	73.3	AGTGTATGCTGCGATGATT	TTCCTCTGTTGCCTCCTT	FALSE
HBug_USDA-ARS_IIBBL.144165	46.76	9.07	2.3661	+	gi|939652282|ref|XP_014275108.1| PREDICTED: dehydrogenase/reductase SDR family member 11-like [Halyomorpha halys]	176	66.8	GAGGGTCTACTAAACAACTATC	ATGGTATCTCCTGTGCTATT	91	65.6	GCTGATTAGGCTTGGATTG	TGCTGTTAAGATGTGGAATC	TRUE
HBug_USDA-ARS_IIBBL.352928	28.19	5.47	2.36557	+	gi|939663781|ref|XP_014279451.1| PREDICTED: uncharacterized protein LOC106682869 [Halyomorpha halys] gi|939663783|ref|XP_014279452.1| PREDICTED: uncharacterized protein LOC106682869 [Halyomorpha halys]	182	75.1	AGCGGTAGAGATGACTGT	GCCTAATGGAACGGATACTA	182	75.1	AGCGGTAGAGATGACTGT	GCCTAATGGAACGGATACTA	FALSE
HBug_USDA-ARS_IIBBL.372547	42.62	8.28	2.36383	+	gi|939676743|ref|XP_014284232.1| PREDICTED: uncharacterized protein LOC106685818 [Halyomorpha halys]	99	70.9	GCCATTCCTTGATGTTCTG	GCATAGAGTCGTCACCAA	187	79.3	GAATAGAGCGACTTGGAGAT	GCGACGAACAGGAGTATC	TRUE
HBug_USDA-ARS_IIBBL.204057	72.24	14.04	2.36325	+	gi|939672580|ref|XP_014282760.1| PREDICTED: myosin heavy chain, muscle isoform X22 [Halyomorpha halys]	no	xhomol-intolerant	primers	found	116	72.8	TCCTCTCCGTCATCAACTC	ATGTCTGGTGCCGTCAAG	TRUE
HBug_USDA-ARS_IIBBL.3621	27.4	5.33	2.36197	+	none	no	xhomol-intolerant	primers	found	125	67	TTCTGATCTGATCTGACCG	ACACATCTAACCTTAGCCAA	TRUE
HBug_USDA-ARS_IIBBL.465027	49.88	9.78	2.35056	+	gi|939644129|ref|XP_014272244.1| PREDICTED: protein takeout-like [Halyomorpha halys]	217	70.4	AGTGGCTAATGCTGCTTAT	CCTTACCTAGAGACAACTGG	161	72.3	TATGTCCGACCGTTATTGAA	CAAGTGCTTATTCTGCCAAT	TRUE
HBug_USDA-ARS_IIBBL.225565	6542.33	1284.16	2.34898	+	gi|939641634|ref|XP_014271382.1| PREDICTED: cuticle protein 21-like [Halyomorpha halys]	no	xhomol-intolerant	primers	found	173	78.3	CCATCTTACTCCTTCTCTTACT	TTAGCGTTGAATCCGTTGA	TRUE
HBug_USDA-ARS_IIBBL.179700	64.84	12.75	2.34639	+	gi|939643411|ref|XP_014272010.1| PREDICTED: ejaculatory bulb-specific protein 3-like [Halyomorpha halys]	128	74.2	CGTCATAGCATCCTCTCAG	GAACAATACTTCCGTAGTGTG	141	78.1	GATGACGAAGACCAAGAGG	CACTGAGAGGATGCTATGAC	TRUE
HBug_USDA-ARS_IIBBL.188090	311.07	61.97	2.3276	+	none	no	xhomol-intolerant	primers	found	171	74.4	AACTGATGCTCTTCTGGTAG	TGTGAGTCTGGAGGTGTG	TRUE
HBug_USDA-ARS_IIBBL.423133	29.1	5.8	2.32689	+	gi|939660259|ref|XP_014278068.1| PREDICTED: long-chain-fatty-acid--CoA ligase 1 [Halyomorpha halys]	153	73.7	CTGGTTGGAGGTGGAGTA	GATGAAGGAAGCGTTGGT	153	73.7	CTGGTTGGAGGTGGAGTA	GATGAAGGAAGCGTTGGT	FALSE
HBug_USDA-ARS_IIBBL.418129	59.45	11.87	2.32436	+	gi|939696565|ref|XP_014292419.1| PREDICTED: prisilkin-39-like [Halyomorpha halys]	no	xhomol-intolerant	primers	found	110	72.4	AGGTGTAGAACTGGCTGTA	CTCCATTCCTGAACGCTTA	TRUE
HBug_USDA-ARS_IIBBL.193427	67.36	13.46	2.32321	+	gi|939696565|ref|XP_014292419.1| PREDICTED: prisilkin-39-like [Halyomorpha halys]	no	xhomol-intolerant	primers	found	110	72.4	AGGTGTAGAACTGGCTGTA	CTCCATTCCTGAACGCTTA	TRUE
HBug_USDA-ARS_IIBBL.203814	27.07	5.41	2.32299	+	gi|939678290|ref|XP_014284771.1| PREDICTED: aminopeptidase N-like [Halyomorpha halys]	140	71.2	GCCACCATCCTTGTTCTT	ACTTCCACTTGTCACAGTAG	198	76.8	TAGCCAAGAAGTTAGCAAGA	CATTACCAGGATATGTAGAGGA	TRUE
HBug_USDA-ARS_IIBBL.386551	73.79	14.75	2.32271	+	none	87	71.9	ACCTGCCTGAATATGAACAT	GTCTGGAGGATGAACTACTG	196	76.3	ATCGGCTGGTATTATGATGT	GTTAGATGCGTGGTGAGAT	TRUE
HBug_USDA-ARS_IIBBL.147194	33.25	6.65	2.32193	+	gi|939665893|ref|XP_014280225.1| PREDICTED: protein takeout-like [Halyomorpha halys]	no	xhomol-intolerant	primers	found	174	73.9	TGTCCTGCCTTCTTATGTG	CGTCCTGTGGTTCTAATAGT	TRUE
HBug_USDA-ARS_IIBBL.138128	26.99	5.41	2.31872	+	gi|939673945|ref|XP_014283232.1| PREDICTED: uncharacterized protein LOC106685192 [Halyomorpha halys]	179	71.2	CCACACTCGGTTACAATAATG	ACGGACTCCACTTCTCAA	179	71.2	CCACACTCGGTTACAATAATG	ACGGACTCCACTTCTCAA	FALSE
HBug_USDA-ARS_IIBBL.238261	36.57	7.39	2.30701	+	gi|939648256|ref|XP_014273688.1| PREDICTED: alkaline phosphatase-like [Halyomorpha halys]	226	72.7	TGGATGAGCATTACTGGAAG	GTGTTGTCGTTACTGTATGTC	184	69.8	GCCAACTCCACATATTCATC	TTCAATACGCTCCATAAGGT	TRUE
HBug_USDA-ARS_IIBBL.190223	57.89	11.73	2.30311	+	none	192	79	GTCTCGGTATTTCGTGTGT	TACTGGTCGTAGCGGTAC	103	72.9	TCTATATCCGCAAGGTACTG	CTACTAATGACACCGCTACT	TRUE
HBug_USDA-ARS_IIBBL.439312	29.22	5.94	2.29842	+	none	108	72.6	GGTTGAATGCGGTCTGAT	CGTAGAAGGAAGGTCACTTA	101	72.3	GGTTGAATGCGGTCTGAT	GGAAGGTCACTTAGCCATAT	TRUE
HBug_USDA-ARS_IIBBL.169827	574.22	117.07	2.29423	+	gi|939673956|ref|XP_014283237.1| PREDICTED: calcium-transporting ATPase sarcoplasmic/endoplasmic reticulum type isoform X3 [Halyomorpha halys]	156	65.3	AGAGGCGTTATGTGTTGAT	TTGTCCTAATATGCGGAGAA	85	70.3	ATGGTGGCATAGTGAGAAG	GCTCTGTCTGTCCTTGTC	TRUE
HBug_USDA-ARS_IIBBL.78891	1644.18	337.41	2.28479	+	gi|939695564|ref|XP_014291886.1| PREDICTED: extensin-like, partial [Halyomorpha halys]	no	xhomol-intolerant	primers	found	127	75.9	CATTAGCCGTCATGTTCAG	TTGCCATCTCCTTGTTGAT	TRUE
HBug_USDA-ARS_IIBBL.86692	103.18	21.18	2.28439	+	gi|939696950|ref|XP_014292620.1| PREDICTED: esterase FE4-like [Halyomorpha halys]	no	xhomol-intolerant	primers	found	217	78.1	GTGGCGTTGTAAGTTCCT	GTTCTATCGTCCTGTATTGC	TRUE
HBug_USDA-ARS_IIBBL.91768	29.03	5.97	2.28174	+	gi|939631621|ref|XP_014282242.1| PREDICTED: general odorant-binding protein 1-like [Halyomorpha halys]	159	68	GCTACTAACTTTGTGACAGAC	AGACAATGGAAGCTGGATG	120	72.4	CTGGCTTGTGTTGGCTAT	CCTTCTGGTACATGCTCTT	TRUE
HBug_USDA-ARS_IIBBL.64752	6489.23	1336.49	2.2796	+	none	no	xhomol-intolerant	primers	found	129	77.9	CGAGTTGGTTGGAGTAGG	GCAAGAGGGTTGGAGTTT	TRUE
HBug_USDA-ARS_IIBBL.519507	27.23	5.64	2.27143	+	none	128	75.1	TTGCTTGAACACGAGTCTT	GGGAGGACCGTAAATCATTA	128	75.1	TTGCTTGAACACGAGTCTT	GGGAGGACCGTAAATCATTA	FALSE
HBug_USDA-ARS_IIBBL.516845	53.28	11.04	2.27085	+	gi|939692958|ref|XP_014290522.1| PREDICTED: peritrophin-1-like [Halyomorpha halys]	no	xhomol-intolerant	primers	found	173	70.5	GTAGGCTGAGACTAATATGGA	GACAGAGGCGATAGACAATA	TRUE
HBug_USDA-ARS_IIBBL.245101	112.65	23.38	2.2685	+	gi|939643151|ref|XP_014271921.1| PREDICTED: sodium/potassium-transporting ATPase subunit alpha isoform X3 [Halyomorpha halys]	no	xhomol-intolerant	primers	found	149	76.8	AAGAGGCGAGATATGAGAAC	GCAGTATTGACGAGCATTG	TRUE
HBug_USDA-ARS_IIBBL.258056	54.59	11.35	2.26594	+	gi|939690261|ref|XP_014289093.1| PREDICTED: uncharacterized protein LOC106688909 isoform X1 [Halyomorpha halys] gi|939690263|ref|XP_014289094.1| PREDICTED: uncharacterized protein LOC106688909 isoform X1 [Halyomorpha halys]	no	xhomol-intolerant	primers	found	203	72.1	TTGTTAGTAGCACACCTTCT	AGCGATTGGAACTACAGATT	TRUE
HBug_USDA-ARS_IIBBL.330629	131.77	27.72	2.24902	+	gi|939691541|ref|XP_014289781.1| PREDICTED: troponin C, isoform 1-like [Halyomorpha halys]	231	76.1	GGCGGTCAGGAGTATAGT	TGGGCAAAGGCATCAAAT	110	73.5	GGCTATATGAGGCTGAACTT	CTAACTGAGACCGCTCTATT	TRUE
HBug_USDA-ARS_IIBBL.117857	167.47	35.31	2.24575	+	gi|939679288|ref|XP_014285086.1| PREDICTED: uncharacterized protein LOC106686355 isoform X4 [Halyomorpha halys]	no	xhomol-intolerant	primers	found	193	76.2	CTGCTTCCACAAGTAAGAAC	CAAGAGACCAATGACAGAAC	TRUE
HBug_USDA-ARS_IIBBL.115955	26.15	5.54	2.23885	+	none	224	64.4	CGTTCTCTATCAGTGTAATTGG	CGATTGCCAGTGTTGAGT	224	64.4	CGTTCTCTATCAGTGTAATTGG	CGATTGCCAGTGTTGAGT	FALSE
HBug_USDA-ARS_IIBBL.169097	65.98	14.04	2.23249	+	gi|939696950|ref|XP_014292620.1| PREDICTED: esterase FE4-like [Halyomorpha halys]	no	xhomol-intolerant	primers	found	136	72.7	CCTGGATATAGTCCTTCTTCTT	CTTACGCCTTGGTCTCAG	TRUE
HBug_USDA-ARS_IIBBL.180773	246.9	52.55	2.23216	+	gi|939644129|ref|XP_014272244.1| PREDICTED: protein takeout-like [Halyomorpha halys]	no	xhomol-intolerant	primers	found	161	72.3	TATGTCCGACCGTTATTGAA	CAAGTGCTTATTCTGCCAAT	TRUE
HBug_USDA-ARS_IIBBL.502643	75.78	16.17	2.2285	+	none	176	68.9	GACTACTGCCGAGTTCATC	GTGCTCAACAAGTATTCTTCC	210	72.5	TTACACCTCCAGCGTTATC	CAAGCCTTCATCCACCTT	TRUE
HBug_USDA-ARS_IIBBL.237162	28.58	6.11	2.22576	+	gi|501297506|dbj|BAN21170.1| unkown protein [Riptortus pedestris]	125	68.3	TCCGTTAATGGACAGTTGAA	GGTCTCTTCGTATGGTGATT	125	68.3	TCCGTTAATGGACAGTTGAA	GGTCTCTTCGTATGGTGATT	FALSE
HBug_USDA-ARS_IIBBL.354877	45.84	9.8	2.22575	+	gi|939656405|ref|XP_014276589.1| PREDICTED: uncharacterized protein LOC106681007 isoform X1 [Halyomorpha halys]	92	70.8	TTCTCGCCAATGCTTCAA	TGATGACACGGACAATGATA	92	70.8	TTCTCGCCAATGCTTCAA	TGATGACACGGACAATGATA	FALSE
HBug_USDA-ARS_IIBBL.215826	48.25	10.34	2.22229	+	gi|939696950|ref|XP_014292620.1| PREDICTED: esterase FE4-like [Halyomorpha halys]	83	71.5	ACCCTTAGCCTCAATTACTC	CTCAGTTAACCACCGACTT	217	78.3	GTGGCGTTGTAAGTTCCT	GTTCTATCGTCCTGTATTGC	TRUE
HBug_USDA-ARS_IIBBL.181896	43.98	9.43	2.22152	+	gi|939693410|ref|XP_014290763.1| PREDICTED: ABC transporter G family member 23-like [Halyomorpha halys]	90	73.4	CCATACTGTCTTCTACTCTGT	AACCTGTTCCTAACGACTG	181	71.8	TGGTATAAGAGGCGATAAGC	TATTCCGACAGTTGGTTCAT	TRUE
HBug_USDA-ARS_IIBBL.27900	1464	315.33	2.21498	+	none	no	xhomol-intolerant	primers	found	80	73.5	TAGTGGAGGTAGGAGTAGC	TACGGATACGGTCTTGGT	TRUE
HBug_USDA-ARS_IIBBL.452679	30.42	6.57	2.21105	+	gi|939644314|ref|XP_014272303.1| PREDICTED: protein Skeletor, isoforms B/C [Halyomorpha halys]	no	xhomol-intolerant	primers	found	213	72.7	AACAACTGTGGCAGAACC	GGAGGAACCGAAGATAACC	TRUE
HBug_USDA-ARS_IIBBL.334442	32.15	6.96	2.20766	+	none	no	xhomol-intolerant	primers	found	no	xhomol-tolerant	primers	found	FALSE
HBug_USDA-ARS_IIBBL.305490	26.16	5.67	2.20594	+	gi|939688211|ref|XP_014287999.1| PREDICTED: mucin-5AC-like [Halyomorpha halys]	no	xhomol-intolerant	primers	found	166	75.6	ATGTGGATTCTGCTTCTTCT	GGTGCTGTTACTGCTTCA	TRUE
HBug_USDA-ARS_IIBBL.187278	197.18	42.78	2.2045	+	gi|939672584|ref|XP_014282761.1| PREDICTED: myosin heavy chain, muscle isoform X23 [Halyomorpha halys]	no	xhomol-intolerant	primers	found	151	72.5	CATTCCTCCTCTTACCTCTG	GCTTCTGTCCTGTATAACCT	TRUE
HBug_USDA-ARS_IIBBL.352377	4040.63	877.68	2.20281	+	none	no	xhomol-intolerant	primers	found	99	75	TTCTCTTCATTGCCGTTGT	AATAGGAACCGTCATCGTAG	TRUE
HBug_USDA-ARS_IIBBL.39594	632.56	137.49	2.20188	+	gi|766925416|ref|XP_011494602.1| PREDICTED: troponin C [Ceratosolen solmsi marchali]	175	76	TGAGTTCCTCGTCGTCAA	AGTACATCGTCCAGTCACA	177	75.8	GCCTCCTTCAGTTCTTCC	CTCCACCATCCTCAACAC	TRUE
HBug_USDA-ARS_IIBBL.172958	200.29	43.62	2.19903	+	gi|939674918|ref|XP_014283571.1| PREDICTED: sugar transporter ERD6-like 4 [Halyomorpha halys]	104	71.2	GGAAACATTGCCAAGAAGAA	CCAATCGTCGCTGAACTT	162	72.9	AAGTTCAGCGACGATTGG	GGCATCTCATTGGCTCTC	TRUE
HBug_USDA-ARS_IIBBL.72151	247.78	54.18	2.19323	+	gi|939669940|ref|XP_014281793.1| PREDICTED: cathepsin L1-like [Halyomorpha halys]	no	xhomol-intolerant	primers	found	198	72.9	ATCCACACTGCTCTTGATT	AGACGTACACATTAGGAGTT	TRUE
HBug_USDA-ARS_IIBBL.297093	771.62	168.81	2.19249	+	none	no	xhomol-intolerant	primers	found	232	81.6	GCTTATTGACGGTCCTGTA	GCTTACGGTGTGAGGTAC	TRUE
HBug_USDA-ARS_IIBBL.251627	222.16	48.82	2.18605	+	gi|939632949|ref|XP_014286427.1| PREDICTED: uncharacterized protein LOC106687199 [Halyomorpha halys]	no	xhomol-intolerant	primers	found	80	70.4	CGGCAATACAGAAGTACAGA	AGTCGTCATCGGAACATTC	TRUE
HBug_USDA-ARS_IIBBL.163276	33.89	7.46	2.18361	+	gi|939663205|ref|XP_014279222.1| PREDICTED: annexin B9-like isoform X3 [Halyomorpha halys]	no	xhomol-intolerant	primers	found	103	68.9	GAGATAGCCGACACTTACAA	TCATTAGAGCAACGATAGCA	TRUE
HBug_USDA-ARS_IIBBL.308198	25.12	5.61	2.16276	+	gi|939693901|ref|XP_014291028.1| PREDICTED: uncharacterized protein LOC106690191 [Halyomorpha halys]	no	xhomol-intolerant	primers	found	116	67.9	ATGTGCTTGGTTCCTTCC	TTTCTCCTCCAGTATTTCGA	TRUE
HBug_USDA-ARS_IIBBL.181628	29.4	6.57	2.16185	+	gi|939695650|ref|XP_014291934.1| PREDICTED: uncharacterized protein LOC106690863 [Halyomorpha halys]	83	71.5	GGAAGACGGCTAGGAACT	CGATATAAGGAGGTAGGAGAAG	132	68.1	AGACATCTTGGAGTGGAGTA	TTCAGGCTTCATTAGGACAG	TRUE
HBug_USDA-ARS_IIBBL.521017	176.15	39.39	2.1609	+	gi|939698140|ref|XP_014293241.1| PREDICTED: cuticle protein 18.6, isoform B [Halyomorpha halys]	no	xhomol-intolerant	primers	found	94	73.2	GGCTCAACAACTTCTTCTTC	ACCAACCACAGCAACAATA	TRUE
HBug_USDA-ARS_IIBBL.201826	24.64	5.51	2.16088	+	gi|939693410|ref|XP_014290763.1| PREDICTED: ABC transporter G family member 23-like [Halyomorpha halys]	122	72.2	GCCTTGGAGTAGAGTAACAG	CAGAAGCAGCGTCAGAAT	181	71.8	TGGTATAAGAGGCGATAAGC	TATTCCGACAGTTGGTTCAT	TRUE
HBug_USDA-ARS_IIBBL.137396	29.51	6.62	2.1563	+	none	no	xhomol-intolerant	primers	found	168	67.1	TGGCATCATAGCGTTCTC	AACTCGGAAATTGTTCACG	TRUE
HBug_USDA-ARS_IIBBL.446028	86.55	19.45	2.15376	+	gi|939681720|ref|XP_014285849.1| PREDICTED: alpha-tocopherol transfer protein-like isoform X2 [Halyomorpha halys]	123	73.7	CGCTTGTCTGGAGTTTCT	TATGCCGGAGAGTACGATA	147	74.8	AAGAATCGGAGTAGGTAATCG	GGATGAAGTGATGGAATATGC	TRUE
HBug_USDA-ARS_IIBBL.418475	1148.64	261.57	2.13466	+	none	81	62.7	CACCTTTACATACTCTTCAG	AAGTGGGTATATATCGGAAC	114	77	GAGGATGGTTCTTAGTAGTAGT	ATACGCTTACTCCGCCTA	TRUE
HBug_USDA-ARS_IIBBL.492772	23.8	5.43	2.13194	+	none	no	xhomol-intolerant	primers	found	80	69.4	AGAAGCCACCACACGATT	AGACGAAGGTGAAACTAGGA	TRUE
HBug_USDA-ARS_IIBBL.217396	43.24	9.91	2.12541	+	gi|939693805|ref|XP_014290980.1| PREDICTED: circadian clock-controlled protein-like [Halyomorpha halys]	159	72.2	CACGCTGAAGGATATGGAT	GCAGGAAGTATGATGAGAAC	159	72.2	CACGCTGAAGGATATGGAT	GCAGGAAGTATGATGAGAAC	FALSE
HBug_USDA-ARS_IIBBL.217416	59.28	13.64	2.1197	+	gi|939664630|ref|XP_014279790.1| PREDICTED: toxin-like protein 14 [Halyomorpha halys]	245	76.9	GTGCCGATGATGAGAGTAA	CAACTGCTGTGATGTATGAG	245	76.9	GTGCCGATGATGAGAGTAA	CAACTGCTGTGATGTATGAG	FALSE
HBug_USDA-ARS_IIBBL.304362	40.91	9.43	2.11712	+	gi|939696950|ref|XP_014292620.1| PREDICTED: esterase FE4-like [Halyomorpha halys]	237	65	CCGTGATGAGCTGTGAAT	GTGCCTCAAAGGTTTATTTC	159	71.6	CGCTCTGAGGCAATGAAT	TGGACCTTGAATATCGTTGT	TRUE
HBug_USDA-ARS_IIBBL.749	37.07	8.57	2.11289	+	gi|939661713|ref|XP_014278636.1| PREDICTED: endocuticle structural glycoprotein SgAbd-2-like [Halyomorpha halys]	144	75.4	GATTGCTCCTGCTCTTCC	ATACCGTTCTCTGTCTCATAC	144	75.4	GATTGCTCCTGCTCTTCC	ATACCGTTCTCTGTCTCATAC	FALSE
HBug_USDA-ARS_IIBBL.224709	77.77	18.04	2.10801	+	gi|939685677|ref|XP_014287138.1| PREDICTED: uncharacterized protein LOC106687650 [Halyomorpha halys]	136	73.3	CGTTCAGTTCGTGGATATTC	AGGTAGATAGCGTTGATGTC	136	73.3	CGTTCAGTTCGTGGATATTC	AGGTAGATAGCGTTGATGTC	FALSE
HBug_USDA-ARS_IIBBL.163618	51.72	12.01	2.10649	+	gi|939632645|ref|XP_014285474.1| PREDICTED: glutamine--fructose-6-phosphate aminotransferase [isomerizing] 2-like isoform X1 [Halyomorpha halys]	no	xhomol-intolerant	primers	found	100	71.2	AGTCTGTGAATGATGAGGAG	CTGATGCTTCTGCCGTTA	TRUE
HBug_USDA-ARS_IIBBL.19460	39.3	9.13	2.10584	+	gi|939679280|ref|XP_014285084.1| PREDICTED: uncharacterized protein LOC106686355 isoform X2 [Halyomorpha halys]	120	72.4	TAGGAGCAGGACTAGAGTG	CCAGACACAGGACTATGC	162	74.5	CGCATAGTCCTGTGTCTG	CCTCTGAATTGGTTCGTTAC	TRUE
HBug_USDA-ARS_IIBBL.466023	261.57	60.77	2.10577	+	gi|939674918|ref|XP_014283571.1| PREDICTED: sugar transporter ERD6-like 4 [Halyomorpha halys]	145	74.8	TGGCTAGTGGTTAGATTGAG	GAATTAAGGCAGGAGAAGAAG	216	76.1	CCAACACCTATACCTCCAATA	TCTAACCACTAGCCAGATAAG	TRUE
HBug_USDA-ARS_IIBBL.223558	44.38	10.34	2.10167	+	none	no	xhomol-intolerant	primers	found	162	77.2	GTAGATTGTCAGTCGCAGAA	GGAATTGAAGATCACAGGATG	TRUE
HBug_USDA-ARS_IIBBL.470734	27.82	6.49	2.09983	+	gi|939686438|ref|XP_014287382.1| PREDICTED: protein takeout-like [Halyomorpha halys]	86	69.7	AGACGCCAAGAATGACTG	GACCATCCACCTTATAGTTAGA	86	69.7	AGACGCCAAGAATGACTG	GACCATCCACCTTATAGTTAGA	FALSE
HBug_USDA-ARS_IIBBL.380697	87.11	20.52	2.08581	+	gi|939658175|ref|XP_014277271.1| PREDICTED: splicing factor, arginine/serine-rich 15 [Halyomorpha halys]	no	xhomol-intolerant	primers	found	80	69.4	TCACCAACCACTTCAACAT	CGTCTCCGCTGATAGTTC	TRUE
HBug_USDA-ARS_IIBBL.522464	28.25	6.67	2.08249	+	gi|939636716|ref|XP_014294326.1| PREDICTED: venom metalloproteinase 3 isoform X2 [Halyomorpha halys]	84	69.4	ATCGTTGCTAATTGGTCTGT	ATTCCAGTGACAGGCGAT	142	73.3	ATGCTGATGTTCCTCTGTC	TCCTTCCACCACTTCCTTA	TRUE
HBug_USDA-ARS_IIBBL.52680	153.97	36.38	2.08143	+	gi|939694254|ref|XP_014291211.1| PREDICTED: RNA polymerase II degradation factor 1-like [Halyomorpha halys]	no	xhomol-intolerant	primers	found	190	70.8	CTGTTCCAACTGCTGTCA	TGCTCATATTGCTGCTCTT	TRUE
HBug_USDA-ARS_IIBBL.453097	51.16	12.1	2.08001	+	none	no	xhomol-intolerant	primers	found	141	70.2	CTTATGTCTCTGCCAACTGA	AACTTCTCGCATTCAACAAG	TRUE
HBug_USDA-ARS_IIBBL.513897	40.25	9.54	2.07693	+	none	no	xhomol-intolerant	primers	found	250	78.4	AACCACCATTACCAGCATAA	ACTTCTACAACGAGCACTAC	TRUE
HBug_USDA-ARS_IIBBL.418131	36.82	8.75	2.07313	+	none	no	xhomol-intolerant	primers	found	100	70.4	TCCCTTCTTAGGAGTTTATCC	GCTTTGCTAAACCACTTTAC	TRUE
HBug_USDA-ARS_IIBBL.258421	23.54	5.6	2.07162	+	gi|939643801|ref|XP_014272141.1| PREDICTED: proton-coupled amino acid transporter 2-like isoform X1 [Halyomorpha halys]	222	71.8	CCAGAATCAGGTGTTCCAAT	GAGTGCCAAGTCTAAGAATATG	179	72.2	TGAAGGAACTGTGAACTGTA	TGACTGTTGTGGTTGTATTG	TRUE
HBug_USDA-ARS_IIBBL.463852	33.96	8.1	2.06784	+	gi|939630522|ref|XP_014278165.1| PREDICTED: staphylococcal nuclease domain-containing protein 1 [Halyomorpha halys]	no	xhomol-intolerant	primers	found	216	71.6	GAGTTCAGGTTATGTGTCTTAG	CTCAGCCGCCAGATAATC	TRUE
HBug_USDA-ARS_IIBBL.211224	293.73	70.21	2.06474	+	gi|939696772|ref|XP_014292528.1| PREDICTED: ATP synthase subunit alpha, mitochondrial [Halyomorpha halys]	no	xhomol-intolerant	primers	found	139	74.5	TAAGAGAACCGCCACCTT	GTTGCCTACCGACAGATG	TRUE
HBug_USDA-ARS_IIBBL.459970	305.58	73.48	2.05613	+	gi|939672754|ref|XP_014282813.1| PREDICTED: uncharacterized protein LOC106684940 [Halyomorpha halys]	150	77	ACAACGACGACGAACAAT	TGCCTCCAACTCTCAGATA	233	78.1	ACAACGACGACGAACAAT	CCATAGAGGAGGATTAGACAG	TRUE
HBug_USDA-ARS_IIBBL.375645	44.24	10.64	2.05585	+	gi|939627157|ref|XP_014271364.1| PREDICTED: uncharacterized protein LOC106677744 [Halyomorpha halys]	no	xhomol-intolerant	primers	found	94	68.9	TTTAGCAGAAAGGGTATAGGG	GAGGATTGACTTGGTGGTT	TRUE
HBug_USDA-ARS_IIBBL.48204	52.87	12.72	2.05535	+	gi|939648574|ref|XP_014273805.1| PREDICTED: uncharacterized protein LOC106679263 [Halyomorpha halys]	80	68.9	CCTAATATACCAGCGATGATG	TACCAAAGAAAGATGCCTCT	120	68.6	GGCAGCATGATCCATCTAT	CGACACATTACCTCCAGAA	TRUE
HBug_USDA-ARS_IIBBL.43764	25.35	6.11	2.05274	+	gi|939645195|ref|XP_014272611.1| PREDICTED: sodium-coupled neutral amino acid transporter 9 homolog [Halyomorpha halys]	no	xhomol-intolerant	primers	found	195	71.8	CAGGAGTAAGAGAAGAGGTAG	GTAGTGGTCCAACAATAAGAG	TRUE
HBug_USDA-ARS_IIBBL.79650	95.02	22.93	2.05099	+	none	no	xhomol-intolerant	primers	found	215	77	TAGGCGGAGTAAGCGTAT	TTAAGACCTTGGCAGTACC	TRUE
HBug_USDA-ARS_IIBBL.237155	22.12	5.35	2.04774	+	none	142	71.9	CGTGTTGAGATTGTGTCTAA	CCAGAAGTCCATTACCAGAT	142	71.9	CGTGTTGAGATTGTGTCTAA	CCAGAAGTCCATTACCAGAT	FALSE
HBug_USDA-ARS_IIBBL.177294	58.82	14.27	2.04332	+	none	no	xhomol-intolerant	primers	found	181	66.1	TGTGGTATAGCAAGGGTTT	CATCTGTATATGTTGGCATG	TRUE
HBug_USDA-ARS_IIBBL.106171	31.54	7.72	2.03051	+	gi|939688568|ref|XP_014288190.1| PREDICTED: UDP-glucuronosyltransferase 2B7-like [Halyomorpha halys]	119	71.5	GTTCTTGAAGGTGGATACGA	ATGTTCTTGCTGACTACTGT	208	74.8	ATGACGATACTGTGTTACGA	TGACTGTGAGATGCTACTG	TRUE
HBug_USDA-ARS_IIBBL.448966	112.44	27.53	2.03008	+	gi|939661532|ref|XP_014278564.1| PREDICTED: eukaryotic translation initiation factor 5 [Halyomorpha halys] gi|939661535|ref|XP_014278565.1| PREDICTED: eukaryotic translation initiation factor 5 [Halyomorpha halys] gi|939661537|ref|XP_014278566.1| PREDICTED: eukaryotic translation initiation factor 5 [Halyomorpha halys] gi|939661540|ref|XP_014278567.1| PREDICTED: eukaryotic translation initiation …	144	74	AGAAGTATGTCAGCAAGGAG	TGGCACGGTCATTATATTCA	144	74	AGAAGTATGTCAGCAAGGAG	TGGCACGGTCATTATATTCA	FALSE
HBug_USDA-ARS_IIBBL.305534	32.28	7.92	2.02707	+	none	175	67.1	CCTTAGCATTATGTCTTCACAC	GTAGACTCCAGACATCTCAAT	205	67.6	TGGACAGTGAGAGATAATTG	GACAAGACAGTTACCATTCA	TRUE
HBug_USDA-ARS_IIBBL.151812	32.28	7.97	2.01799	+	gi|939661212|ref|XP_014278436.1| PREDICTED: uncharacterized protein LOC106682215 isoform X2 [Halyomorpha halys]	188	73.3	GATGTTGTAGGAGGTTGGAA	CTATGAGTGGTATTGCTGTTAG	188	73.3	GATGTTGTAGGAGGTTGGAA	CTATGAGTGGTATTGCTGTTAG	FALSE
HBug_USDA-ARS_IIBBL.105644	47.96	11.88	2.0133	+	none	132	68.8	GCTATTATCCTCACCTTCATTC	CACCATCCTTATCATACTTCTG	132	68.8	GCTATTATCCTCACCTTCATTC	CACCATCCTTATCATACTTCTG	FALSE
HBug_USDA-ARS_IIBBL.164618	99.92	24.76	2.01276	+	gi|939686313|ref|XP_014287341.1| PREDICTED: leucine-rich repeat protein SHOC-2 isoform X1 [Halyomorpha halys]	no	xhomol-intolerant	primers	found	117	73.4	CTGCCGCTCTTCATAATCT	TGTCGTTCATCACTGTGTT	TRUE
HBug_USDA-ARS_IIBBL.468612	90.19	22.35	2.01269	+	gi|939691541|ref|XP_014289781.1| PREDICTED: troponin C, isoform 1-like [Halyomorpha halys]	204	67	CCATCATCCTTGTATAAGCA	CCTGAAATTATTCATGGTTGGG	135	70.1	TCTACGACAAGGAAGGTAATG	CTGTGCCTGAACCATCTG	TRUE
HBug_USDA-ARS_IIBBL.326160	56.73	14.08	2.01046	+	gi|939681566|ref|XP_014285802.1| PREDICTED: serine-threonine kinase receptor-associated protein [Halyomorpha halys]	no	xhomol-intolerant	primers	found	113	66.3	GAACAGCATCGTAAGTCATT	CCAAGAACGCTACCTGAA	TRUE
HBug_USDA-ARS_IIBBL.160758	34.09	8.48	2.00721	+	gi|939661901|ref|XP_014278707.1| PREDICTED: uncharacterized protein LOC106682400 [Halyomorpha halys]	117	72.4	GCTAGTACACTACGGTTCC	AGAGCATTGTGATATGTCCT	222	73.7	GACATATCACAATGCTCTCA	TCGTCGTTATATCCTTCCTT	TRUE
HBug_USDA-ARS_IIBBL.251626	72.37	18.02	2.00579	+	gi|939632949|ref|XP_014286427.1| PREDICTED: uncharacterized protein LOC106687199 [Halyomorpha halys]	no	xhomol-intolerant	primers	found	149	76.3	TTCCGATGACGACTACCA	CAACAGGCTGACGCTAAT	TRUE
HBug_USDA-ARS_IIBBL.405136	157.06	39.41	1.99468	+	gi|939689202|ref|XP_014288530.1| PREDICTED: outer dense fiber protein 3-like isoform X1 [Halyomorpha halys] gi|939689204|ref|XP_014288531.1| PREDICTED: outer dense fiber protein 3-like isoform X1 [Halyomorpha halys]	236	73.7	ACTGAACTCATTCTGCCTAA	GTATCCTGCTTCTGTGGTT	210	73.1	GGCTTATTCTGTTGCTCCT	GTATCCTGCTTCTGTGGTTA	TRUE
HBug_USDA-ARS_IIBBL.471087	993.92	249.75	1.99265	+	none	no	xhomol-intolerant	primers	found	144	79.1	GTACCTCACACCGTAAGC	TCTCCTGCCTTCTCAACA	TRUE
HBug_USDA-ARS_IIBBL.296813	25.39	6.38	1.99263	+	gi|939666265|ref|XP_014280358.1| PREDICTED: orcokinin peptides-like [Halyomorpha halys]	149	77.1	GAGCCATACAGACAGTCAT	CTGCTTCGCCTCTTCATA	149	77.1	GAGCCATACAGACAGTCAT	CTGCTTCGCCTCTTCATA	FALSE
HBug_USDA-ARS_IIBBL.22485	24.87	6.25	1.99248	+	gi|939693809|ref|XP_014290982.1| PREDICTED: sodium-independent sulfate anion transporter-like [Halyomorpha halys] gi|939693811|ref|XP_014290983.1| PREDICTED: sodium-independent sulfate anion transporter-like [Halyomorpha halys] gi|939693813|ref|XP_014290984.1| PREDICTED: sodium-independent sulfate anion transporter-like [Halyomorpha halys]	81	68.3	TTAGTCCGCCAGATAGGTT	AGCATCATTAGCAGCAGTC	81	68.3	TTAGTCCGCCAGATAGGTT	AGCATCATTAGCAGCAGTC	FALSE
HBug_USDA-ARS_IIBBL.309073	75.74	19.12	1.98597	+	none	82	69.7	CTGGATGACCTTGCTAACA	AGCGACAAAGTTTCCTCAA	118	75.7	CCACCGTAGAAGACTCCT	CCAATCAACAACCAGCAAT	TRUE
HBug_USDA-ARS_IIBBL.61200	33.63	8.52	1.98082	+	gi|939645588|ref|XP_014272751.1| PREDICTED: protein disulfide-isomerase [Halyomorpha halys]	no	xhomol-intolerant	primers	found	129	70.6	TACAATGTCCACACCAAGG	GCGTATTCTGCTCCAACA	TRUE
HBug_USDA-ARS_IIBBL.85673	23.8	6.03	1.98073	+	gi|939677302|ref|XP_014284422.1| PREDICTED: voltage-dependent calcium channel type A subunit alpha-1-like [Halyomorpha halys]	171	70.8	GTGACAACTGACCGACTAA	GCTGGCACATCTCAATCT	171	70.8	GTGACAACTGACCGACTAA	GCTGGCACATCTCAATCT	FALSE
HBug_USDA-ARS_IIBBL.125795	73.68	18.69	1.97901	+	gi|939631888|ref|XP_014283149.1| PREDICTED: PDZ and LIM domain protein 3 isoform X4 [Halyomorpha halys]	no	xhomol-intolerant	primers	found	121	74.7	GCAGGTGGTGTCTTCTTG	ACCCAGCAAAGTCAGAGA	TRUE
HBug_USDA-ARS_IIBBL.226062	814.55	206.72	1.97833	+	gi|939672608|ref|XP_014282769.1| PREDICTED: myosin heavy chain, muscle isoform X30 [Halyomorpha halys]	no	xhomol-intolerant	primers	found	165	67.7	GATCTACACCAGGATGACTT	ACAGTTCGCTAATCGTGAA	TRUE
HBug_USDA-ARS_IIBBL.146623	22.77	5.79	1.9755	+	gi|939651905|ref|XP_014274973.1| PREDICTED: cytochrome P450 4g15 [Halyomorpha halys]	102	72.2	GTGTTCTCTTCGGCGATC	GCCTATCCTGCCATATTATCA	246	76.2	TGTGGATGTGGCTACTGA	ACGGCTACTTCTGGTTCT	TRUE
HBug_USDA-ARS_IIBBL.125794	89.76	22.85	1.97388	+	gi|939631892|ref|XP_014283156.1| PREDICTED: PDZ and LIM domain protein 3 isoform X5 [Halyomorpha halys]	no	xhomol-intolerant	primers	found	80	70.9	CTTGACGGGTGAGAAGAC	CACTCCAAGACCAAGAACT	TRUE
HBug_USDA-ARS_IIBBL.431211	68.56	17.48	1.97166	+	gi|939641173|ref|XP_014271218.1| PREDICTED: venom protease-like [Halyomorpha halys]	108	65.8	CCATTGCTCACATGATGTATAG	AGTGGGATCAAGTTACTCTTC	159	75.3	CGTAGAACCACATCCGATT	GGTATCCAACCTGACTTAATG	TRUE
HBug_USDA-ARS_IIBBL.522861	57.61	14.69	1.97148	+	none	no	xhomol-intolerant	primers	found	104	68	CATGCATTCATCGCATCATA	GGTAGTATTGTCAACAGATGTC	TRUE
HBug_USDA-ARS_IIBBL.497584	65.78	16.78	1.97091	+	gi|939651325|ref|XP_014274754.1| PREDICTED: 40S ribosomal protein S19-like [Halyomorpha halys]	no	xhomol-intolerant	primers	found	234	71	GGTCATACGGAGCAAGTT	GTGTAGACGATGTGAGTGT	TRUE
HBug_USDA-ARS_IIBBL.486507	23.92	6.12	1.96661	+	none	no	xhomol-intolerant	primers	found	182	68.1	GGTGGCTATTCGCTTTGA	ACAGGCTTACTAGGCAAGA	TRUE
HBug_USDA-ARS_IIBBL.233523	1534.05	393.44	1.96313	+	gi|939679280|ref|XP_014285084.1| PREDICTED: uncharacterized protein LOC106686355 isoform X2 [Halyomorpha halys]	no	xhomol-intolerant	primers	found	112	75.5	AAGTTCTGGCAATCCTACG	CCAATGGACGGAAGATACC	TRUE
HBug_USDA-ARS_IIBBL.6908	60.32	15.48	1.96223	+	gi|939673956|ref|XP_014283237.1| PREDICTED: calcium-transporting ATPase sarcoplasmic/endoplasmic reticulum type isoform X3 [Halyomorpha halys]	no	xhomol-intolerant	primers	found	171	75.4	TTGTTGGTGTTGTTGGAATG	CAGTTGTGTCTTCATCTTCAG	TRUE
HBug_USDA-ARS_IIBBL.143694	54.37	13.97	1.96048	+	none	124	69	ATCGCCTTCTTCTCTTCAAT	GTCTTTGTGGGATAGTGTCT	168	70.8	CAAGTGCCTTCTACATTAGC	CTTCGCCAGAACTACCTT	TRUE
HBug_USDA-ARS_IIBBL.70766	23.42	6.03	1.95751	+	none	no	xhomol-intolerant	primers	found	126	72.4	ATGGAAGCGGATATGGAAG	TTGGTCGGTCGTATTGATT	TRUE
HBug_USDA-ARS_IIBBL.439835	69.39	17.95	1.95074	+	none	no	xhomol-intolerant	primers	found	116	64.7	TACCAACTATCTGCTGTCTC	ATCACATATCTTGCCTCGTT	TRUE
HBug_USDA-ARS_IIBBL.130507	59.22	15.34	1.94879	+	gi|939653638|ref|XP_014275570.1| PREDICTED: carbonic anhydrase 13 isoform X3 [Halyomorpha halys]	123	70.4	CAGCCATATCCAGTGTTCA	GCAATCACCTGTTGACATTA	123	70.4	CAGCCATATCCAGTGTTCA	GCAATCACCTGTTGACATTA	FALSE
HBug_USDA-ARS_IIBBL.148405	177.84	46.08	1.94837	+	gi|939697520|ref|XP_014292907.1| PREDICTED: superoxide dismutase [Cu-Zn]-like [Halyomorpha halys]	143	77.3	GGTGAGTAGTAGACAGTTGG	GCGGCTACATATAGGAGATAG	206	76.5	GTTGGCGGTGATGACTAA	CTAAGGACTGTGAATCTATTGG	TRUE
HBug_USDA-ARS_IIBBL.85669	158.96	41.28	1.94515	+	gi|939677302|ref|XP_014284422.1| PREDICTED: voltage-dependent calcium channel type A subunit alpha-1-like [Halyomorpha halys]	no	xhomol-intolerant	primers	found	195	73.7	GCACAAGACCAGTCATCC	CTCCAGAAGTTGAGCAGTT	TRUE
HBug_USDA-ARS_IIBBL.444892	1031.75	268.79	1.94054	+	none	no	xhomol-intolerant	primers	found	181	81.3	TCCATCAGCTACACCTCT	CTGCGGAGTATCTGAGAG	TRUE
HBug_USDA-ARS_IIBBL.294190	60.36	15.74	1.93916	+	none	no	xhomol-intolerant	primers	found	128	67.1	CACAGGAAAGTTCCAAATGA	TGCTGTTACCAAGAATCCA	TRUE
HBug_USDA-ARS_IIBBL.332168	34.56	9.04	1.93471	+	gi|939657618|ref|XP_014277055.1| PREDICTED: ejaculatory bulb-specific protein 3-like [Halyomorpha halys]	no	xhomol-intolerant	primers	found	146	73.5	CAATATCCAATGTCTCCACTC	GCTTCTTCCACCACTTGT	TRUE
HBug_USDA-ARS_IIBBL.403694	22.29	5.84	1.93236	+	gi|939648366|ref|XP_014273733.1| PREDICTED: ammonium transporter Rh type C-like 2 [Halyomorpha halys]	95	67.9	ACGTACAACGACGTATCTTG	TCGGTCAGTCGGTCGAAA	249	74.5	TGGTGGAGGTCTTGTATCT	AGGCTGTGTTGAAGTTCTT	TRUE
HBug_USDA-ARS_IIBBL.441542	31.06	8.16	1.92842	+	gi|939631892|ref|XP_014283156.1| PREDICTED: PDZ and LIM domain protein 3 isoform X5 [Halyomorpha halys]	no	xhomol-intolerant	primers	found	82	70.7	TGCTTGACAGGTGAGAAG	CACTCCAAGACCAAGAACT	TRUE
HBug_USDA-ARS_IIBBL.300231	21.7	5.71	1.92613	+	none	no	xhomol-intolerant	primers	found	129	68.3	TATCCCACAGCTCAGTTAC	CCCAGTTACTTGTTTAGTGA	TRUE
HBug_USDA-ARS_IIBBL.266444	24.15	6.37	1.92266	+	gi|939258523|ref|XP_014249069.1| PREDICTED: aquaporin AQPcic isoform X1 [Cimex lectularius]	142	67.6	ACCCGTTCATCAACAATAGA	ACAGACATTTCACCCATACA	163	77.1	GCTCTGGTGTCTTGTCTC	GTGCTCTTGCTGGATTCA	TRUE
HBug_USDA-ARS_IIBBL.504543	31.5	8.32	1.9207	+	gi|939678801|ref|XP_014284935.1| PREDICTED: cytochrome P450 4C1-like [Halyomorpha halys]	no	xhomol-intolerant	primers	found	121	73.3	CGGTCCACAACTTCACATA	TCCAGTTCCAAGCCAAGA	TRUE
HBug_USDA-ARS_IIBBL.386422	24.95	6.59	1.92069	+	gi|939681739|ref|XP_014285857.1| PREDICTED: neuronal calcium sensor 2 [Halyomorpha halys]	160	74.6	AGTGTCTGTAGTGCTGTCA	ATGGTGGCTTCGTCGTAT	160	74.6	AGTGTCTGTAGTGCTGTCA	ATGGTGGCTTCGTCGTAT	FALSE
HBug_USDA-ARS_IIBBL.326546	79.01	20.91	1.91784	+	gi|939631888|ref|XP_014283149.1| PREDICTED: PDZ and LIM domain protein 3 isoform X4 [Halyomorpha halys]	no	xhomol-intolerant	primers	found	140	75.3	AAGGTTGCCGATACTATGTT	GCTCCTGTCTGTTGGTTAA	TRUE
HBug_USDA-ARS_IIBBL.448995	50.24	13.32	1.91524	+	none	no	xhomol-intolerant	primers	found	166	72.9	CAGCAATAACTTCAGCAACA	GATTCCTGGTGGCAGATAG	TRUE
HBug_USDA-ARS_IIBBL.388723	3572.6	949.01	1.91248	+	none	no	xhomol-intolerant	primers	found	227	80.2	GTAGGCACCAACTCCATAG	CGCTAGTGAACAGGTATCTT	TRUE
HBug_USDA-ARS_IIBBL.282493	1697.76	451.03	1.91234	+	none	no	xhomol-intolerant	primers	found	177	77.6	TAGGCGGAGTAAGCGTAT	CTACCAGAAGAGCATCAGTT	TRUE
HBug_USDA-ARS_IIBBL.445003	115.39	30.67	1.91162	+	gi|939690261|ref|XP_014289093.1| PREDICTED: uncharacterized protein LOC106688909 isoform X1 [Halyomorpha halys] gi|939690263|ref|XP_014289094.1| PREDICTED: uncharacterized protein LOC106688909 isoform X1 [Halyomorpha halys]	140	72.9	AGTTGCTCCTTCTGTTGATT	TGCTGGTGACTGTTATTGG	140	72.9	AGTTGCTCCTTCTGTTGATT	TGCTGGTGACTGTTATTGG	FALSE
HBug_USDA-ARS_IIBBL.441543	240.12	64.03	1.90694	+	gi|939631882|ref|XP_014283135.1| PREDICTED: PDZ and LIM domain protein 3 isoform X2 [Halyomorpha halys]	no	xhomol-intolerant	primers	found	121	74	GCAGGTGGTGTCTTCTTG	ACCCAGCAAAGTCAGAGA	TRUE
HBug_USDA-ARS_IIBBL.108802	55.18	14.8	1.89855	+	none	132	66.6	TGAACATCATAGACAAGGTG	ATTGTGAGTGATCTGAATGG	244	68.4	TGAACATCATAGACAAGGTG	GGTGATTAAGAGGTCAGAGT	TRUE
HBug_USDA-ARS_IIBBL.444893	3455.96	927.97	1.89694	+	gi|939665085|ref|XP_014279944.1| PREDICTED: ice-structuring glycoprotein-like [Halyomorpha halys]	no	xhomol-intolerant	primers	found	133	74.9	CTTGGCTACGCTTCCTAC	TGGCACATCAATAACAGGTA	TRUE
HBug_USDA-ARS_IIBBL.28899	20.37	5.47	1.89683	+	gi|939685018|ref|XP_014286946.1| PREDICTED: 2-hydroxyacylsphingosine 1-beta-galactosyltransferase-like [Halyomorpha halys]	245	75.9	CGGAATTTGCATATCGGTTA	CACCTCATGTCAAGGAGAT	91	70.5	CTAAGAAGACCTCCATGTGTA	CCAATGTAAGGACGGCTAA	TRUE
HBug_USDA-ARS_IIBBL.113383	30.78	8.27	1.89603	+	none	193	69.4	GTGCTCGTTGGTTCTGTAA	GGATCACAATAGGTCGATGAA	193	69.4	GTGCTCGTTGGTTCTGTAA	GGATCACAATAGGTCGATGAA	FALSE
HBug_USDA-ARS_IIBBL.292503	105.66	28.57	1.88686	+	none	no	xhomol-intolerant	primers	found	90	68.3	ATTGAGCAGAGGTGTTCTAA	TCATATAGACGTGTCCTTGG	TRUE
HBug_USDA-ARS_IIBBL.5887	19.87	5.38	1.88491	+	none	129	69	ACTCTATTACTCAGGCAGTT	GGGATACGAGGATATTTAAGG	129	69	ACTCTATTACTCAGGCAGTT	GGGATACGAGGATATTTAAGG	FALSE
HBug_USDA-ARS_IIBBL.418834	35.61	9.66	1.88219	+	none	no	xhomol-intolerant	primers	found	no	xhomol-tolerant	primers	found	FALSE
HBug_USDA-ARS_IIBBL.296480	109.16	29.66	1.87985	+	none	no	xhomol-intolerant	primers	found	no	xhomol-tolerant	primers	found	FALSE
HBug_USDA-ARS_IIBBL.505006	30.87	8.4	1.87774	+	gi|939669095|ref|XP_014281482.1| PREDICTED: sodium/potassium-transporting ATPase subunit beta-2-like [Halyomorpha halys]	182	71.1	GTTACATACAGATTCCGATGAG	CAACTCCTGATGATCCACAA	221	71.7	TTCCTTCAGTCAGCAATGG	ACGAGCCTTACATCAGTTG	TRUE
HBug_USDA-ARS_IIBBL.266050	49.31	13.42	1.8775	+	none	87	74.8	CTAAATTATTTGAGCCCACG	TAGACTAGCTGTACTGGATG	170	75.5	GAGGAAGAGGACAACAATT	GACGAGATGATGGTAGACT	TRUE
HBug_USDA-ARS_IIBBL.229968	24.77	6.76	1.8735	+	gi|939663661|ref|XP_014279402.1| PREDICTED: proline dehydrogenase 1, mitochondrial isoform X2 [Halyomorpha halys]	no	xhomol-intolerant	primers	found	172	69.6	TGTGCGAGTAATGATTGATG	CTTGGCTTGTTCTAAGTCAG	TRUE
HBug_USDA-ARS_IIBBL.105087	38.5	10.52	1.87172	+	none	119	68	GATAGTGATGAGTGGTGTGA	CGGCATTCCTTCCTAATAGA	119	68	GATAGTGATGAGTGGTGTGA	CGGCATTCCTTCCTAATAGA	FALSE
HBug_USDA-ARS_IIBBL.104953	26.6	7.27	1.8714	+	none	140	65.3	CTTATTCCAATGTGGCAGAT	GGGCATTCCATTAAATACTG	140	65.3	CTTATTCCAATGTGGCAGAT	GGGCATTCCATTAAATACTG	FALSE
HBug_USDA-ARS_IIBBL.459097	22.23	6.08	1.87036	+	gi|939656927|ref|XP_014276780.1| PREDICTED: myosin-J heavy chain-like [Halyomorpha halys]	no	xhomol-intolerant	primers	found	227	74.6	GTCGTGAGTGAGTAGTCAT	TTGGTTCAGAGCCTTGTAG	TRUE
HBug_USDA-ARS_IIBBL.80500	21.1	5.78	1.8681	+	gi|939689379|ref|XP_014288625.1| PREDICTED: calmodulin [Halyomorpha halys]	107	70.8	TGATCCTGGAGTTACATTAGC	CTGTATCTGCCTCACACTTA	83	69.1	CCTGAATATCTGCTCAACTTC	CTGTATCTGCCTCACACTTA	TRUE
HBug_USDA-ARS_IIBBL.193603	70.51	19.33	1.86699	+	none	no	xhomol-intolerant	primers	found	no	xhomol-tolerant	primers	found	FALSE
HBug_USDA-ARS_IIBBL.65310	135.14	37.15	1.86302	+	gi|939650970|ref|XP_014274617.1| PREDICTED: cytochrome c [Halyomorpha halys]	117	68.9	AACCAGATTGAGGCATAATG	CCGAACCTTCACACTACA	239	72.5	ACGTGGAGCAAGGATACT	ATCTCACTTGGCGAACTG	TRUE
HBug_USDA-ARS_IIBBL.221791	53.93	14.88	1.85771	+	gi|939646760|ref|XP_014273162.1| PREDICTED: translation initiation factor IF-2-like isoform X3 [Halyomorpha halys]	no	xhomol-intolerant	primers	found	197	73.1	CCTGATAAGCCAACTGTCTA	CTTGTGTAGGTCCGTGAG	TRUE
HBug_USDA-ARS_IIBBL.126704	18.3	5.05	1.85749	+	gi|939669095|ref|XP_014281482.1| PREDICTED: sodium/potassium-transporting ATPase subunit beta-2-like [Halyomorpha halys]	129	72.5	GCTTCAACGACCTCAAGT	AATGGTGCTCAGTCAAAGA	175	68.7	GGTTCTTGATGCGACTGA	GGTGTAGGTTGGAACTCAA	TRUE
HBug_USDA-ARS_IIBBL.364013	551.16	152.39	1.8547	+	none	111	78.2	TCTGTAGACGACTTCTGACT	GGTTATACCGAGGCGAATT	209	78.8	GTCGTTGCTACAGTAATCCT	CACCTAATAGAGTCACATTGC	TRUE
HBug_USDA-ARS_IIBBL.228779	41.55	11.49	1.85447	+	gi|939655868|ref|XP_014276389.1| PREDICTED: tumor protein p53-inducible nuclear protein 2 isoform X2 [Halyomorpha halys]	215	77.4	GATGGTGGAGGAGGAGTT	CGAAGTGGAAGTCATAGCA	215	77.4	GATGGTGGAGGAGGAGTT	CGAAGTGGAAGTCATAGCA	FALSE
HBug_USDA-ARS_IIBBL.160466	116.95	32.48	1.84827	+	gi|217330650|ref|NP_001136108.1| actin related protein 1 [Acyrthosiphon pisum] gi|242011914|ref|XP_002426688.1| Actin, muscle [Pediculus humanus corporis] gi|662191724|ref|XP_008468689.1| PREDICTED: actin, muscle isoform X1 [Diaphorina citri] gi|662191726|ref|XP_008468690.1| PREDICTED: actin, muscle isoform X2 [Diaphorina citri] gi|939238616|ref|XP_014262001.1| PREDICTED: actin, muscle [Cimex lec…	80	66.3	AAGTGGCACAGGTACAATATAC	AAGAAAGCGGTCTTCTAGTG	218	79.2	ACCATCTCCTGAGTCAAGTA	GGCATCACACCTTCTACAA	TRUE
HBug_USDA-ARS_IIBBL.294936	38.08	10.58	1.84769	+	gi|939671328|ref|XP_014282325.1| PREDICTED: uncharacterized protein LOC106684638 isoform X2 [Halyomorpha halys]	250	75.4	TTAACCATGCGTCGTGAA	ACCGTAGTGAATCTGTGTC	250	75.4	TTAACCATGCGTCGTGAA	ACCGTAGTGAATCTGTGTC	FALSE
HBug_USDA-ARS_IIBBL.24672	384.33	106.85	1.84676	+	gi|939696950|ref|XP_014292620.1| PREDICTED: esterase FE4-like [Halyomorpha halys]	no	xhomol-intolerant	primers	found	210	73.7	AACCTCTGCCTTCTTCTTC	GACCTACCAATTAACCTTCTC	TRUE
HBug_USDA-ARS_IIBBL.17185	23.4	6.52	1.84356	+	none	no	xhomol-intolerant	primers	found	124	70.3	CCTACAGATAAGAAGAACCTTG	AGGATAACAGGACTACCAAC	TRUE
HBug_USDA-ARS_IIBBL.230562	105.17	29.31	1.84326	+	none	89	75.8	AAAGCGATCACAGAACACA	AAGGGTGGCCTGGAGTTA	212	75.9	CAACGAATACGAGAATCAGAG	GGCTTCTTGGTGGATCAG	TRUE
HBug_USDA-ARS_IIBBL.273441	23.69	6.61	1.84156	+	none	173	75.7	CTGCCAGATAACGGAAGG	GGAGCCTCTTGAGTCTTG	171	75.6	GCCAGATAACGGAAGGTAT	GGAGCCTCTTGAGTCTTG	TRUE
HBug_USDA-ARS_IIBBL.403458	406.66	113.77	1.8377	+	gi|939687836|ref|XP_014287840.1| PREDICTED: uncharacterized protein LOC106688070 [Halyomorpha halys]	194	70.8	GGTTTCTCCCTCCTTGATAA	CTACAAACGCACAAGTATGA	117	68.2	GTGGTGTAGTTGTAGATTCAG	CAGACGAGGTGCTTCATT	TRUE
HBug_USDA-ARS_IIBBL.472407	809.23	226.44	1.83742	+	none	no	xhomol-intolerant	primers	found	121	78.7	TAAGGTAAGGGTAGGGATAGT	CCAGTTCTTGGAGCACTT	TRUE
HBug_USDA-ARS_IIBBL.276842	28.43	7.97	1.83476	+	none	146	67.6	TCTTCATCACCAGGGCTA	ATTCCACTGTAGAGATTCCA	114	66.2	GATCTCAATACATCTCCATACC	AACCAATCGGCAAGCTAT	TRUE
HBug_USDA-ARS_IIBBL.51685	59.75	16.76	1.83392	+	gi|939632791|ref|XP_014285933.1| PREDICTED: uncharacterized protein LOC106686865 [Halyomorpha halys]	89	79	ACCCGGAGGCAATGAACT	ATGGTACATCACCGACTGG	145	76.2	GGGCAGAAGAAAGAAGACA	CCGATGGACACCTATTCAG	TRUE
HBug_USDA-ARS_IIBBL.31592	65.22	18.3	1.83347	+	none	92	73.1	CTAGGAGTCGGCAGTTCT	AGAGGAGAGCGTAATAGTGA	92	73.1	CTAGGAGTCGGCAGTTCT	AGAGGAGAGCGTAATAGTGA	FALSE
HBug_USDA-ARS_IIBBL.159257	63.47	17.83	1.83177	+	gi|939647110|ref|XP_014273289.1| PREDICTED: bifunctional 3'-phosphoadenosine 5'-phosphosulfate synthase isoform X2 [Halyomorpha halys]	no	xhomol-intolerant	primers	found	119	70.8	GATTCTTGTTGAGTCCTGTTC	ACTGTCTGGTGCTGGTAA	TRUE
HBug_USDA-ARS_IIBBL.58062	21.03	5.91	1.83122	+	gi|939686482|ref|XP_014287399.1| PREDICTED: alpha-tocopherol transfer protein-like [Halyomorpha halys]	84	71.4	GAGTAATGAGCAGCGTAGT	AGAGGAGTTGACTGGAGTT	84	71.4	GAGTAATGAGCAGCGTAGT	AGAGGAGTTGACTGGAGTT	FALSE
HBug_USDA-ARS_IIBBL.416568	52.78	14.84	1.8305	+	gi|939663889|ref|XP_014279493.1| PREDICTED: RING finger protein nhl-1 isoform X3 [Halyomorpha halys]	224	77	ATGTGAAGCATCCTGTCTC	ACTATGTCCTCCAACTCAAG	224	77	ATGTGAAGCATCCTGTCTC	ACTATGTCCTCCAACTCAAG	FALSE
HBug_USDA-ARS_IIBBL.158871	173.53	48.81	1.82994	+	gi|939666634|ref|XP_014280495.1| PREDICTED: mediator of RNA polymerase II transcription subunit 15 [Halyomorpha halys]	174	76.5	TACTGGAAGACGGTGGAA	GTAGAGCAGGCTATTCATCA	202	77.1	TGTGTCAGCAGGAACTTC	CCACCATATCATCCACCATA	TRUE
HBug_USDA-ARS_IIBBL.194718	52.93	14.93	1.82587	+	none	161	72.3	CCTCTTTGAGTGCCTAATC	TCTGTGATCTGGAGAATAAC	101	72.7	GCCTCTTTGAGTGCCTAA	ACGGATCTTCAGGTTGTG	TRUE
HBug_USDA-ARS_IIBBL.372468	96.85	27.36	1.82368	+	gi|939629733|ref|XP_014275641.1| PREDICTED: probable multidrug resistance-associated protein lethal(2)03659 [Halyomorpha halys] gi|939629736|ref|XP_014275650.1| PREDICTED: probable multidrug resistance-associated protein lethal(2)03659 [Halyomorpha halys]	134	69.6	TCCGAGGAACCAGAAGAA	TGATAACACAGTAGCACCAA	134	69.6	TCCGAGGAACCAGAAGAA	TGATAACACAGTAGCACCAA	FALSE
HBug_USDA-ARS_IIBBL.158699	60.65	17.17	1.82062	+	gi|939669095|ref|XP_014281482.1| PREDICTED: sodium/potassium-transporting ATPase subunit beta-2-like [Halyomorpha halys]	no	xhomol-intolerant	primers	found	139	72.2	AATGCCAAAGGTTCTGAAAG	AGGTTGAGGAAGAGTGACT	TRUE
HBug_USDA-ARS_IIBBL.444894	1816.75	515.37	1.81768	+	none	no	xhomol-intolerant	primers	found	87	77.1	GCTGCTGGTCTTGGATAC	AGCGGAGTACCTGATAGC	TRUE
HBug_USDA-ARS_IIBBL.182520	79.69	22.61	1.81744	+	gi|939677802|ref|XP_014284610.1| PREDICTED: alpha-N-acetylgalactosaminidase [Halyomorpha halys] gi|939677806|ref|XP_014284611.1| PREDICTED: alpha-N-acetylgalactosaminidase [Halyomorpha halys] gi|939677810|ref|XP_014284612.1| PREDICTED: alpha-N-acetylgalactosaminidase [Halyomorpha halys]	115	75.1	TCATACGCCATAGCATTCC	ACAGGTCTTCAATTCGGTAA	115	75.1	TCATACGCCATAGCATTCC	ACAGGTCTTCAATTCGGTAA	FALSE
HBug_USDA-ARS_IIBBL.94937	36.64	10.41	1.81545	+	gi|939686315|ref|XP_014287342.1| PREDICTED: leucine-rich repeat protein soc-2 isoform X2 [Halyomorpha halys]	211	75.2	CCTGCCTCTTGTTGCTTA	CTCCTCTGGTTCTCTTGTG	211	75.2	CCTGCCTCTTGTTGCTTA	CTCCTCTGGTTCTCTTGTG	FALSE
HBug_USDA-ARS_IIBBL.36935	121.08	34.45	1.81338	+	none	174	69	GGTAGTGTCTTATGTGTTCTTC	GCAGACTGTCACATCATTG	174	69	GGTAGTGTCTTATGTGTTCTTC	GCAGACTGTCACATCATTG	FALSE
HBug_USDA-ARS_IIBBL.373254	22.99	6.56	1.80924	+	none	138	65.1	GCGTAGCCTGTGGGTAAA	TTGGGCTATTTCGGGAAAC	156	69.8	TTTCCCGAAATAGCCCAAA	TGTGTGACCAACTGCTTT	TRUE
HBug_USDA-ARS_IIBBL.148406	235.11	67.12	1.80852	+	gi|939697520|ref|XP_014292907.1| PREDICTED: superoxide dismutase [Cu-Zn]-like [Halyomorpha halys]	no	xhomol-intolerant	primers	found	206	76.5	GTTGGCGGTGATGACTAA	CTAAGGACTGTGAATCTATTGG	TRUE
HBug_USDA-ARS_IIBBL.189632	65.39	18.67	1.80835	+	none	no	xhomol-intolerant	primers	found	209	78.8	GTCGTTGCTACAGTAATCCT	CACCTAATAGAGTCACATTGC	TRUE
HBug_USDA-ARS_IIBBL.23150	64.99	18.62	1.80336	+	gi|939634724|ref|XP_014292918.1| PREDICTED: alpha-tocopherol transfer protein-like [Halyomorpha halys]	81	70.3	GCCAAGAAGGATCTGAGAG	ACGCATAAGATAGTGGTCAA	216	76.3	CAGTGTCGCTACCTATGAG	GGTGATGGTTCGTTAAGTTC	TRUE
HBug_USDA-ARS_IIBBL.341877	25.75	7.38	1.80288	+	gi|939674685|ref|XP_014283498.1| PREDICTED: serine--tRNA ligase-like [Halyomorpha halys]	83	67.1	GCATTACTTTGGCACACAG	AGACATATTTCACAGGGTAGG	245	69.4	TGATATTCCGCTGAAGTGTA	TGCTAAGAGTGACCATCATT	TRUE
HBug_USDA-ARS_IIBBL.35138	19.82	5.69	1.80046	+	none	no	xhomol-intolerant	primers	found	132	68.1	CTATATCCACCACACCTGTT	CTATCATCCTGGCGACTG	TRUE
HBug_USDA-ARS_IIBBL.170283	46.59	13.39	1.79886	+	gi|939629733|ref|XP_014275641.1| PREDICTED: probable multidrug resistance-associated protein lethal(2)03659 [Halyomorpha halys] gi|939629736|ref|XP_014275650.1| PREDICTED: probable multidrug resistance-associated protein lethal(2)03659 [Halyomorpha halys]	no	xhomol-intolerant	primers	found	223	71.6	GTAAGAAGAAGGAGCCAAGT	ACTACATTGAGAACGGAACA	TRUE
HBug_USDA-ARS_IIBBL.196589	41.91	12.06	1.79706	+	gi|939646760|ref|XP_014273162.1| PREDICTED: translation initiation factor IF-2-like isoform X3 [Halyomorpha halys]	103	72.1	CGGTGATGTAAGACTAAACAAG	GAGGATCGCCTAGCACAA	128	76.1	TCCTCGTAGCCAGTAACC	TCTTCTTCTTCCAGCATCC	TRUE
HBug_USDA-ARS_IIBBL.91661	90.15	25.98	1.79493	+	gi|939664387|ref|XP_014279689.1| PREDICTED: four and a half LIM domains protein 3-like isoform X2 [Halyomorpha halys]	80	73.5	GGAGACCTGTTGCTTGAG	TTGTGTAGTCCATTCATTGC	250	74.8	GCTTCTGCTGCTGTGTAT	CAATATGGCTTCTCGTCTCT	TRUE
HBug_USDA-ARS_IIBBL.251875	30.43	8.77	1.79485	+	gi|939674126|ref|XP_014283301.1| PREDICTED: general odorant-binding protein 56h-like [Halyomorpha halys]	199	76.9	TTGCGAGTACGATGAGAG	TGTAGAAGCGGAAGAACC	199	76.9	TTGCGAGTACGATGAGAG	TGTAGAAGCGGAAGAACC	FALSE
HBug_USDA-ARS_IIBBL.497958	500.16	144.45	1.79182	+	gi|939673954|ref|XP_014283236.1| PREDICTED: calcium-transporting ATPase sarcoplasmic/endoplasmic reticulum type isoform X2 [Halyomorpha halys]	no	xhomol-intolerant	primers	found	85	70.3	ATGGTGGCATAGTGAGAAG	GCTCTGTCTGTCCTTGTC	TRUE
HBug_USDA-ARS_IIBBL.309028	18.65	5.39	1.79082	+	gi|939652508|ref|XP_014275190.1| PREDICTED: myosin light chain kinase, smooth muscle-like isoform X2 [Halyomorpha halys]	217	76.6	GGATGTTGGACGCTAAGG	GAAGGACTGGAAGGTGATAC	217	76.6	GGATGTTGGACGCTAAGG	GAAGGACTGGAAGGTGATAC	FALSE
HBug_USDA-ARS_IIBBL.20374	95.49	27.65	1.78807	+	gi|939640969|ref|XP_014271144.1| PREDICTED: uncharacterized protein LOC106677625 [Halyomorpha halys]	237	70.9	CTCCAGTGATTATGCTGACA	GCCATCAAGGTGACATACT	172	72.9	GGTTGTTGTGATGATTCCTG	CCTGATGGTCTTGGTAGTG	TRUE
HBug_USDA-ARS_IIBBL.152550	29.45	8.55	1.78427	+	gi|939681640|ref|XP_014285825.1| PREDICTED: cationic amino acid transporter 2 isoform X2 [Halyomorpha halys]	90	69.3	CGAGCAATGTTCCAATAGAC	CTCTTATCGCTGGCATCTT	148	69.7	ATGGCAGGAATGGAATCAA	GAGGATACAATGGACAGTGA	TRUE
HBug_USDA-ARS_IIBBL.105948	72.22	20.98	1.78338	+	gi|939665256|ref|XP_014280007.1| PREDICTED: probable basic-leucine zipper transcription factor R [Halyomorpha halys]	241	77	GGCACTGGACGATATAATAGA	GTTCACTGGACACTTCACA	241	77	GGCACTGGACGATATAATAGA	GTTCACTGGACACTTCACA	FALSE
HBug_USDA-ARS_IIBBL.163277	36.41	10.6	1.78027	+	gi|939663205|ref|XP_014279222.1| PREDICTED: annexin B9-like isoform X3 [Halyomorpha halys]	no	xhomol-intolerant	primers	found	103	68.9	GAGATAGCCGACACTTACAA	TCATTAGAGCAACGATAGCA	TRUE
HBug_USDA-ARS_IIBBL.121140	49.44	14.4	1.77961	+	none	84	67.5	GGATAACCTACTTAATGGTTCC	AGCTCACTAGTCACAGATTC	201	66.9	CTAAGATATGTGGGAGGTAAGA	CCTGACTGTTGGAATGCT	TRUE
HBug_USDA-ARS_IIBBL.207422	37.17	10.83	1.77911	+	gi|939651672|ref|XP_014274886.1| PREDICTED: gamma-glutamyltranspeptidase 1-like isoform X1 [Halyomorpha halys]	244	74.4	GTCTCAGTAACCTCCACAAT	TACCTCCAGAAGCACCAA	244	74.4	GTCTCAGTAACCTCCACAAT	TACCTCCAGAAGCACCAA	FALSE
HBug_USDA-ARS_IIBBL.455610	690.04	201.27	1.77755	+	gi|939629950|ref|XP_014276436.1| PREDICTED: uncharacterized protein LOC106680918 [Halyomorpha halys]	154	69.6	CGCAGATGACCGTTAATG	GAGTATTGGGACCGTGAAA	123	79.4	GGCTATGAGTCGGTTGTC	CTCTCCATCTTCTTGCTGAT	TRUE
HBug_USDA-ARS_IIBBL.29693	23.74	6.93	1.77639	+	gi|939649928|ref|XP_014274270.1| PREDICTED: activating transcription factor of chaperone isoform X2 [Halyomorpha halys]	96	68.7	CCGAATCCGAAGAAGAAGT	ATCAGCCTGTCAGCACTA	96	68.7	CCGAATCCGAAGAAGAAGT	ATCAGCCTGTCAGCACTA	FALSE
HBug_USDA-ARS_IIBBL.502606	42.54	12.42	1.77615	+	gi|939679043|ref|XP_014285015.1| PREDICTED: eukaryotic translation initiation factor 3 subunit E [Halyomorpha halys]	172	69.8	GTGTCTGTTGTGTCTTATCG	TCGCCTGAAGCAATTCTT	164	69.3	TGTGTCTTATCGTGGTGTT	TCGCCTGAAGCAATTCTT	TRUE
HBug_USDA-ARS_IIBBL.201180	184.17	53.83	1.77456	+	gi|939632949|ref|XP_014286427.1| PREDICTED: uncharacterized protein LOC106687199 [Halyomorpha halys]	no	xhomol-intolerant	primers	found	184	75.2	GAGCACCTGTCAACAAGA	CCATCTACTATGAAGAGAACAC	TRUE
HBug_USDA-ARS_IIBBL.33646	37.24	10.89	1.77385	+	gi|939674943|ref|XP_014283583.1| PREDICTED: uncharacterized protein LOC106685436 isoform X1 [Halyomorpha halys]	83	66.6	CACTGAATAGTTCTGGTAGATG	ACTTGTGGTGTGGTAGTAA	83	66.6	CACTGAATAGTTCTGGTAGATG	ACTTGTGGTGTGGTAGTAA	FALSE
HBug_USDA-ARS_IIBBL.330498	65.35	19.12	1.7731	+	gi|939691453|ref|XP_014289737.1| PREDICTED: glutathione S-transferase theta-1-like [Halyomorpha halys]	no	xhomol-intolerant	primers	found	138	70.8	CTCTTGGAACCTTATCAGTAGT	AGACATAAATGGCACGAGAA	TRUE
HBug_USDA-ARS_IIBBL.488933	81.95	24.01	1.77111	+	gi|939632791|ref|XP_014285933.1| PREDICTED: uncharacterized protein LOC106686865 [Halyomorpha halys]	184	72.7	TCGGATTCTGTCGGTCAT	AAGTGTGAACCTGCTGAAT	98	71	ATCTGCGGTGTCTTCTCT	AAGTGTGAACCTGCTGAAT	TRUE
HBug_USDA-ARS_IIBBL.9296	53.45	15.66	1.77111	+	gi|939698156|ref|XP_014293249.1| PREDICTED: chondroitin proteoglycan-2-like [Halyomorpha halys]	214	75.3	GGAAGACCACAACAACATC	CAGGAATAGCACCAGGAG	136	76.9	CACAATTCCTCCACCACTA	CTGCTGATGCTGCTGATA	TRUE
HBug_USDA-ARS_IIBBL.144695	50.48	14.79	1.77109	+	gi|939657756|ref|XP_014277112.1| PREDICTED: uncharacterized protein LOC106681351 [Halyomorpha halys]	147	76	CAGGCACTTCTTGAACGA	ACTAGCACCAGGACTACC	138	77	AGTCCTGGTGCTAGTTGT	GCGAGGCAGTTGAAGTAT	TRUE
HBug_USDA-ARS_IIBBL.488929	112.94	33.1	1.77065	+	gi|939632791|ref|XP_014285933.1| PREDICTED: uncharacterized protein LOC106686865 [Halyomorpha halys]	no	xhomol-intolerant	primers	found	160	71.8	GACAATGACCTCCTTCGTAA	GGAATACCACCAAGCAGAA	TRUE
HBug_USDA-ARS_IIBBL.265887	20.13	5.9	1.77056	+	none	no	xhomol-intolerant	primers	found	101	70.7	ATAAGATGAACCGCCGTAG	TTTCCTTCTTGGTCTTTCCT	TRUE
HBug_USDA-ARS_IIBBL.489327	18.14	5.32	1.76968	+	gi|939659653|ref|XP_014277840.1| PREDICTED: glutaredoxin domain-containing cysteine-rich protein CG31559-like isoform X2 [Halyomorpha halys]	175	70.6	GGAATGACGATTGTTGAGTT	ATGGCAGCAGTTGATACC	175	70.6	GGAATGACGATTGTTGAGTT	ATGGCAGCAGTTGATACC	FALSE
HBug_USDA-ARS_IIBBL.297747	17.9	5.25	1.76957	+	gi|939661822|ref|XP_014278677.1| PREDICTED: nocturnin isoform X1 [Halyomorpha halys]	84	75.8	GTGTGTGAGGGAGTAGAGT	CTGCGATAACAACAGAACC	80	68.9	TCTTCTTCTCTACCTTGTCAG	TGTCGTCATCTTGGCTATC	TRUE
HBug_USDA-ARS_IIBBL.6909	397.46	116.61	1.76912	+	gi|939673954|ref|XP_014283236.1| PREDICTED: calcium-transporting ATPase sarcoplasmic/endoplasmic reticulum type isoform X2 [Halyomorpha halys]	no	xhomol-intolerant	primers	found	171	75.4	TTGTTGGTGTTGTTGGAATG	CAGTTGTGTCTTCATCTTCAG	TRUE
HBug_USDA-ARS_IIBBL.422064	62.89	18.47	1.76765	+	gi|939681744|ref|XP_014285859.1| PREDICTED: uncharacterized protein LOC106686823 [Halyomorpha halys]	219	73.7	TGGAGAGTGAGTGACATAGA	TGAGGCTTGATTGAACATTG	230	69.3	CTATACAAGCAGGAGAGGATT	CCAAGGCAAGATGACAGTA	TRUE
HBug_USDA-ARS_IIBBL.457278	80.68	23.71	1.76672	+	gi|939658165|ref|XP_014277267.1| PREDICTED: paramyosin, long form [Halyomorpha halys]	no	xhomol-intolerant	primers	found	151	69.8	GCCATGCTGAAACAGTAAC	AGTTGCCTCTTGTAGATTGT	TRUE
HBug_USDA-ARS_IIBBL.336763	707.18	207.95	1.76584	+	none	108	71.1	CGTTAGGCAGGTGACAAT	TGACAAGTAACCTCGGATG	108	71.1	CGTTAGGCAGGTGACAAT	TGACAAGTAACCTCGGATG	FALSE
HBug_USDA-ARS_IIBBL.393547	289.73	85.33	1.76358	+	gi|939672754|ref|XP_014282813.1| PREDICTED: uncharacterized protein LOC106684940 [Halyomorpha halys]	236	77.9	TTCGGAACAGAAGCAGTC	TGAAGAATAAGGAGAGGAAGG	236	77.9	TTCGGAACAGAAGCAGTC	TGAAGAATAAGGAGAGGAAGG	FALSE
HBug_USDA-ARS_IIBBL.393642	24.9	7.35	1.76033	+	gi|939645898|ref|XP_014272872.1| PREDICTED: uncharacterized protein LOC106678687 [Halyomorpha halys]	103	72.9	TGGCTGGCGTAAGTGTAT	TGACATTGACACTGCCATAT	83	70.5	TTGGCTGCTTCCTGAATT	CCTAACATCACTCCACTCA	TRUE
HBug_USDA-ARS_IIBBL.131173	27.54	8.13	1.7602	+	gi|939671644|ref|XP_014282448.1| PREDICTED: lipoma HMGIC fusion partner-like 3 protein [Halyomorpha halys]	117	71.7	TACACTCCAACACTTCCAAT	TGCTACCATCCTTGCTATAC	117	71.7	TACACTCCAACACTTCCAAT	TGCTACCATCCTTGCTATAC	FALSE
HBug_USDA-ARS_IIBBL.248666	42.76	12.63	1.75941	+	gi|939652284|ref|XP_014275109.1| PREDICTED: dehydrogenase/reductase SDR family member 11-like [Halyomorpha halys] gi|939652286|ref|XP_014275110.1| PREDICTED: dehydrogenase/reductase SDR family member 11-like [Halyomorpha halys]	no	xhomol-intolerant	primers	found	95	72.7	GTTGGAGGTTGGAGTAAGAT	GGTGTGCTGAGAAGAGTC	TRUE
HBug_USDA-ARS_IIBBL.303789	76.45	22.66	1.75437	+	none	no	xhomol-intolerant	primers	found	92	66.8	ACTCATATTATTCGTCTCCC	GAGTGCTGTGCATTTCAA	TRUE
HBug_USDA-ARS_IIBBL.189179	23.3	6.92	1.75149	+	gi|939258218|ref|XP_014248925.1| PREDICTED: uncharacterized protein LOC106666334 [Cimex lectularius]	184	66.5	ACAAGTAGCATCAACATCCA	TCCGTAATCAGCATAAGTGT	217	76.3	GACATTGGTGACTACAGAGA	CTATGGAGGTGTTGCTTGA	TRUE
HBug_USDA-ARS_IIBBL.40831	253.74	75.38	1.7511	+	gi|939695244|ref|XP_014291721.1| PREDICTED: myosin light chain alkali [Halyomorpha halys]	146	74.4	CCAAGTGAAGAATCCAAGTC	GCAGGCAGACGTATTGAA	99	71.3	CTCAGCACCAACCATCAA	CAAGCCAGGAAGGACAAG	TRUE
HBug_USDA-ARS_IIBBL.39069	78.74	23.47	1.74628	+	gi|939638003|ref|XP_014294774.1| PREDICTED: probable chitinase 3 [Halyomorpha halys]	164	73.3	TTCTCAATCTTCGCCTAACA	CTCCAGTCAGTCTTCTTCTTA	164	73.3	TTCTCAATCTTCGCCTAACA	CTCCAGTCAGTCTTCTTCTTA	FALSE
HBug_USDA-ARS_IIBBL.126293	48.21	14.37	1.74627	+	gi|939682221|ref|XP_014286006.1| PREDICTED: uncharacterized protein LOC106686918 [Halyomorpha halys]	197	72.5	TGGACTGTAACTGAAGGATTG	GGTGCCACTGAGACAATG	111	69	TTGGACTGTAACTGAAGGAT	AATGCTGAATCAACCACTAC	TRUE
HBug_USDA-ARS_IIBBL.414693	81.79	24.42	1.74386	+	gi|939683628|ref|XP_014286466.1| PREDICTED: uncharacterized protein LOC106687222 [Halyomorpha halys]	145	74.8	GCTATCACTCTTCTGGCTAT	TTCCGTTGTTCGTTCGTA	145	74.8	GCTATCACTCTTCTGGCTAT	TTCCGTTGTTCGTTCGTA	FALSE
HBug_USDA-ARS_IIBBL.470481	126.41	37.75	1.74356	+	none	no	xhomol-intolerant	primers	found	155	69.3	GGACGAGGTTTGTTAGATGA	GCGGTTCTGATTGTGATTAG	TRUE
HBug_USDA-ARS_IIBBL.499365	23.44	7	1.74355	+	gi|939637128|ref|XP_014294477.1| PREDICTED: myosin-IB isoform X2 [Halyomorpha halys]	139	72.4	GGCTGCGGCTATTGTTAT	TAATTCTGTAGGTGCGTCAT	139	72.4	GGCTGCGGCTATTGTTAT	TAATTCTGTAGGTGCGTCAT	FALSE
HBug_USDA-ARS_IIBBL.69666	51.81	15.51	1.74003	+	none	228	75.8	CTCTCCAAGAAGCAACCAT	GTATCAGCCTTATAGGTCATTG	228	75.8	CTCTCCAAGAAGCAACCAT	GTATCAGCCTTATAGGTCATTG	FALSE
HBug_USDA-ARS_IIBBL.243552	337.68	101.28	1.73731	+	gi|939674851|ref|XP_014283543.1| PREDICTED: heat shock protein 83 [Halyomorpha halys]	no	xhomol-intolerant	primers	found	144	72.9	TGGAATGACTAAGGCAGATT	ACAAGGTAAGCGGAATAGAA	TRUE
HBug_USDA-ARS_IIBBL.350651	2939.74	882.7	1.73569	+	gi|939657543|ref|XP_014277029.1| PREDICTED: myosin regulatory light chain 2 [Halyomorpha halys]	246	70.7	TCCTTGGTAGCTTACTGTCT	GGCTTATATTTCGGGAATGAG	118	73.3	GGAGACAAGTTCACCAAGA	CATCATCAGCACCACCAA	TRUE
HBug_USDA-ARS_IIBBL.215825	475.48	142.88	1.73458	+	gi|939696950|ref|XP_014292620.1| PREDICTED: esterase FE4-like [Halyomorpha halys]	no	xhomol-intolerant	primers	found	211	77.5	CCAACTGACTAGCGACAA	CAGAAGAACATAGCAGCATT	TRUE
HBug_USDA-ARS_IIBBL.149085	56.52	16.99	1.73408	+	gi|939694139|ref|XP_014291151.1| PREDICTED: dopamine N-acetyltransferase-like isoform X3 [Halyomorpha halys]	176	75.4	CTGCGTAGTTGAGGTTGTA	TTCTGTTGACGAAGCCTAC	170	70.2	GCTATCAGGTAACGCTCAT	AACCTCAACTACGCAGATTA	TRUE
HBug_USDA-ARS_IIBBL.304643	1159.55	348.66	1.73367	+	none	no	xhomol-intolerant	primers	found	159	79.4	CCTTGTTGACGGTTCTGA	CTCCTGTAGCCACCTCTT	TRUE
HBug_USDA-ARS_IIBBL.142855	47.77	14.37	1.73304	+	gi|939663657|ref|XP_014279398.1| PREDICTED: proline dehydrogenase 1, mitochondrial isoform X1 [Halyomorpha halys] gi|939663659|ref|XP_014279401.1| PREDICTED: proline dehydrogenase 1, mitochondrial isoform X1 [Halyomorpha halys]	no	xhomol-intolerant	primers	found	172	69.6	TGTGCGAGTAATGATTGATG	CTTGGCTTGTTCTAAGTCAG	TRUE
HBug_USDA-ARS_IIBBL.230238	26.94	8.11	1.73198	+	none	89	70.7	GAGGCGGAACTCTGAACA	GGCGTAGTGATGACTGAATA	88	70.4	GAGGCGGAACTCTGAACA	GCGTAGTGATGACTGAATAAC	TRUE
HBug_USDA-ARS_IIBBL.463905	18.9	5.69	1.73189	+	gi|939693901|ref|XP_014291028.1| PREDICTED: uncharacterized protein LOC106690191 [Halyomorpha halys]	232	73.4	GCAGACAACACTTGATTACG	AGAGCAACCTTCCACTACT	133	69.3	TCCGTAACTCTGGCGATA	TCATCTGAATTGCGAACCT	TRUE
HBug_USDA-ARS_IIBBL.297091	34.28	10.33	1.73053	+	none	no	xhomol-intolerant	primers	found	120	78.2	GTACCTCACACCGTAAGC	TCTCCTGCCTTCTCAACA	TRUE
HBug_USDA-ARS_IIBBL.200520	20.67	6.24	1.72792	+	gi|939662546|ref|XP_014278967.1| PREDICTED: uncharacterized protein LOC106682564 [Halyomorpha halys] gi|939662549|ref|XP_014278968.1| PREDICTED: uncharacterized protein LOC106682564 [Halyomorpha halys]	162	76.7	TTGGACACCTGGCATATCT	GTAGTGATGTGCTGGAGTAG	127	77.8	GGAGGAGGTTAATGGAGGA	GAAGGAGTGAGGTAGTGATG	TRUE
HBug_USDA-ARS_IIBBL.121478	59.74	18.04	1.7275	+	gi|939693901|ref|XP_014291028.1| PREDICTED: uncharacterized protein LOC106690191 [Halyomorpha halys]	no	xhomol-intolerant	primers	found	183	68.8	AACGGTTCTTCAGGATGG	TGAATTAGGAGCACAGGAAT	TRUE
HBug_USDA-ARS_IIBBL.112018	17.65	5.33	1.72746	+	gi|939694626|ref|XP_014291397.1| PREDICTED: fatty acid synthase-like [Halyomorpha halys]	no	xhomol-intolerant	primers	found	92	68.2	AAGGACTTGGCTAAAGAACT	AAGGCATTGTTGAGAAGTTG	TRUE
HBug_USDA-ARS_IIBBL.31178	17.67	5.34	1.72639	+	gi|939695862|ref|XP_014292046.1| PREDICTED: uncharacterized protein LOC106690952 [Halyomorpha halys] gi|939695864|ref|XP_014292047.1| PREDICTED: uncharacterized protein LOC106690952 [Halyomorpha halys]	96	70.8	CGTGTTCCTTAGCAATATCC	GTTCAGGTGGTGGTTCAA	96	70.8	CGTGTTCCTTAGCAATATCC	GTTCAGGTGGTGGTTCAA	FALSE
HBug_USDA-ARS_IIBBL.241117	22.49	6.8	1.72568	+	none	no	xhomol-intolerant	primers	found	166	65	TTGGACATATTGGGCAAATG	CCTATTACCTCACGATTAACAC	TRUE
HBug_USDA-ARS_IIBBL.330616	43.61	13.19	1.72521	+	gi|939690390|ref|XP_014289166.1| PREDICTED: carboxypeptidase B-like [Halyomorpha halys]	182	73.8	ATTGACGCAGGCATACAT	CTCCACATTCTATCCACAGT	182	73.8	ATTGACGCAGGCATACAT	CTCCACATTCTATCCACAGT	FALSE
HBug_USDA-ARS_IIBBL.266242	142.11	43.03	1.72359	+	none	no	xhomol-intolerant	primers	found	223	69.2	GTGGTTGTAGTGAATTAGGA	TCCAACTAAGCACCTTCC	TRUE
HBug_USDA-ARS_IIBBL.24674	27.18	8.23	1.72358	+	gi|939696950|ref|XP_014292620.1| PREDICTED: esterase FE4-like [Halyomorpha halys]	82	65.2	TTTGAGATATGCCCTTTGGA	AAGTCACCTGGAGGAACA	155	72.2	GACCTTGAATGTCGTTGTAG	CTCTGAAGCAATGAACACTC	TRUE
HBug_USDA-ARS_IIBBL.294225	23.67	7.17	1.72301	+	gi|939660113|ref|XP_014278010.1| PREDICTED: uncharacterized protein LOC106681930 isoform X2 [Halyomorpha halys]	109	73.6	GGACAGAGAATCGCTATACT	GACACCAGGCAGAATGAA	109	73.6	GGACAGAGAATCGCTATACT	GACACCAGGCAGAATGAA	FALSE
HBug_USDA-ARS_IIBBL.370629	633.02	192.18	1.71979	+	gi|939629950|ref|XP_014276436.1| PREDICTED: uncharacterized protein LOC106680918 [Halyomorpha halys]	no	xhomol-intolerant	primers	found	195	80	CCTATCGTCTTCAGTCAATATG	GGGTAGCCAGGAAATGTG	TRUE
HBug_USDA-ARS_IIBBL.470959	17.18	5.22	1.71861	+	none	no	xhomol-intolerant	primers	found	no	xhomol-tolerant	primers	found	FALSE
HBug_USDA-ARS_IIBBL.268609	403.18	122.52	1.71841	+	gi|939645817|ref|XP_014272840.1| PREDICTED: uncharacterized protein LOC106678665 [Halyomorpha halys]	no	xhomol-intolerant	primers	found	246	74.2	GGACTGAGAGGAGGTGTT	TGGTGCTGGTTGTTCTTC	TRUE
HBug_USDA-ARS_IIBBL.191410	39.61	12.04	1.71803	+	none	204	77.9	GACATGGAAGAGACATCAGA	GAAGGCAGTGTTGGTTCT	204	77.9	GACATGGAAGAGACATCAGA	GAAGGCAGTGTTGGTTCT	FALSE
HBug_USDA-ARS_IIBBL.344123	385.87	117.37	1.71705	+	gi|939629950|ref|XP_014276436.1| PREDICTED: uncharacterized protein LOC106680918 [Halyomorpha halys]	169	70.7	GGTCTCAATCCATATCTTCTC	CTACATCTTACGCCATTCG	173	70.7	AGGTCTCAATCCATATCTTCTC	CATCTACATCTTACGCCATTC	TRUE
HBug_USDA-ARS_IIBBL.105424	56.04	17.06	1.71584	+	none	168	68.8	CCTGGTTATCACTGTTATGTC	GTTCGGTCGCTCTACTAAG	168	68.8	CCTGGTTATCACTGTTATGTC	GTTCGGTCGCTCTACTAAG	FALSE
HBug_USDA-ARS_IIBBL.319786	44.34	13.5	1.71565	+	gi|939651158|ref|XP_014274690.1| PREDICTED: isocitrate dehydrogenase [NADP], mitochondrial-like [Halyomorpha halys]	194	72.9	CTCGTGGTCTGGAACATAG	AATAGCAGCAAGGAAGTCTT	172	73.1	GCTGGAATATGGTATGAACAC	CTGGACACATTAGGACTGAG	TRUE
HBug_USDA-ARS_IIBBL.206667	148.91	45.38	1.71431	+	gi|939631882|ref|XP_014283135.1| PREDICTED: PDZ and LIM domain protein 3 isoform X2 [Halyomorpha halys]	82	64.2	TAGATCATAAGCCGCAGAAT	GAGAGTGATACATTGTGGTTC	82	64.2	TAGATCATAAGCCGCAGAAT	GAGAGTGATACATTGTGGTTC	FALSE
HBug_USDA-ARS_IIBBL.64701	53.33	16.27	1.71273	+	none	no	xhomol-intolerant	primers	found	136	65.8	CCTGTTATGTCAATCGCTTA	AATTCCTTTACTGGGTTTCG	TRUE
HBug_USDA-ARS_IIBBL.220661	68.34	20.85	1.71268	+	gi|939657066|ref|XP_014276825.1| PREDICTED: sarcalumenin [Halyomorpha halys]	180	71.6	ATGCTTGCCAATGGTTCA	GCACTCTCATAAGTTCTTCTG	162	71.7	GGCTCAGCACACTAACAA	AAGCAATGGCAACATCAAG	TRUE
HBug_USDA-ARS_IIBBL.70520	26.36	8.06	1.7095	+	none	no	xhomol-intolerant	primers	found	91	66	TGTTTCATGGAGTGAGTTCT	CTGTGCCTTACCTAATGGAA	TRUE
HBug_USDA-ARS_IIBBL.341347	25.41	7.78	1.70755	+	gi|939687301|ref|XP_014287668.1| PREDICTED: mRNA turnover protein 4 homolog [Halyomorpha halys]	80	67.4	TTAGACCAGGAACACAACAA	CCAGAGCAAGCCAGGATA	80	67.4	TTAGACCAGGAACACAACAA	CCAGAGCAAGCCAGGATA	FALSE
HBug_USDA-ARS_IIBBL.473658	319.48	97.82	1.70752	+	gi|939673956|ref|XP_014283237.1| PREDICTED: calcium-transporting ATPase sarcoplasmic/endoplasmic reticulum type isoform X3 [Halyomorpha halys]	80	77.1	GCGCTACGACAGACCTAT	ACACAGAAGAGGGCACTG	222	71.8	GACCTAATGAACTTCCAACTG	GCCATACACCAACGACTG	TRUE
HBug_USDA-ARS_IIBBL.206158	3947.45	1211.12	1.70458	+	none	no	xhomol-intolerant	primers	found	80	72	GAGTAACCAATACCAGAGTAAC	GTCTTCTACGGTGGATACG	TRUE
HBug_USDA-ARS_IIBBL.211227	42.63	13.12	1.7001	+	gi|939696772|ref|XP_014292528.1| PREDICTED: ATP synthase subunit alpha, mitochondrial [Halyomorpha halys]	no	xhomol-intolerant	primers	found	240	73	CAGCATCAGAGGCAGTAG	GAAGAGGACAGCGAGAAC	TRUE
HBug_USDA-ARS_IIBBL.268610	39.73	12.23	1.6998	+	gi|939645817|ref|XP_014272840.1| PREDICTED: uncharacterized protein LOC106678665 [Halyomorpha halys]	129	68	CAGCGGTAAAGTTGGTAGA	AGCCATCAGTCAGTCCTT	80	66.3	CACCTCCATTAGAAGAAGAAG	TGCCTCAGTTGTTGTTGT	TRUE
HBug_USDA-ARS_IIBBL.485674	16.69	5.14	1.69914	+	none	188	67.7	AGTTCACATTATGGCGATTC	GAGGCGTCATCTGCTAAT	188	67.7	AGTTCACATTATGGCGATTC	GAGGCGTCATCTGCTAAT	FALSE
HBug_USDA-ARS_IIBBL.364992	58.83	18.13	1.69817	+	none	no	xhomol-intolerant	primers	found	no	xhomol-tolerant	primers	found	FALSE
HBug_USDA-ARS_IIBBL.384551	16.56	5.11	1.69631	+	gi|939680387|ref|XP_014285409.1| PREDICTED: cysteine-rich protein 1-like [Halyomorpha halys]	123	72.7	TCTCAAGTGAGGTCAGGAT	GCGGTTCAATAGCAGTCT	119	71.5	ATTGAAGCGAAGAGTGTGA	GTAGAAGTTGCCAGAGTGA	TRUE
HBug_USDA-ARS_IIBBL.62884	24.15	7.47	1.69284	+	gi|939698673|ref|XP_014293520.1| PREDICTED: ubiquitin-like modifier-activating enzyme 5 [Halyomorpha halys]	213	71.9	TGCTCGGTAGGTTATAGGTA	GTGTGGATTACTTCATCAGAC	213	71.9	TGCTCGGTAGGTTATAGGTA	GTGTGGATTACTTCATCAGAC	FALSE
HBug_USDA-ARS_IIBBL.252515	36.02	11.15	1.69175	+	none	no	xhomol-intolerant	primers	found	122	68.5	TAGAATGTCCTCAAGACCAA	ACAATTCTTCCAATCCTCTG	TRUE
HBug_USDA-ARS_IIBBL.460571	73.78	22.84	1.69167	+	gi|939640969|ref|XP_014271144.1| PREDICTED: uncharacterized protein LOC106677625 [Halyomorpha halys]	144	74.6	CAGTGATCGGCTCCATAC	CGGACTTGATGATGACTATTC	147	72	GTGCTTAGGAATAGTCATCATC	GCTGCCACATCCATTACA	TRUE
HBug_USDA-ARS_IIBBL.432994	24.61	7.62	1.69138	+	gi|939677778|ref|XP_014284603.1| PREDICTED: probable methyltransferase-like protein 15 homolog [Halyomorpha halys] gi|939677782|ref|XP_014284605.1| PREDICTED: probable methyltransferase-like protein 15 homolog [Halyomorpha halys]	103	68.1	ATCACTACCACTCCTCACA	GTCCGTATCATTCGTATCATC	103	68.1	ATCACTACCACTCCTCACA	GTCCGTATCATTCGTATCATC	FALSE
HBug_USDA-ARS_IIBBL.323147	26.03	8.07	1.68953	+	gi|939633730|ref|XP_014289237.1| PREDICTED: proteoglycan 4 [Halyomorpha halys] gi|939633733|ref|XP_014289243.1| PREDICTED: proteoglycan 4 [Halyomorpha halys]	163	79.4	GCCAATAAGCGGATGTAGT	CGAGAGCAGACAATAACCTA	180	73.2	TACCACCACTACTACATTGC	ACACCAGGAGGATAATATACAG	TRUE
HBug_USDA-ARS_IIBBL.455010	239.03	74.15	1.68867	+	gi|939641173|ref|XP_014271218.1| PREDICTED: venom protease-like [Halyomorpha halys]	226	76.1	GCGTACCTCCGACTATGA	GCCATTATCTGCTGTCCTC	104	72.3	ATGGCTCTGTTCCGTTCT	AATGCTGCTGGTTCTCCT	TRUE
HBug_USDA-ARS_IIBBL.334857	23.9	7.42	1.68752	+	gi|939695631|ref|XP_014291924.1| PREDICTED: multiple inositol polyphosphate phosphatase 1-like isoform X2 [Halyomorpha halys]	80	68.4	AAGACATTGACCTGCTGAA	TATGACACCTGATTGCGTAA	80	68.4	AAGACATTGACCTGCTGAA	TATGACACCTGATTGCGTAA	FALSE
HBug_USDA-ARS_IIBBL.364746	53.3	16.55	1.6873	+	none	no	xhomol-intolerant	primers	found	83	70	ACAGTTTGGGTTGACTTAGT	GCTGGATACGCTGCTTAT	TRUE
HBug_USDA-ARS_IIBBL.367504	46.63	14.5	1.68521	+	gi|939631888|ref|XP_014283149.1| PREDICTED: PDZ and LIM domain protein 3 isoform X4 [Halyomorpha halys]	no	xhomol-intolerant	primers	found	223	78	TGAGCAACAACTACCACAA	AACATAGTATCGGCAACCTT	TRUE
HBug_USDA-ARS_IIBBL.33715	43.63	13.57	1.6849	+	gi|939656280|ref|XP_014276543.1| PREDICTED: trichohyalin [Halyomorpha halys]	84	70.4	GTACGATACATGAGGACTTG	ATCTACACGGCTGTTACG	84	70.4	GTACGATACATGAGGACTTG	ATCTACACGGCTGTTACG	FALSE
HBug_USDA-ARS_IIBBL.332205	54.15	16.87	1.6825	+	none	83	73.5	GGTATTGCGGATATGTCTGT	GCCCTCACAGCAATATCC	110	75.4	GTATTGCGGATATGTCTGTC	CACCACAACAACCTCCTT	TRUE
HBug_USDA-ARS_IIBBL.320297	67.67	21.16	1.67718	+	gi|939628198|ref|XP_014270369.1| PREDICTED: putative fatty acyl-CoA reductase CG5065 [Halyomorpha halys] gi|939628201|ref|XP_014270376.1| PREDICTED: putative fatty acyl-CoA reductase CG5065 [Halyomorpha halys]	239	73.2	GGAAGGTCTCAGAAGTATCG	CCACGGCATATTGTCATCT	145	74.2	TGGTTCCTCTGGTGTTGA	GATGTTCTGAGCACTGACT	TRUE
HBug_USDA-ARS_IIBBL.457279	82.94	25.95	1.67633	+	gi|939658165|ref|XP_014277267.1| PREDICTED: paramyosin, long form [Halyomorpha halys]	no	xhomol-intolerant	primers	found	151	69.8	GCCATGCTGAAACAGTAAC	AGTTGCCTCTTGTAGATTGT	TRUE
HBug_USDA-ARS_IIBBL.500005	25.26	7.92	1.67328	+	none	250	67.5	CCGAGTATATGTATGAGTGTCT	ATGTGCTCCTCCTGCTAA	250	67.5	CCGAGTATATGTATGAGTGTCT	ATGTGCTCCTCCTGCTAA	FALSE
HBug_USDA-ARS_IIBBL.501352	24.1	7.59	1.66686	+	gi|939660011|ref|XP_014277969.1| PREDICTED: spectrin beta chain isoform X3 [Halyomorpha halys]	136	76.9	GATGGTGCTGAAGGAGAC	TAGGTCGCTCTGATGGTT	204	73.7	GAGACAGTTGGAGAAGAATAAG	CGGAGGACAGAGTGAAGA	TRUE
HBug_USDA-ARS_IIBBL.188990	25.46	8.02	1.66656	+	none	no	xhomol-intolerant	primers	found	197	77.5	GTTACCGTTGTATCCTGAGT	ATGGTTCTTCCGCATTCC	TRUE
HBug_USDA-ARS_IIBBL.430088	57.86	18.25	1.66467	+	none	116	67.2	CCTTAACTATGGCATGAACTC	ACATATTGTCACGGAAGATG	116	67.2	CCTTAACTATGGCATGAACTC	ACATATTGTCACGGAAGATG	FALSE
HBug_USDA-ARS_IIBBL.82488	988.59	312	1.66383	+	none	no	xhomol-intolerant	primers	found	165	79.9	GATACGGTGCTGGCTATG	GGACGAGAGTGGATGAGA	TRUE
HBug_USDA-ARS_IIBBL.327434	65.39	20.64	1.66363	+	gi|939627246|ref|XP_014273850.1| PREDICTED: ABC transporter G family member 20 isoform X2 [Halyomorpha halys]	196	73.2	TGAGAGGATGGAAGGACTT	TTGTAGAATCGTGAGGCATA	196	73.2	TGAGAGGATGGAAGGACTT	TTGTAGAATCGTGAGGCATA	FALSE
HBug_USDA-ARS_IIBBL.417637	77.7	24.54	1.66278	+	gi|939684989|ref|XP_014286937.1| PREDICTED: UDP-glucuronosyltransferase 1-8-like [Halyomorpha halys]	no	xhomol-intolerant	primers	found	126	72.1	TCTGGACGAAGCAGTGTA	ACAGCCATTATGAACAAGGT	TRUE
HBug_USDA-ARS_IIBBL.274203	132.68	41.91	1.66258	+	gi|939674370|ref|XP_014283388.1| PREDICTED: protein extra-macrochaetae [Halyomorpha halys]	142	73.9	AAGAAGCCGCCACTACTC	TCCGACACGAAGAAGAGAT	228	76.5	ACGAGGAAGTTCAGATGTAT	AGCAAGAGGTTGGAGGTA	TRUE
HBug_USDA-ARS_IIBBL.213571	52.05	16.46	1.66093	+	gi|939646384|ref|XP_014273037.1| PREDICTED: facilitated trehalose transporter Tret1-like [Halyomorpha halys]	204	75.3	CCGATGAGGTATGATGCT	GTCTGCTGTGAGTTGTCT	135	72.2	GCTCTGTAACATCCAAGGTA	TCTGCTGTGAGTTGTCTAC	TRUE
HBug_USDA-ARS_IIBBL.41537	37.35	11.83	1.65866	+	gi|939665570|ref|XP_014280121.1| PREDICTED: facilitated trehalose transporter Tret1-like [Halyomorpha halys]	no	xhomol-intolerant	primers	found	116	69.6	AGACTACTTCCAGCATCCT	GCCAGCATTCTATCCTTCA	TRUE
HBug_USDA-ARS_IIBBL.160465	6847.39	2172.65	1.6561	+	gi|217330650|ref|NP_001136108.1| actin related protein 1 [Acyrthosiphon pisum] gi|242011914|ref|XP_002426688.1| Actin, muscle [Pediculus humanus corporis] gi|662191724|ref|XP_008468689.1| PREDICTED: actin, muscle isoform X1 [Diaphorina citri] gi|662191726|ref|XP_008468690.1| PREDICTED: actin, muscle isoform X2 [Diaphorina citri] gi|939238616|ref|XP_014262001.1| PREDICTED: actin, muscle [Cimex lec…	no	xhomol-intolerant	primers	found	218	79.2	ACCATCTCCTGAGTCAAGTA	GGCATCACACCTTCTACAA	TRUE
HBug_USDA-ARS_IIBBL.60693	17.58	5.58	1.6556	+	none	113	64.8	GTATGATAGATAACCTGCTTCC	ATGCCAATGCTTGAACATC	113	64.8	GTATGATAGATAACCTGCTTCC	ATGCCAATGCTTGAACATC	FALSE
HBug_USDA-ARS_IIBBL.245317	130.86	41.54	1.65545	+	none	229	69.5	GCCAGTCTCTAAGGTCTGA	CTCACATTACAATGCTCTAGC	166	68.2	TCAGGTTCAGAGTTATGGTT	TTCGTGTCTTCCATGATGT	TRUE
HBug_USDA-ARS_IIBBL.471570	79.83	25.35	1.65495	+	gi|939690257|ref|XP_014289091.1| PREDICTED: putative inorganic phosphate cotransporter, partial [Halyomorpha halys]	no	xhomol-intolerant	primers	found	139	66	TGTAGTTCTTCATGCTTGAG	GTGTATGTGCTATTCCTATGG	TRUE
HBug_USDA-ARS_IIBBL.274830	896.84	285.01	1.65384	+	gi|939665085|ref|XP_014279944.1| PREDICTED: ice-structuring glycoprotein-like [Halyomorpha halys]	139	69.2	GAAGTGAGTACGGTGTAGTT	AGTGATTCATTCCTCTCGTT	133	74.9	CTTGGCTACGCTTCCTAC	TGGCACATCAATAACAGGTA	TRUE
HBug_USDA-ARS_IIBBL.287588	18.11	5.76	1.65265	+	none	234	68.2	CAAGTTGTCCTGTGAAGC	CGATGAACATGGAACCTAAT	98	64.3	CTCCATGTTAGCCACTATTCT	CTTCACACCTCCTTACATCATA	TRUE
HBug_USDA-ARS_IIBBL.246834	24.89	7.92	1.65199	+	gi|939688762|ref|XP_014288292.1| PREDICTED: uncharacterized protein LOC106688385 [Halyomorpha halys]	137	67.5	CCATCTTGCTGAACCTTTG	CCAGAATACCACGTCTCAA	147	75.7	TCCAGACCAGACGAACAT	CCTACAAGACCACCTCCT	TRUE
HBug_USDA-ARS_IIBBL.196480	18.21	5.8	1.65061	+	gi|939669544|ref|XP_014281651.1| PREDICTED: 39S ribosomal protein L30, mitochondrial [Halyomorpha halys]	178	68.5	TCTGCTGCTTAGTTGAAGG	GCCAATCAAACCAGTTATGT	111	70.4	ATTCTTCAGTCAGCCTCAAT	GCCTTCCTAATCCAGATGAT	TRUE
HBug_USDA-ARS_IIBBL.377624	28.69	9.14	1.65028	+	gi|939695613|ref|XP_014291914.1| PREDICTED: mitochondrial import inner membrane translocase subunit Tim13 [Halyomorpha halys]	164	71.3	CCACACTATCGCCACTTAA	CCTTAGATAACTCGGAACAGA	164	71.3	CCACACTATCGCCACTTAA	CCTTAGATAACTCGGAACAGA	FALSE
HBug_USDA-ARS_IIBBL.409837	22.34	7.13	1.64766	+	gi|939657562|ref|XP_014277037.1| PREDICTED: nucleolar protein 56 [Halyomorpha halys]	no	xhomol-intolerant	primers	found	132	68.8	TAGCAATGTATTCGGTGAGA	GCCTCTAATTCAGCAACTTC	TRUE
HBug_USDA-ARS_IIBBL.18796	30.26	9.66	1.64732	+	none	no	xhomol-intolerant	primers	found	no	xhomol-tolerant	primers	found	FALSE
HBug_USDA-ARS_IIBBL.520826	71.95	22.99	1.64599	+	gi|939669940|ref|XP_014281793.1| PREDICTED: cathepsin L1-like [Halyomorpha halys]	158	70.2	CTGACAGTGTGCTTATGC	CATACCTACAATGGAAGGG	142	70.5	GCGTTCCATTCTTCTTCCT	AAGCATAAGCACACTGTCA	TRUE
HBug_USDA-ARS_IIBBL.415968	27.95	8.94	1.6445	+	none	182	68.4	CTACTCCAATTCAGCACTG	TGCGTATAACTGTATGGGTA	182	68.4	CTACTCCAATTCAGCACTG	TGCGTATAACTGTATGGGTA	FALSE
HBug_USDA-ARS_IIBBL.260390	38.78	12.41	1.64381	+	gi|939662546|ref|XP_014278967.1| PREDICTED: uncharacterized protein LOC106682564 [Halyomorpha halys] gi|939662549|ref|XP_014278968.1| PREDICTED: uncharacterized protein LOC106682564 [Halyomorpha halys]	88	70.9	AACCAGGAAGTTCTTGTCTC	ACAGTTCATCTGATGCTACC	120	70	CTCATTGTCGGTAGCATCA	ACACTTGGAGAGCGAATG	TRUE
HBug_USDA-ARS_IIBBL.81819	16.06	5.14	1.64363	+	gi|939675800|ref|XP_014283904.1| PREDICTED: transmembrane protein 72 [Halyomorpha halys]	161	72.5	CATGGTGCTGTTCCTCAA	TCGGTGACTGGCTATGAT	161	72.5	CATGGTGCTGTTCCTCAA	TCGGTGACTGGCTATGAT	FALSE
HBug_USDA-ARS_IIBBL.471445	26.4	8.46	1.64181	+	gi|939674677|ref|XP_014283495.1| PREDICTED: ferrochelatase, mitochondrial [Halyomorpha halys]	89	68.4	CGATGTATGGACCTAATGTAC	TGACCAAGTACCTGACTATC	91	69.2	TGGCGATGTATGGACCTA	GACCAAGTACCTGACTATCTAT	TRUE
HBug_USDA-ARS_IIBBL.239631	23.08	7.41	1.6391	+	gi|939662630|ref|XP_014279004.1| PREDICTED: vesicular glutamate transporter 3 [Halyomorpha halys]	152	72.7	CTATCGTAGCAATGACATCAG	CCAGCCACCTAAGAGTTG	153	72.6	CTATCGTAGCAATGACATCAG	ACCAGCCACCTAAGAGTT	TRUE
HBug_USDA-ARS_IIBBL.52703	16.18	5.2	1.63763	+	none	144	62.6	GGCTTTAGTCTCTAGTCAAGT	TGGTGCATACAGCTTCATT	144	62.6	GGCTTTAGTCTCTAGTCAAGT	TGGTGCATACAGCTTCATT	FALSE
HBug_USDA-ARS_IIBBL.86478	16.69	5.37	1.63599	+	none	215	76.6	TAGAGGCGGAACCAACAT	ATGATGAAGGCAGTGACTAT	142	69.9	CCATCACCATCGTTCCTATA	TTCATCAACCGTAGCACTAA	TRUE
HBug_USDA-ARS_IIBBL.48840	15.94	5.13	1.63562	+	none	239	66.7	TCCCTTAGGTGTCATTTATGG	GCAAGGTGAATAGAAGGTAGA	131	68.8	CTCTTCAGGAGCAGATGATAA	TCTACCAGGCAAGTCACA	TRUE
HBug_USDA-ARS_IIBBL.179804	28.67	9.24	1.63358	+	gi|939688020|ref|XP_014287902.1| PREDICTED: uncharacterized protein LOC106688105 [Halyomorpha halys]	94	71.9	GTGGTAACTGCCCTCCTA	GCATCCGTCATATCCATATAC	202	79.9	CTCCATAGCCACCACATC	CCGTTCTAGCATCCTCTC	TRUE
HBug_USDA-ARS_IIBBL.159256	80.32	25.9	1.63281	+	gi|939647107|ref|XP_014273288.1| PREDICTED: bifunctional 3'-phosphoadenosine 5'-phosphosulfate synthase isoform X1 [Halyomorpha halys]	no	xhomol-intolerant	primers	found	119	70.8	GATTCTTGTTGAGTCCTGTTC	ACTGTCTGGTGCTGGTAA	TRUE
HBug_USDA-ARS_IIBBL.131889	195.58	63.1	1.63205	+	gi|939631418|ref|XP_014281562.1| PREDICTED: general odorant-binding protein 56d-like isoform X1 [Halyomorpha halys]	no	xhomol-intolerant	primers	found	180	73.7	ACCGACTCAAGGATAGACT	CGACTGCTCCATCATACAT	TRUE
HBug_USDA-ARS_IIBBL.32672	72.41	23.42	1.62845	+	none	no	xhomol-intolerant	primers	found	170	69	AAGCGCCTAACTTAGAAGAT	CATGAGATGGGAACAATGAC	TRUE
HBug_USDA-ARS_IIBBL.215589	18.3	5.92	1.62817	+	none	150	74.8	ATGAAGCCTCTGGAGTTC	CGGATCGAAATTGAGACC	115	72.2	ATGAAGCCTCTGGAGTTC	CCGTGTGGTTGTAATGTG	TRUE
HBug_USDA-ARS_IIBBL.375494	22.89	7.42	1.62523	+	gi|939629733|ref|XP_014275641.1| PREDICTED: probable multidrug resistance-associated protein lethal(2)03659 [Halyomorpha halys] gi|939629736|ref|XP_014275650.1| PREDICTED: probable multidrug resistance-associated protein lethal(2)03659 [Halyomorpha halys]	80	69.4	AGGTAATGCAGGCTCCATA	TAAGGTAGGATGAGCAGACA	93	71.2	CAGAAGAAGTGAGGAAGGTAA	AGGTAGGATGAGCAGACAA	TRUE
HBug_USDA-ARS_IIBBL.467877	17.83	5.78	1.62517	+	gi|939692207|ref|XP_014290122.1| PREDICTED: uncharacterized protein LOC106689581 isoform X1 [Halyomorpha halys]	84	69	TCGCCATTGGTCTACAGA	GCAGGAGTAACATAAGGATAAG	84	69	TCGCCATTGGTCTACAGA	GCAGGAGTAACATAAGGATAAG	FALSE
HBug_USDA-ARS_IIBBL.515525	27.45	8.9	1.62493	+	gi|939657756|ref|XP_014277112.1| PREDICTED: uncharacterized protein LOC106681351 [Halyomorpha halys]	229	71.3	AACGGCATTCATTGGACTT	AGGAGTGAACGGTGGAAG	208	75.8	TAACTGCTGCTGAGAAGAG	CCTGTCGTTGTTGAGAATC	TRUE
HBug_USDA-ARS_IIBBL.146625	16.21	5.26	1.62375	+	gi|939651905|ref|XP_014274973.1| PREDICTED: cytochrome P450 4g15 [Halyomorpha halys]	86	71.6	ATGTTGTAGCCTGCTTGC	CTGACCCTTAGGTTCCCA	246	76.2	TGTGGATGTGGCTACTGA	ACGGCTACTTCTGGTTCT	TRUE
HBug_USDA-ARS_IIBBL.319939	19.89	6.46	1.62244	+	gi|939249227|ref|XP_014244131.1| PREDICTED: notchless protein homolog 1 isoform X1 [Cimex lectularius]	204	73.7	GCTAGGCTAACAGGACATC	GCTACCACTAACAAGTAATCG	204	73.7	GCTAGGCTAACAGGACATC	GCTACCACTAACAAGTAATCG	FALSE
HBug_USDA-ARS_IIBBL.152022	27.5	8.94	1.62108	+	none	no	xhomol-intolerant	primers	found	no	xhomol-tolerant	primers	found	FALSE
HBug_USDA-ARS_IIBBL.153317	917.53	299.23	1.6165	+	gi|501297190|dbj|BAN21106.1| cytochrome c [Riptortus pedestris]	83	70.5	TCAGAATAAGAGAATCCAGGG	GGTGGGAAACATAAAGTTGG	234	75.2	GGCATCAGAATAAGAGAATCC	GATAGTCGCTCAGTGAAGTA	TRUE
HBug_USDA-ARS_IIBBL.467762	33.41	10.9	1.61595	+	gi|939651716|ref|XP_014274901.1| PREDICTED: putative ankyrin repeat protein RF_0381 [Halyomorpha halys]	94	70.2	TCGCACAGAATGGTCTTG	AGTGGAGTCTTACCGTCTT	164	76	AGACGGTAAGACTCCACTC	TCAGGTTCTCTACGGCATT	TRUE
HBug_USDA-ARS_IIBBL.417048	37.44	12.22	1.61534	+	none	no	xhomol-intolerant	primers	found	85	65.5	GTTTGTCTCCTCCAGTCATA	TTCCCACTCTCTTCAATTCA	TRUE
HBug_USDA-ARS_IIBBL.211267	17.6	5.76	1.61143	+	gi|939669400|ref|XP_014281597.1| PREDICTED: protein sprouty homolog 3 [Halyomorpha halys]	151	79.6	CTCCACCAACCTAAGAAGTC	CCGAACAGTAGCAGAAGTC	151	79.6	CTCCACCAACCTAAGAAGTC	CCGAACAGTAGCAGAAGTC	FALSE
HBug_USDA-ARS_IIBBL.258057	84.5	27.69	1.60959	+	gi|939690261|ref|XP_014289093.1| PREDICTED: uncharacterized protein LOC106688909 isoform X1 [Halyomorpha halys] gi|939690263|ref|XP_014289094.1| PREDICTED: uncharacterized protein LOC106688909 isoform X1 [Halyomorpha halys]	no	xhomol-intolerant	primers	found	207	72.5	TACGACCAGTCCAACCAA	GAACTTGCTGCTTGTATGAA	TRUE
HBug_USDA-ARS_IIBBL.298877	32.8	10.75	1.60936	+	none	222	67.8	GGATCTATGTAAGACACCTT	GGCCATTCTGTTTGGAAT	86	72.6	GTATCCACAGAAACAGCAAT	GAGAGCCGTGATAGTAAGG	TRUE
HBug_USDA-ARS_IIBBL.86693	291.65	95.73	1.6072	+	gi|939696950|ref|XP_014292620.1| PREDICTED: esterase FE4-like [Halyomorpha halys]	no	xhomol-intolerant	primers	found	212	78	GTGGCGTTGTAAGTTCCTA	ATTGTCCTGTATTGGCTCTC	TRUE
HBug_USDA-ARS_IIBBL.267112	93.19	30.6	1.60664	+	none	no	xhomol-intolerant	primers	found	no	xhomol-tolerant	primers	found	FALSE
HBug_USDA-ARS_IIBBL.47229	15.76	5.18	1.60524	+	none	148	66.4	CAAGTTCACTGTATAAGGATGG	ATGGAGAGCAGCTAAATGG	185	67.3	GTTGGTCACATGAGCTTAATC	AAGTTGGCATGATGAGAAGT	TRUE
HBug_USDA-ARS_IIBBL.217982	23.48	7.73	1.60289	+	gi|939668989|ref|XP_014281439.1| PREDICTED: V-type proton ATPase subunit G [Halyomorpha halys]	106	68.2	CGCCAGAAGATTGAGGAA	TCTTGTGCATTTCAGGTCT	138	70.8	TAGGATAGATGCTGACACTC	GGTGCTCTGTAGTTCTTGT	TRUE
HBug_USDA-ARS_IIBBL.165243	22.69	7.47	1.60288	+	gi|939686382|ref|XP_014287365.1| PREDICTED: uncharacterized protein LOC106687788 [Halyomorpha halys]	82	75.2	CTCGCTAACAGTCAGTGAA	AAGGCTGAGGATTAAGAAGG	82	75.2	CTCGCTAACAGTCAGTGAA	AAGGCTGAGGATTAAGAAGG	FALSE
HBug_USDA-ARS_IIBBL.471826	16.69	5.5	1.60148	+	none	110	66.1	CAGGTCACAGATGGTCAT	GTATGTGCTTCCCAGTAATG	110	66.1	CAGGTCACAGATGGTCAT	GTATGTGCTTCCCAGTAATG	FALSE
HBug_USDA-ARS_IIBBL.40830	630.35	207.84	1.60068	+	gi|939695244|ref|XP_014291721.1| PREDICTED: myosin light chain alkali [Halyomorpha halys]	no	xhomol-intolerant	primers	found	99	71.3	CTCAGCACCAACCATCAA	CAAGCCAGGAAGGACAAG	TRUE
HBug_USDA-ARS_IIBBL.367507	17.73	5.85	1.59968	+	gi|939631892|ref|XP_014283156.1| PREDICTED: PDZ and LIM domain protein 3 isoform X5 [Halyomorpha halys]	no	xhomol-intolerant	primers	found	128	68.7	ACACTACCACGAACTTACAA	CCTAATCAATGCCGTCTCA	TRUE
HBug_USDA-ARS_IIBBL.515526	219.96	72.59	1.5994	+	gi|939657756|ref|XP_014277112.1| PREDICTED: uncharacterized protein LOC106681351 [Halyomorpha halys]	no	xhomol-intolerant	primers	found	208	76.2	TAACTGCTGCTGAGAAGAG	CCTGTCGTTGTTGAGAATC	TRUE
HBug_USDA-ARS_IIBBL.214806	15.69	5.18	1.59882	+	gi|939628198|ref|XP_014270369.1| PREDICTED: putative fatty acyl-CoA reductase CG5065 [Halyomorpha halys] gi|939628201|ref|XP_014270376.1| PREDICTED: putative fatty acyl-CoA reductase CG5065 [Halyomorpha halys]	102	69	GTGCTAACCATCGGATATTG	ACGGCGACTCTTATTAACC	102	69	GTGCTAACCATCGGATATTG	ACGGCGACTCTTATTAACC	FALSE
HBug_USDA-ARS_IIBBL.176806	16.08	5.31	1.59848	+	gi|939640543|ref|XP_014271015.1| PREDICTED: tropomodulin-1 isoform X6 [Halyomorpha halys]	170	74.5	CCAACTATTGCCCAAGGAT	CTCTCGCTCAGACTTCAG	84	70.4	GACGGAGGCACTTAGAAC	TCTCGCTCAGACTTCAGT	TRUE
HBug_USDA-ARS_IIBBL.109754	20.68	6.84	1.59617	+	gi|939631341|ref|XP_014281215.1| PREDICTED: hyphal wall protein 1-like [Halyomorpha halys]	82	72.2	TCAGTCAGTCTTCGTCTCT	GAGCCACTAACAGAACACA	82	72.2	TCAGTCAGTCTTCGTCTCT	GAGCCACTAACAGAACACA	FALSE
HBug_USDA-ARS_IIBBL.185328	207.55	68.68	1.5955	+	gi|939638162|ref|XP_014270186.1| PREDICTED: putative mediator of RNA polymerase II transcription subunit 26 [Halyomorpha halys]	no	xhomol-intolerant	primers	found	177	80.4	CGGTGCGGAGAATAAGTC	GTCGGTGGTCTGTAAGTC	TRUE
HBug_USDA-ARS_IIBBL.200913	57.2	18.96	1.59306	+	gi|939657245|ref|XP_014276904.1| PREDICTED: translocon-associated protein subunit alpha isoform X1 [Halyomorpha halys]	153	70.5	GAGCAGTAGGAGATGATTGA	GATGTAGTAGCGGTTAAGTTC	153	70.5	GAGCAGTAGGAGATGATTGA	GATGTAGTAGCGGTTAAGTTC	FALSE
HBug_USDA-ARS_IIBBL.457636	37.36	12.39	1.59232	+	gi|501300966|dbj|BAN21697.1| ubiquitin, partial [Riptortus pedestris]	no	xhomol-intolerant	primers	found	139	69.5	CGTCTAAGAGGAGGTATGC	GTTGCTGATCTGGTGGAA	TRUE
HBug_USDA-ARS_IIBBL.217276	71.3	23.85	1.57991	+	gi|939663992|ref|XP_014279532.1| PREDICTED: testican-3 [Halyomorpha halys]	239	78.2	GTCAGTCCTTCCAGTTCAG	GGCACAGTTCCTTCTTCTT	138	74	CTGTCGGTATGTGTTGGT	CATCATCATCATCGCTCAC	TRUE
HBug_USDA-ARS_IIBBL.300783	15.51	5.19	1.57939	+	gi|939675996|ref|XP_014283966.1| PREDICTED: uncharacterized protein LOC106685670 [Halyomorpha halys]	193	75.3	GTGGTGGTTGTGGTAGTC	CGGTCGTGGAGTTAGTATC	193	75.3	GTGGTGGTTGTGGTAGTC	CGGTCGTGGAGTTAGTATC	FALSE
HBug_USDA-ARS_IIBBL.431806	26.96	9.03	1.57802	+	none	no	xhomol-intolerant	primers	found	201	68.2	CAACTGGTTAAGACACACA	CATGAGGCACATGCTTAA	TRUE
HBug_USDA-ARS_IIBBL.187760	354.38	118.85	1.57616	+	gi|820865920|ref|XP_012349428.1| PREDICTED: LOW QUALITY PROTEIN: uncharacterized protein LOC105736982 [Apis florea]	no	xhomol-intolerant	primers	found	209	78.8	GTCGTTGCTACAGTAATCCT	CACCTAATAGAGTCACATTGC	TRUE
HBug_USDA-ARS_IIBBL.59146	19.68	6.61	1.57401	+	none	no	xhomol-intolerant	primers	found	99	71.7	GATTGTGCTTTGAGTGTGAT	GCCGACATACTATCTGACTAT	TRUE
HBug_USDA-ARS_IIBBL.224946	4502.43	1515.3	1.5711	+	gi|939696027|ref|XP_014292134.1| PREDICTED: uncharacterized protein LOC106691012 isoform X3 [Halyomorpha halys] gi|939696029|ref|XP_014292135.1| PREDICTED: uncharacterized protein LOC106691012 isoform X4 [Halyomorpha halys]	no	xhomol-intolerant	primers	found	133	76.4	GCCAATAAGAGCCGTCAT	TCCAGAACCAATATGTCCTAC	TRUE
HBug_USDA-ARS_IIBBL.308950	65.1	21.92	1.57041	+	gi|939643380|ref|XP_014271999.1| PREDICTED: KH domain-containing protein C56G2.1-like [Halyomorpha halys] gi|939643382|ref|XP_014272000.1| PREDICTED: KH domain-containing protein C56G2.1-like [Halyomorpha halys] gi|939643385|ref|XP_014272001.1| PREDICTED: KH domain-containing protein C56G2.1-like [Halyomorpha halys] gi|939643389|ref|XP_014272002.1| PREDICTED: KH domain-containing protein C56G2.1-…	101	65	GCGTTAGACATTCCATTGAG	CCACTATTCACAATATCCTGTC	81	67.3	TCAATCCTCTTCCACCTCT	ACGACAGCACAACATCAT	TRUE
HBug_USDA-ARS_IIBBL.275563	222.73	75.02	1.56995	+	gi|743937417|ref|XP_011013113.1| PREDICTED: LOW QUALITY PROTEIN: uncharacterized protein LOC105117228 [Populus euphratica]	no	xhomol-intolerant	primers	found	209	78.8	GTCGTTGCTACAGTAATCCT	CACCTAATAGAGTCACATTGC	TRUE
HBug_USDA-ARS_IIBBL.308287	30.24	10.2	1.56789	+	gi|939674145|ref|XP_014283309.1| PREDICTED: beta-amyloid-like protein isoform X1 [Halyomorpha halys] gi|939674149|ref|XP_014283310.1| PREDICTED: beta-amyloid-like protein isoform X1 [Halyomorpha halys]	133	76.1	TGTATTGGCTGTGGTATGC	CCTATCTTCCTGGCTGTCT	133	76.1	TGTATTGGCTGTGGTATGC	CCTATCTTCCTGGCTGTCT	FALSE
HBug_USDA-ARS_IIBBL.229473	41.7	14.07	1.56743	+	gi|939647019|ref|XP_014273250.1| PREDICTED: metal transporter CNNM2 isoform X4 [Halyomorpha halys]	no	xhomol-intolerant	primers	found	80	69.9	AGACACTTGGAGATCGGATA	ATTGGTGCCAACACTATCAT	TRUE
HBug_USDA-ARS_IIBBL.419442	64.12	21.64	1.56707	+	none	195	71.2	TGACATAGAGCGAACTGTG	AGGCAGAGTGGCAACTAA	81	65.2	GTTCTGAAGCCAGCCATA	CGGAAGGAAGTGACATACA	TRUE
HBug_USDA-ARS_IIBBL.193701	2962.96	1000.85	1.56581	+	gi|939665085|ref|XP_014279944.1| PREDICTED: ice-structuring glycoprotein-like [Halyomorpha halys]	no	xhomol-intolerant	primers	found	101	75.5	GGTGCCATAGGTGTTCTC	TGGACATTGCTGTTGTATTG	TRUE
HBug_USDA-ARS_IIBBL.263491	28.08	9.49	1.56506	+	gi|939698195|ref|XP_014293272.1| PREDICTED: insulin-like growth factor-binding protein complex acid labile subunit [Halyomorpha halys]	241	76.8	GGTTATCCTGTTGCCTGAA	GGTGACTGACTGTTCTGAG	241	76.8	GGTTATCCTGTTGCCTGAA	GGTGACTGACTGTTCTGAG	FALSE
HBug_USDA-ARS_IIBBL.227053	23.45	7.93	1.5642	+	none	no	xhomol-intolerant	primers	found	92	65.5	GTGTGTGGCTGAGTTTATAC	TCCAGGTAACAACAGATTCA	TRUE
HBug_USDA-ARS_IIBBL.192043	98.73	33.4	1.56364	+	gi|939646980|ref|XP_014273232.1| PREDICTED: facilitated trehalose transporter Tret1-like [Halyomorpha halys]	226	78.7	GGAACCACACCAAGAACA	TCAGCGTCAGTATATCAGTC	226	78.7	GGAACCACACCAAGAACA	TCAGCGTCAGTATATCAGTC	FALSE
HBug_USDA-ARS_IIBBL.470203	16.71	5.67	1.55929	+	gi|939679871|ref|XP_014285251.1| PREDICTED: tryptase alpha/beta-1-like [Halyomorpha halys]	223	74.7	TGGCTAAGTTGGCTTCTG	GAGGCGTGATATGTGGTT	223	74.7	TGGCTAAGTTGGCTTCTG	GAGGCGTGATATGTGGTT	FALSE
HBug_USDA-ARS_IIBBL.253203	15.26	5.18	1.55873	+	gi|939691631|ref|XP_014289820.1| PREDICTED: protein hairy-like [Halyomorpha halys]	216	79	GTAGCACTGGTGGAGGTA	CAGGATTGGATTCTCAGGTAA	95	71.8	GGCGTCCAGAATAAGTGAT	CCAACAGGAGGAGTAACAA	TRUE
HBug_USDA-ARS_IIBBL.380767	28.36	9.63	1.55825	+	none	no	xhomol-intolerant	primers	found	225	66.6	GTTAGATCGCTATGCCTGTA	AGTGGTCAATAATGGCAGTA	TRUE
HBug_USDA-ARS_IIBBL.414161	15.26	5.19	1.55595	+	none	94	66.2	CAGTATGCTGTATTGAGTTACC	GAGACCACTCGACATTAAATTC	97	66.5	CAGTATGCTGTATTGAGTTACC	TCAGAGACCACTCGACATT	TRUE
HBug_USDA-ARS_IIBBL.477184	48.22	16.41	1.55506	+	gi|939656200|ref|XP_014276516.1| PREDICTED: trimeric intracellular cation channel type B-A [Halyomorpha halys]	90	70.2	GTTCACCGAGAAGACCATTA	TTTCCCGTAAACACCCTATG	226	71.4	CAAGAAGACTGCCGTGTT	CGCCAATACTAGAGATGCT	TRUE
HBug_USDA-ARS_IIBBL.436061	15.08	5.14	1.5528	+	none	no	xhomol-intolerant	primers	found	no	xhomol-tolerant	primers	found	FALSE
HBug_USDA-ARS_IIBBL.249748	132.29	45.11	1.55218	+	none	146	74.9	ATAACTCTTCTCCTACCATCTC	TCTCTTCTGCCTGTCCTC	146	74.9	ATAACTCTTCTCCTACCATCTC	TCTCTTCTGCCTGTCCTC	FALSE
HBug_USDA-ARS_IIBBL.24248	16.32	5.57	1.55089	+	gi|939659735|ref|XP_014277875.1| PREDICTED: solute carrier family 22 member 11-like [Halyomorpha halys]	no	xhomol-intolerant	primers	found	166	69.7	CACTTACACTTGTTGCTCTC	GTTATGGTGGCTGGAATCA	TRUE
HBug_USDA-ARS_IIBBL.176019	36.78	12.58	1.54779	+	gi|939678830|ref|XP_014284945.1| PREDICTED: heat shock protein 83 [Halyomorpha halys]	130	72.7	CTAAAGAGACCTGGTACGT	TAGCACGCTCTAGACCTT	136	72.4	GGTCTCAACATCAGCCATT	CGCCGAGAAGTTCCAGTA	TRUE
HBug_USDA-ARS_IIBBL.135587	131.68	45.07	1.5468	+	gi|939678797|ref|XP_014284933.1| PREDICTED: cytochrome P450 4C1-like [Halyomorpha halys]	no	xhomol-intolerant	primers	found	203	73.3	TACGCCTACATACCATTCTC	CTTCATTTCCAGTGCCTTG	TRUE
HBug_USDA-ARS_IIBBL.362042	27.13	9.33	1.53994	+	gi|939673463|ref|XP_014283056.1| PREDICTED: uncharacterized protein LOC106685082 [Halyomorpha halys]	124	72	AGGTACTTCATTCGCACAT	TGATAGGATGGTCTCGTCTA	124	72	AGGTACTTCATTCGCACAT	TGATAGGATGGTCTCGTCTA	FALSE
HBug_USDA-ARS_IIBBL.369301	64.23	22.09	1.53985	+	gi|939685869|ref|XP_014287197.1| PREDICTED: peptidyl-prolyl cis-trans isomerase B-like isoform X2 [Halyomorpha halys]	80	72	AAGGAAGAGGTGCTGCTA	GGCTATACCGAGAGTAATGTA	80	72	AAGGAAGAGGTGCTGCTA	GGCTATACCGAGAGTAATGTA	FALSE
HBug_USDA-ARS_IIBBL.126889	14.85	5.11	1.53907	+	none	108	66.6	AGTAGTGGAATTGTGCTGTA	GGAAGGACATAGTTCTATCATC	108	66.6	AGTAGTGGAATTGTGCTGTA	GGAAGGACATAGTTCTATCATC	FALSE
HBug_USDA-ARS_IIBBL.231860	17.75	6.11	1.53857	+	gi|939682143|ref|XP_014285982.1| PREDICTED: uncharacterized protein LOC106686899 [Halyomorpha halys] gi|939682149|ref|XP_014285983.1| PREDICTED: uncharacterized protein LOC106686899 [Halyomorpha halys]	no	xhomol-intolerant	primers	found	94	70.2	GCACTCTTTGACTCTCCA	GGCTTAAGATTCTTGAAGAG	TRUE
HBug_USDA-ARS_IIBBL.214466	79.21	27.34	1.53467	+	gi|939671259|ref|XP_014282300.1| PREDICTED: alpha-tocopherol transfer protein-like isoform X2 [Halyomorpha halys] gi|939671261|ref|XP_014282301.1| PREDICTED: alpha-tocopherol transfer protein-like isoform X2 [Halyomorpha halys]	178	71.5	AGCCATCCTCAGATAACCT	GATGTAGACGCATTAGACTTC	158	70.7	AGTCTAATGCGTCTACATCC	GCCACATCTTCCACATCTAT	TRUE
HBug_USDA-ARS_IIBBL.281752	39.12	13.53	1.53174	+	gi|939663201|ref|XP_014279221.1| PREDICTED: annexin B9-like isoform X2 [Halyomorpha halys]	no	xhomol-intolerant	primers	found	230	74.8	GCATAGAAGCGAGACTTGT	GCACAGGCTCTTATTGATG	TRUE
HBug_USDA-ARS_IIBBL.247709	15.69	5.43	1.53082	+	gi|939685903|ref|XP_014287207.1| PREDICTED: venom dipeptidyl peptidase 4 isoform X4 [Halyomorpha halys]	132	70.9	AAGGTTATCTTCAGGTGTAGG	GGAATGGCTCTTGCTCAG	132	70.9	AAGGTTATCTTCAGGTGTAGG	GGAATGGCTCTTGCTCAG	FALSE
HBug_USDA-ARS_IIBBL.251611	16.21	5.61	1.53081	+	gi|939636266|ref|XP_014294155.1| PREDICTED: sodium/potassium/calcium exchanger 4-like isoform X1 [Halyomorpha halys]	214	73	ATCAATGCGAGACTTGGAAT	CAGCAGAGGTGAATAGAAGG	211	73.4	GCGAGACTTGGAATTGGT	AGGCAGCAGAGGTGAATA	TRUE
HBug_USDA-ARS_IIBBL.385188	52.87	18.34	1.52746	+	gi|939639493|ref|XP_014270646.1| PREDICTED: cytospin-A-like isoform X2 [Halyomorpha halys]	85	67.9	CCTCCTAGATGTTGAAGACA	CCTCCTGTAGATTGATTGAAC	152	69.2	GCACAAGTAGGAGTCAAGA	CAAGCAGAAGCAGATAAGTT	TRUE
HBug_USDA-ARS_IIBBL.264779	84.94	29.51	1.52524	+	gi|939684056|ref|XP_014286609.1| PREDICTED: PDZ and LIM domain protein Zasp isoform X1 [Halyomorpha halys]	no	xhomol-intolerant	primers	found	85	68.4	TGTGAACCATGACTAGGATT	CTACGCTAAGGCAGGAAG	TRUE
HBug_USDA-ARS_IIBBL.435829	16.49	5.73	1.52498	+	none	122	69.5	CAGGCACAGTGTCTACAA	AACGAACATTAGCAACAGAG	126	69.2	ATATCAGGCACAGTGTCTAC	AACGAACATTAGCAACAGAG	TRUE
HBug_USDA-ARS_IIBBL.476196	23.28	8.09	1.52488	+	none	203	68.9	AGGTTCAAGGTGCCAATG	AGAAGAGTGTGAGGACAGA	203	68.9	AGGTTCAAGGTGCCAATG	AGAAGAGTGTGAGGACAGA	FALSE
HBug_USDA-ARS_IIBBL.322935	75.13	26.12	1.52423	+	gi|939666634|ref|XP_014280495.1| PREDICTED: mediator of RNA polymerase II transcription subunit 15 [Halyomorpha halys]	124	73.6	GCCTTCCATTCGGTGTTA	GTCATCTGCTGTTCCATTG	206	76.7	TCATCCTCGGCTTCTTCA	CTGCTCTTGTTGTTGTTCTT	TRUE
HBug_USDA-ARS_IIBBL.63934	108.39	37.69	1.52398	+	gi|939694258|ref|XP_014291213.1| PREDICTED: putative uncharacterized protein DDB_G0271606 [Halyomorpha halys]	231	75.8	CATATTGTGCTGCTTGAGT	GACTGAGACTGTGGTGATAA	80	71.5	CTATTGTGGAGTTGGAGGAA	TTGGTGTTGCTGTAGTTGA	TRUE
HBug_USDA-ARS_IIBBL.345086	187.75	65.32	1.52322	+	gi|939673471|ref|XP_014283059.1| PREDICTED: eukaryotic translation initiation factor 4E-binding protein 2 [Halyomorpha halys]	118	74.7	CCTTCAGTCAGTTGGTTACA	AGTGATGGACCTGGCTAC	239	79.4	GTGTTGTGTTGATGCGTAAT	CTGGCTCTGAGTGATGGA	TRUE
HBug_USDA-ARS_IIBBL.439011	16.21	5.64	1.52312	+	none	no	xhomol-intolerant	primers	found	108	65.4	CGGTGCTATACTCCTTAGTT	ACACATCTAACCTTAGCCAA	TRUE
HBug_USDA-ARS_IIBBL.114161	56.06	19.51	1.52276	+	gi|939680122|ref|XP_014285325.1| PREDICTED: protein takeout-like [Halyomorpha halys]	119	71.8	GGCTATTGACAACCTGGAT	GTAAGTGGATAATTGACCTCTC	119	71.8	GGCTATTGACAACCTGGAT	GTAAGTGGATAATTGACCTCTC	FALSE
HBug_USDA-ARS_IIBBL.381974	16.05	5.59	1.52165	+	none	93	70.7	ATGGAACTACGATAGCATGT	GGAAGACCCTCATGTTTCT	150	72.9	TGACGGAATGGAACTACG	ATCATCTGGTAAGGACAACA	TRUE
HBug_USDA-ARS_IIBBL.415983	27.3	9.52	1.51987	+	gi|939630446|ref|XP_014277955.1| PREDICTED: paxillin-like isoform X4 [Halyomorpha halys]	161	79.4	AAGAGGTCGGACACTGAG	TGCTGACTGACTGACACA	191	75.7	AGTCAGGCTCACAGTAGG	GTCAAGGCAAGGAGTTACA	TRUE
HBug_USDA-ARS_IIBBL.192153	19.97	6.97	1.5186	+	gi|939669940|ref|XP_014281793.1| PREDICTED: cathepsin L1-like [Halyomorpha halys]	no	xhomol-intolerant	primers	found	192	74.3	TGGCTACTGCTGATTGAAG	CTGGTGGCTGGATAGATTG	TRUE
HBug_USDA-ARS_IIBBL.167264	124.25	43.46	1.51549	+	gi|939633976|ref|XP_014290343.1| PREDICTED: UNC93-like protein isoform X1 [Halyomorpha halys]	129	71.8	CAGTTCTTATCATTGGAGTAGC	GTGGTCCTCTTGGTTGTG	123	75.4	ACCGAGAAGACACTGGAA	GATACAAGCGAGATAGATACTG	TRUE
HBug_USDA-ARS_IIBBL.143329	35.12	12.29	1.51481	+	none	no	xhomol-intolerant	primers	found	142	66.1	TGGTCTTAACATCCACTCAA	CGTGCCAGAAAGGAACTA	TRUE
HBug_USDA-ARS_IIBBL.187759	260.57	91.21	1.51441	+	gi|820865920|ref|XP_012349428.1| PREDICTED: LOW QUALITY PROTEIN: uncharacterized protein LOC105736982 [Apis florea]	no	xhomol-intolerant	primers	found	235	76	CCTATCATACCGAAGCAGAA	GCGTTCAGCCATTATCCA	TRUE
HBug_USDA-ARS_IIBBL.368953	19.94	6.98	1.51437	+	gi|939698525|ref|XP_014293443.1| PREDICTED: aquaporin-like [Halyomorpha halys]	244	75.8	CACACCATCACCATCAAGA	TATCCTGCTCACATTCCTTC	244	75.8	CACACCATCACCATCAAGA	TATCCTGCTCACATTCCTTC	FALSE
HBug_USDA-ARS_IIBBL.287116	34.87	12.21	1.51392	+	gi|939646006|ref|XP_014272907.1| PREDICTED: facilitated trehalose transporter Tret1-like [Halyomorpha halys]	227	77	AGCAGTGATAGGACAGGAA	ATGATATACGCAGGCAGAC	122	72.5	AAGTCTGCCTGCGTATATC	GCTGGATGATGGATGGAAT	TRUE
HBug_USDA-ARS_IIBBL.364077	299.55	104.93	1.51337	+	gi|939672616|ref|XP_014282771.1| PREDICTED: myosin heavy chain, muscle isoform X32 [Halyomorpha halys]	no	xhomol-intolerant	primers	found	151	73.1	CATTCCTCCTCTTACCTCTG	GCTTCTGTCCTGTATAACCT	TRUE
HBug_USDA-ARS_IIBBL.494276	31.42	11.01	1.51287	+	gi|939659064|ref|XP_014277607.1| PREDICTED: uncharacterized protein ZK1073.1 [Halyomorpha halys]	no	xhomol-intolerant	primers	found	118	70.5	TCTTCCATACTCATTCCTCTG	GTCAAGGTCTTCTTACTTCAG	TRUE
HBug_USDA-ARS_IIBBL.26896	32.39	11.36	1.51159	+	none	243	68.6	CTGATACCTCTTCAACTTCTTC	CAGACTTACCGTTCACATTAC	243	68.6	CTGATACCTCTTCAACTTCTTC	CAGACTTACCGTTCACATTAC	FALSE
HBug_USDA-ARS_IIBBL.101728	26.62	9.34	1.51102	+	gi|939665570|ref|XP_014280121.1| PREDICTED: facilitated trehalose transporter Tret1-like [Halyomorpha halys]	no	xhomol-intolerant	primers	found	116	69.6	AGACTACTTCCAGCATCCT	GCCAGCATTCTATCCTTCA	TRUE
HBug_USDA-ARS_IIBBL.234656	17.81	6.25	1.51076	+	gi|939682494|ref|XP_014286089.1| PREDICTED: protein disulfide-isomerase A6 [Halyomorpha halys]	207	72.7	CGAGTCTGTCAGCTCAATA	AGTGTGGCAGGTAGGTATA	129	72.2	ATCCTCTGACATTATACCTACC	GTGGACACTGCCAACAAT	TRUE
HBug_USDA-ARS_IIBBL.410319	35.06	12.31	1.51	+	gi|939641611|ref|XP_014271372.1| PREDICTED: nucleolar protein 58 [Halyomorpha halys]	no	xhomol-intolerant	primers	found	86	66.8	TTACACCATCCAGCAGTTC	TTCCACCATCTCTATATCTTCC	TRUE
HBug_USDA-ARS_IIBBL.500897	18.52	6.52	1.50614	+	gi|939691264|ref|XP_014289644.1| PREDICTED: transmembrane protease serine 9-like [Halyomorpha halys]	84	65.5	TGATGACAGCAACACTTCT	TCTTACCAATGTAGCAGGTT	130	70.8	GAATGTTATGCTAGTGGATGG	GCCTGGTATTGCGAAGAA	TRUE
HBug_USDA-ARS_IIBBL.244467	14.37	5.06	1.50585	+	none	143	73	GCTCCTGTCATTCCGTAA	CGACCTTGATCCTTCGTA	98	71	TGCCAATAGTGTCAGTTGT	TGCTCCAGTCATTCTATCAT	TRUE
HBug_USDA-ARS_IIBBL.347488	18.2	6.41	1.50554	+	gi|939648254|ref|XP_014273687.1| PREDICTED: alkaline phosphatase-like [Halyomorpha halys]	86	71.1	GCCTTAGCCATCAGAAGAT	ATACACGAGCAGACTTACG	183	73.9	TAGACGAACACATCACTACC	CACATCCTATACCGCACTTA	TRUE
HBug_USDA-ARS_IIBBL.516846	39.97	14.1	1.50322	+	gi|939692958|ref|XP_014290522.1| PREDICTED: peritrophin-1-like [Halyomorpha halys]	no	xhomol-intolerant	primers	found	186	75.7	GGATGTGCGAAGTAACCA	CTATGAGTGCGAAGAAGGA	TRUE
HBug_USDA-ARS_IIBBL.128932	36.13	12.77	1.50044	+	gi|939666887|ref|XP_014280594.1| PREDICTED: uncharacterized protein LOC106683565 [Halyomorpha halys]	no	xhomol-intolerant	primers	found	132	75.9	AGTAGCCGCCTTCCAATA	GATGTGCCGAACCAAGAA	TRUE
HBug_USDA-ARS_IIBBL.301826	260.82	92.2	1.50022	+	none	106	66.7	TCGTCCAATAACCTTCATCA	TACTGTATCGGATGGGTATG	171	79.2	GATACGGTGCTGGCTATG	CTTAATGAACGAGAGTGGATG	TRUE
HBug_USDA-ARS_IIBBL.260428	17.74	6.28	1.49817	+	gi|939629647|ref|XP_014275360.1| PREDICTED: interleukin enhancer-binding factor 2 homolog isoform X2 [Halyomorpha halys]	173	71.4	GCTTCTTGCTTCAGGACTA	CGAGTATTGGCTTGTAACC	173	71.4	GCTTCTTGCTTCAGGACTA	CGAGTATTGGCTTGTAACC	FALSE
HBug_USDA-ARS_IIBBL.432184	90.61	32.08	1.498	+	none	98	68.5	GTCCTCCACCAAGATCAAC	CATCACCTGTGCCAAGTT	95	67.9	CTCCACCAAGATCAACCAT	CATCACCTGTGCCAAGTT	TRUE
HBug_USDA-ARS_IIBBL.314690	16.86	5.98	1.49539	+	gi|939633978|ref|XP_014290351.1| PREDICTED: UNC93-like protein isoform X2 [Halyomorpha halys] gi|939633981|ref|XP_014290356.1| PREDICTED: UNC93-like protein isoform X2 [Halyomorpha halys] gi|939633983|ref|XP_014290365.1| PREDICTED: UNC93-like protein isoform X2 [Halyomorpha halys] gi|939633985|ref|XP_014290374.1| PREDICTED: UNC93-like protein isoform X2 [Halyomorpha halys]	94	69.3	AGCAAAGACATTCCAATAGC	CTGGTAGCTAAGCGAGTT	123	75.1	ACCGAGAAGACACTGGAA	GATACAAGCGAGATAGATACTG	TRUE
HBug_USDA-ARS_IIBBL.151030	37.09	13.16	1.49487	+	none	no	xhomol-intolerant	primers	found	105	69.5	GCACTACTGACTTCTGACC	GGTTACCATTGTTTCTCATCG	TRUE
HBug_USDA-ARS_IIBBL.459814	141.93	50.39	1.49397	+	gi|939629733|ref|XP_014275641.1| PREDICTED: probable multidrug resistance-associated protein lethal(2)03659 [Halyomorpha halys] gi|939629736|ref|XP_014275650.1| PREDICTED: probable multidrug resistance-associated protein lethal(2)03659 [Halyomorpha halys]	239	72.5	CAGGTTCTTGAGGTATGATTG	AGTCCATCTTCGTTACAGTC	239	72.5	CAGGTTCTTGAGGTATGATTG	AGTCCATCTTCGTTACAGTC	FALSE
HBug_USDA-ARS_IIBBL.212790	21.28	7.56	1.49304	+	gi|939651256|ref|XP_014274729.1| PREDICTED: serine/threonine-protein phosphatase alpha-2 isoform [Halyomorpha halys]	177	70.5	CACAATCCTTGGCACTGA	GATGGACTTATACCTACCTACA	221	71.1	CCACGGACTTCTAATAACCT	ATATTCACTGCTTGCCTGTA	TRUE
HBug_USDA-ARS_IIBBL.210890	30.74	10.93	1.49182	+	gi|939686769|ref|XP_014287493.1| PREDICTED: probable ATP-dependent RNA helicase DDX5 [Halyomorpha halys]	150	74	GCCTGCTGTATGTATTCATG	GTTAGATGCCACCGATGTA	150	74	GCCTGCTGTATGTATTCATG	GTTAGATGCCACCGATGTA	FALSE
HBug_USDA-ARS_IIBBL.330906	25	8.89	1.49167	+	gi|939630594|ref|XP_014278376.1| PREDICTED: rhythmically expressed gene 5 protein [Halyomorpha halys]	118	72.9	AGACGAACCGCTTCCTAA	CCTTGTAGAGATACTGCTTGA	118	72.9	AGACGAACCGCTTCCTAA	CCTTGTAGAGATACTGCTTGA	FALSE
HBug_USDA-ARS_IIBBL.268394	17.7	6.3	1.49033	+	gi|939633163|ref|XP_014287150.1| PREDICTED: ethanolamine-phosphate phospho-lyase [Halyomorpha halys]	125	70.2	CTTGCTGTAATGGAAGTAGTAG	CCTCTGACATCTCCGATAAG	140	73.5	CTTATCGGAGATGTCAGAGG	TCAGCACTCACCAGGATT	TRUE
HBug_USDA-ARS_IIBBL.388796	21.6	7.69	1.48998	+	gi|939649980|ref|XP_014274282.1| PREDICTED: probable NADH dehydrogenase [ubiquinone] flavoprotein 2, mitochondrial [Halyomorpha halys]	164	72	AGACTCTGCTGATGATAACC	CTGATATAGGAAGCCAACCA	164	72	AGACTCTGCTGATGATAACC	CTGATATAGGAAGCCAACCA	FALSE
HBug_USDA-ARS_IIBBL.340542	296.3	105.53	1.48941	+	gi|1335621|emb|CAA42753.1| myosin heavy chain [Drosophila melanogaster]	no	xhomol-intolerant	primers	found	105	72.6	CAATTCTTCAACCACCACAT	GATACAGGCAAGCAGGTC	TRUE
HBug_USDA-ARS_IIBBL.190064	275.53	98.17	1.48886	+	gi|939631992|ref|XP_014283474.1| PREDICTED: metaxin-2-like isoform X3 [Halyomorpha halys]	197	75.6	TGAGATGTCTAAGCGAGGA	CTGTTGCCACTATCATATCAC	250	72.8	TGCTTCCACATCAACTTCA	CTCGCTTAGACATCTCAAGA	TRUE
HBug_USDA-ARS_IIBBL.196803	20.34	7.25	1.48827	+	none	113	64.8	AAGTGGTAGTCTTGTGAACA	CTGATTCTACTGCCATTCCT	113	64.8	AAGTGGTAGTCTTGTGAACA	CTGATTCTACTGCCATTCCT	FALSE
HBug_USDA-ARS_IIBBL.244162	23.08	8.23	1.48768	+	none	117	67.4	CTATGTCAGTTATGGGAGAATC	GCATCTGTGATGTGTGTATT	117	67.4	CTATGTCAGTTATGGGAGAATC	GCATCTGTGATGTGTGTATT	FALSE
HBug_USDA-ARS_IIBBL.520591	57.43	20.49	1.48688	+	gi|939631418|ref|XP_014281562.1| PREDICTED: general odorant-binding protein 56d-like isoform X1 [Halyomorpha halys]	107	73.1	CCTGTTCCTCACCTCACT	GATGTTCCATTAAGCACTCTG	85	71.7	CTCACCTCACTCCTGTCT	ACTCTGCCATTGCTGTAAT	TRUE
HBug_USDA-ARS_IIBBL.223041	19.47	6.95	1.48617	+	none	181	65.2	TTCGCTTCTCACTCCTCT	AATCAGCACCCATTGTTATG	176	65.2	TTCGCTTCTCACTCCTCT	GCACCCATTGTTATGACTTA	TRUE
HBug_USDA-ARS_IIBBL.418833	20.73	7.41	1.48417	+	none	no	xhomol-intolerant	primers	found	no	xhomol-tolerant	primers	found	FALSE
HBug_USDA-ARS_IIBBL.164172	14.91	5.33	1.48407	+	gi|939666722|ref|XP_014280529.1| PREDICTED: scavenger receptor class B member 1 isoform X1 [Halyomorpha halys]	84	72.4	GGAAGCATAAGCCAAGGT	CGGAAGCGTAGACATAAGA	84	72.4	GGAAGCATAAGCCAAGGT	CGGAAGCGTAGACATAAGA	FALSE
HBug_USDA-ARS_IIBBL.404197	23.59	8.44	1.48286	+	gi|939652200|ref|XP_014275081.1| PREDICTED: succinate dehydrogenase cytochrome B subunit, mitochondrial-like [Halyomorpha halys]	104	65.6	ACAGGACAACCCAGAATG	GTAATAGTTCCGAACTCAGG	237	67.4	AGGCATTCTTTGGTGGATAT	TGTCTACACTGGTGGCTAT	TRUE
HBug_USDA-ARS_IIBBL.41639	14.14	5.06	1.48257	+	none	168	66.1	CCTTCCACATGATTGATACA	GAGAGTTCATAACCTTCAGT	168	66.1	CCTTCCACATGATTGATACA	GAGAGTTCATAACCTTCAGT	FALSE
HBug_USDA-ARS_IIBBL.384171	25.64	9.19	1.48026	+	gi|939630983|ref|XP_014279808.1| PREDICTED: calpain-A [Halyomorpha halys]	143	75.8	AACTCCAGCCTATACTTCAG	AGCCAACAGTCTCCTAGT	126	69.8	CCTCCACCAGAAGAAGATAC	GTCATTCCTCATAGCATAATCC	TRUE
HBug_USDA-ARS_IIBBL.312120	50.55	18.14	1.47854	+	gi|939688083|ref|XP_014287929.1| PREDICTED: uncharacterized protein LOC106688127 [Halyomorpha halys]	184	77.2	CGCTTCCGCTCATTGTAA	ACGCTGTTGTTGCCATTA	184	77.2	CGCTTCCGCTCATTGTAA	ACGCTGTTGTTGCCATTA	FALSE
HBug_USDA-ARS_IIBBL.353407	29.87	10.72	1.47839	+	gi|939691064|ref|XP_014289539.1| PREDICTED: ATP-citrate synthase [Halyomorpha halys] gi|939691066|ref|XP_014289541.1| PREDICTED: ATP-citrate synthase [Halyomorpha halys]	no	xhomol-intolerant	primers	found	188	73.3	GGTGTCGGTAGAGTCCTT	TGTGGATGGTGTCATTGC	TRUE
HBug_USDA-ARS_IIBBL.205712	139.55	50.34	1.47101	+	gi|939631307|ref|XP_014281063.1| PREDICTED: soma ferritin-like [Halyomorpha halys]	no	xhomol-intolerant	primers	found	131	69.5	AGAAGGCGAATAGTTCCATA	TTGTCAGTATCCAGTGTGAT	TRUE
HBug_USDA-ARS_IIBBL.207919	441.29	159.28	1.47016	+	gi|939680122|ref|XP_014285325.1| PREDICTED: protein takeout-like [Halyomorpha halys]	no	xhomol-intolerant	primers	found	241	73.9	ATGTGAGTGAACGCTTGT	TTAACGCCTCTGTTGACTT	TRUE
HBug_USDA-ARS_IIBBL.419477	28.82	10.41	1.4691	+	gi|939673782|ref|XP_014283171.1| PREDICTED: protein sym1-like [Halyomorpha halys]	175	69.2	TAGAGTAGAACCACCATAGAC	GCCAAGTAACAGCATAAGTA	175	69.2	TAGAGTAGAACCACCATAGAC	GCCAAGTAACAGCATAAGTA	FALSE
HBug_USDA-ARS_IIBBL.178410	18.04	6.52	1.46826	+	gi|939645961|ref|XP_014272895.1| PREDICTED: uncharacterized protein LOC106678706 [Halyomorpha halys]	228	72.4	GATTACAGTGTCTCCTCATTAC	GGATTAAGTTCTTCAGAGTGG	81	70.3	CTCCAGTTGATTACAGTGTCT	AGTATGGCAGGTGTCATTG	TRUE
HBug_USDA-ARS_IIBBL.337322	78.52	28.38	1.46819	+	none	no	xhomol-intolerant	primers	found	236	74.9	TGCTCCAACACAGACATTA	CACACTCGCTGACACTATA	TRUE
HBug_USDA-ARS_IIBBL.492137	39.39	14.25	1.46687	+	none	no	xhomol-intolerant	primers	found	228	67	CAATAGTTCCTCTCCTTGTAGT	TGAGAACATTGGGTATGGTT	TRUE
HBug_USDA-ARS_IIBBL.195792	1331.02	481.65	1.46648	+	none	no	xhomol-intolerant	primers	found	94	73.2	GCTCTTCCTTCCGTCCAT	AGTCAGTTGTGGTAGTTAGTC	TRUE
HBug_USDA-ARS_IIBBL.69123	39.25	14.23	1.46376	+	none	218	69	GTCGTCAGTTAGAGAAGGAA	TTGGATTGGCGGAATGTAT	218	69	GTCGTCAGTTAGAGAAGGAA	TTGGATTGGCGGAATGTAT	FALSE
HBug_USDA-ARS_IIBBL.219385	18.32	6.65	1.46199	+	gi|939652284|ref|XP_014275109.1| PREDICTED: dehydrogenase/reductase SDR family member 11-like [Halyomorpha halys] gi|939652286|ref|XP_014275110.1| PREDICTED: dehydrogenase/reductase SDR family member 11-like [Halyomorpha halys]	114	63.7	AGCCTGCAAAGTTGAGTG	AGTCCCAAGAACCCGAAT	227	73	ATTCCGTTCTTCTTCATCCA	CCATTGCCTTGTGATATTACC	TRUE
HBug_USDA-ARS_IIBBL.247167	65.96	23.95	1.46157	+	gi|939633730|ref|XP_014289237.1| PREDICTED: proteoglycan 4 [Halyomorpha halys] gi|939633733|ref|XP_014289243.1| PREDICTED: proteoglycan 4 [Halyomorpha halys]	no	xhomol-intolerant	primers	found	180	73.2	TACCACCACTACTACATTGC	ACACCAGGAGGATAATATACAG	TRUE
HBug_USDA-ARS_IIBBL.122371	44.02	15.99	1.46099	+	gi|939638068|ref|XP_014294801.1| PREDICTED: uncharacterized protein LOC106693016 [Halyomorpha halys]	no	xhomol-intolerant	primers	found	225	78.2	GAGAAGGAAGTATTGGAGTGT	AATGAATTGCTGGCTAATCG	TRUE
HBug_USDA-ARS_IIBBL.231129	17.46	6.35	1.45923	+	gi|939640829|ref|XP_014271106.1| PREDICTED: GTP:AMP phosphotransferase AK3, mitochondrial [Halyomorpha halys]	133	69.9	TGGTTGGAGTTGTTCTGTC	GTTAGATTCATAGCAGCATCC	133	69.9	TGGTTGGAGTTGTTCTGTC	GTTAGATTCATAGCAGCATCC	FALSE
HBug_USDA-ARS_IIBBL.322357	104.39	37.99	1.45829	+	gi|939671257|ref|XP_014282299.1| PREDICTED: alpha-tocopherol transfer protein-like isoform X1 [Halyomorpha halys]	81	69.8	GAGATTCTTGAAAGGGTATCC	TGGAACTTGAGGCGAATT	103	70.9	CAGCCATTCTCGGATACTC	ACAGTGCGTCAGATCAGA	TRUE
HBug_USDA-ARS_IIBBL.445254	15	5.46	1.45799	+	gi|939637567|ref|XP_014294632.1| PREDICTED: cytochrome P450 4c21-like [Halyomorpha halys]	137	68.4	AAGCTGCCCAGGTATGTA	CCGTCATAATGCATAGTTCA	82	62.7	GTATGTACTACGCAACACTAC	GCTTTATCAACTGGTCCAAT	TRUE
HBug_USDA-ARS_IIBBL.133883	61.33	22.33	1.45761	+	none	115	69	CTCATTGGTGATGTAGATCCT	AACAAGAGACTCTGCAACTT	110	78	AGTAGTAGTAGGCACCAACA	CGGATACCCATACGCTTAC	TRUE
HBug_USDA-ARS_IIBBL.175121	20.16	7.35	1.45568	+	none	172	69.8	ACTGTCAATCCACTTCTTCT	TCTTGTCTAGCAACTCTTCC	172	69.8	ACTGTCAATCCACTTCTTCT	TCTTGTCTAGCAACTCTTCC	FALSE
HBug_USDA-ARS_IIBBL.201164	58.41	21.3	1.45536	+	gi|939690471|ref|XP_014289209.1| PREDICTED: trichohyalin-like isoform X2 [Halyomorpha halys]	151	74.2	TCCTTCCTGATGATGCTTAC	CTGCTTCCTTCTTGTGTCT	151	74.2	TCCTTCCTGATGATGCTTAC	CTGCTTCCTTCTTGTGTCT	FALSE
HBug_USDA-ARS_IIBBL.212242	106	38.69	1.45403	+	gi|939664714|ref|XP_014279818.1| PREDICTED: troponin T isoform X2 [Halyomorpha halys]	no	xhomol-intolerant	primers	found	102	73.4	TTCTTCTTCTTCAGCCTCTT	GATGATGATGTAGAACCAGTC	TRUE
HBug_USDA-ARS_IIBBL.9839	14.87	5.44	1.45073	+	none	no	xhomol-intolerant	primers	found	no	xhomol-tolerant	primers	found	FALSE
HBug_USDA-ARS_IIBBL.133381	23	8.43	1.44803	+	none	99	68.4	ACACTTCCGCACTTAGTTAA	GTCAAGCAGTCTGTTATTCC	221	71.9	ATGGAAGCAGAGGAATGTT	ATACAAGAAGCGTTCAAGAC	TRUE
HBug_USDA-ARS_IIBBL.260498	83.06	30.45	1.44771	+	gi|939666737|ref|XP_014280536.1| PREDICTED: cytochrome b-c1 complex subunit 8 [Halyomorpha halys]	81	67.3	GGACAGTGTTGTAGGTGAAT	GAGTATTAGTTTGGAGCATAGC	186	67.3	TTGGTTACAGAATGCTATGC	TTGCCTCAATCACTTATGC	TRUE
HBug_USDA-ARS_IIBBL.388130	40.8	14.96	1.44746	+	gi|939675061|ref|XP_014283627.1| PREDICTED: basement membrane-specific heparan sulfate proteoglycan core protein isoform X4 [Halyomorpha halys]	no	xhomol-intolerant	primers	found	248	76.2	AGGTGACAAGATTGCCATT	CGGAGAAGAGACAGAGGTA	TRUE
HBug_USDA-ARS_IIBBL.254543	37.28	13.67	1.44739	+	gi|939656200|ref|XP_014276516.1| PREDICTED: trimeric intracellular cation channel type B-A [Halyomorpha halys]	194	69.3	CCAGTATCACATCTTACAATGC	TCCAACCTATCCCTATTAGTCT	194	69.3	CCAGTATCACATCTTACAATGC	TCCAACCTATCCCTATTAGTCT	FALSE
HBug_USDA-ARS_IIBBL.263440	13.84	5.08	1.44594	+	gi|939656080|ref|XP_014276469.1| PREDICTED: putative ATPase N2B [Halyomorpha halys]	135	68.9	GTAATCGTCCACCTGATGA	TTGATGCCTTAGTCCTGTAA	135	68.9	GTAATCGTCCACCTGATGA	TTGATGCCTTAGTCCTGTAA	FALSE
HBug_USDA-ARS_IIBBL.430365	17.76	6.52	1.44569	+	gi|939641463|ref|XP_014271315.1| PREDICTED: cuticle protein 21-like [Halyomorpha halys]	no	xhomol-intolerant	primers	found	114	77.4	CCGTAGATTGGAGCGATT	CGATGGTTCCGTAAGGAT	TRUE
HBug_USDA-ARS_IIBBL.391679	29.59	10.87	1.44476	+	gi|939649262|ref|XP_014274045.1| PREDICTED: peptide transporter family 1-like isoform X4 [Halyomorpha halys]	164	71.8	CCAGCAAGAGAATCCAACA	TCACATTAACAGGTCCAGAG	91	69.2	GTAGAACCTAATGGAGTGAGT	CAAGACCTGTGATGGAGAA	TRUE
HBug_USDA-ARS_IIBBL.215502	16.06	5.9	1.44469	+	gi|939655031|ref|XP_014276081.1| PREDICTED: nucleolar GTP-binding protein 2 [Halyomorpha halys]	137	68.7	AATCCAGCGATGAGTTACC	TAGATGCCAGAGATCCAATG	83	67.6	TTAGCCTCTTCTGATGATGG	CCTCCTCCTGGTTCTGAA	TRUE
HBug_USDA-ARS_IIBBL.85675	79.41	29.18	1.44434	+	gi|662191655|ref|XP_008468651.1| PREDICTED: phosphate carrier protein, mitochondrial-like [Diaphorina citri]	110	66.4	ATGGAATGTAACACGGAACT	CCTGTGAAATCTACCAAAGC	110	66.4	ATGGAATGTAACACGGAACT	CCTGTGAAATCTACCAAAGC	FALSE
HBug_USDA-ARS_IIBBL.448492	15.23	5.6	1.44342	+	none	167	68.1	TGTAACCATCGTCAAGTTCT	GTGAATCGTTCCTCTAGCA	153	75.3	GGAAGTCCACGAAGAGAAT	AGTCAGGCATAACGATTAGT	TRUE
HBug_USDA-ARS_IIBBL.295328	33.02	12.16	1.4412	+	gi|939689858|ref|XP_014288883.1| PREDICTED: mitochondrial sodium/hydrogen exchanger 9B2-like [Halyomorpha halys]	190	74	GTCATCGCTGCTTCATCT	CTTCATTCTGTGTTCCAAGG	148	72.8	GTCATCGCTGCTTCATCT	AACCACCACCAACTAATCC	TRUE
HBug_USDA-ARS_IIBBL.231201	1024.9	377.58	1.44063	+	gi|939627226|ref|XP_014273357.1| PREDICTED: tropomyosin isoform X11 [Halyomorpha halys]	no	xhomol-intolerant	primers	found	206	69.6	ATACATCTGCGACGACCT	GAACGAACAATGAGCAACAA	TRUE
HBug_USDA-ARS_IIBBL.74016	16.91	6.23	1.44057	+	gi|939643318|ref|XP_014271981.1| PREDICTED: septin-4 isoform X4 [Halyomorpha halys]	116	73.2	GGATTGAGGCAGATAGACAT	TGCTTCAACTTCCAGACTT	122	71.2	CCTGAAGTCTGGAAGTTGAA	TCTCGGTCCTGTTGTTGA	TRUE
HBug_USDA-ARS_IIBBL.371777	23.77	8.78	1.43685	+	none	no	xhomol-intolerant	primers	found	204	67.4	GGCTTCATACGGTCCTAA	GAAGAGAAGGAAACACACAA	TRUE
HBug_USDA-ARS_IIBBL.455012	23.78	8.79	1.43581	+	gi|939640965|ref|XP_014271143.1| PREDICTED: uncharacterized protein LOC106677624 [Halyomorpha halys]	no	xhomol-intolerant	primers	found	135	72.2	CCACCACAGCACATCATT	TAGCGTTCCCAGCAGTAT	TRUE
HBug_USDA-ARS_IIBBL.204430	16.63	6.15	1.43513	+	gi|939661349|ref|XP_014278487.1| PREDICTED: cysteine sulfinic acid decarboxylase [Halyomorpha halys]	155	77.5	TCCTACAACCTGCCTCAT	TCCTCAACCAACTCTATTCC	155	77.5	TCCTACAACCTGCCTCAT	TCCTCAACCAACTCTATTCC	FALSE
HBug_USDA-ARS_IIBBL.267152	16.86	6.24	1.43399	+	gi|939674457|ref|XP_014283424.1| PREDICTED: FK506-binding protein 5-like [Halyomorpha halys]	no	xhomol-intolerant	primers	found	171	72.3	CGCAACAATCGCCTATAAC	ATCCTACCACTCGTCCTATT	TRUE
HBug_USDA-ARS_IIBBL.159254	25.12	9.31	1.43198	+	gi|939647107|ref|XP_014273288.1| PREDICTED: bifunctional 3'-phosphoadenosine 5'-phosphosulfate synthase isoform X1 [Halyomorpha halys]	200	73.3	CCTGTCATCTCCTGTCATAA	GGAATCCAGAAGGTTGTGT	230	77.1	TCCAGTGAACCAGACAGT	CAGATAACAGAACCGACCTA	TRUE
HBug_USDA-ARS_IIBBL.1409	23.04	8.54	1.43183	+	gi|939651160|ref|XP_014274692.1| PREDICTED: NAD(P) transhydrogenase, mitochondrial-like [Halyomorpha halys]	no	xhomol-intolerant	primers	found	81	69.3	CAATGACCTGCTCGGAAT	ATAGTGCTGCTGAAGATGAT	TRUE
HBug_USDA-ARS_IIBBL.399230	49.14	18.23	1.43058	+	gi|939627710|ref|XP_014288573.1| PREDICTED: glutathione S-transferase 1, isoform D-like [Halyomorpha halys]	105	71.8	AAGCCGAGCCATAATGTG	AAGTATAGCCTCTGGTTGAC	105	71.8	AAGCCGAGCCATAATGTG	AAGTATAGCCTCTGGTTGAC	FALSE
HBug_USDA-ARS_IIBBL.354886	32.37	12.01	1.43042	+	gi|939656456|ref|XP_014276611.1| PREDICTED: H/ACA ribonucleoprotein complex subunit 2-like protein [Halyomorpha halys]	100	70	GACAGGTCCAACTGAAGC	CACACTCCAGGAAGATGAG	154	70.2	CAGTTGTAACTTATGAGGAGAG	TTCAGTTGGACCTGTCTAAG	TRUE
HBug_USDA-ARS_IIBBL.364745	14.28	5.3	1.42993	+	none	no	xhomol-intolerant	primers	found	83	70	ACAGTTTGGGTTGACTTAGT	GCTGGATACGCTGCTTAT	TRUE
HBug_USDA-ARS_IIBBL.430392	90.6	33.63	1.42976	+	gi|939657758|ref|XP_014277113.1| PREDICTED: ejaculatory bulb-specific protein 3-like [Halyomorpha halys]	106	72.1	ATTAGACAAGGAACGAGTGT	AAGAAGGACGATTACGATGA	106	72.1	ATTAGACAAGGAACGAGTGT	AAGAAGGACGATTACGATGA	FALSE
HBug_USDA-ARS_IIBBL.139412	17.08	6.34	1.42975	+	gi|939658649|ref|XP_014277447.1| PREDICTED: ubiquitin carboxyl-terminal hydrolase 2-like isoform X1 [Halyomorpha halys] gi|939658652|ref|XP_014277448.1| PREDICTED: ubiquitin carboxyl-terminal hydrolase 2-like isoform X1 [Halyomorpha halys] gi|939658655|ref|XP_014277449.1| PREDICTED: ubiquitin carboxyl-terminal hydrolase 2-like isoform X1 [Halyomorpha halys] gi|939658659|ref|XP_014277450.1| PREDIC…	244	76.3	GGTGAAGAGCCAGAAGTT	CTGCCTTGGATAGAGAATGA	195	72.2	ACATCTGCTGAATCATTGGT	AAGTGAAGTTGCGGAAGG	TRUE
HBug_USDA-ARS_IIBBL.356939	34.34	12.75	1.42939	+	gi|939664387|ref|XP_014279689.1| PREDICTED: four and a half LIM domains protein 3-like isoform X2 [Halyomorpha halys]	111	71.2	CCATCAGTGTTGCTTTGTC	ACAAGAGGAAACCGCAATA	250	74.8	GCTTCTGCTGCTGTGTAT	CAATATGGCTTCTCGTCTCT	TRUE
HBug_USDA-ARS_IIBBL.244568	56.78	21.09	1.42882	+	gi|939633954|ref|XP_014290245.1| PREDICTED: ATP synthase subunit epsilon, mitochondrial-like isoform X2 [Halyomorpha halys]	115	69.4	GCTGCTGGTCTTAACTACA	ATCGCACATGAGACTCTTC	115	69.4	GCTGCTGGTCTTAACTACA	ATCGCACATGAGACTCTTC	FALSE
HBug_USDA-ARS_IIBBL.153343	36.09	13.41	1.42829	+	gi|939639493|ref|XP_014270646.1| PREDICTED: cytospin-A-like isoform X2 [Halyomorpha halys]	139	71.6	CACTGATGGTAAGGTTGACT	GGCTGTAGGATACGATGAC	139	71.6	CACTGATGGTAAGGTTGACT	GGCTGTAGGATACGATGAC	FALSE
HBug_USDA-ARS_IIBBL.380696	51.87	19.28	1.4278	+	gi|939658175|ref|XP_014277271.1| PREDICTED: splicing factor, arginine/serine-rich 15 [Halyomorpha halys]	no	xhomol-intolerant	primers	found	98	76.9	TTCTACTGGTTCCTCTCCTT	TGTTGAAGTGGTTGGTGATA	TRUE
HBug_USDA-ARS_IIBBL.513190	34.56	12.86	1.42621	+	none	97	69.9	CCATTAGTAGTCTCTGAAGAAC	ATAGGTCTGGAAGGTTAGTTG	121	70.6	CTGGTCCTTGGTCATCTATT	GCCTCATTCACGAGTCAA	TRUE
HBug_USDA-ARS_IIBBL.490551	14.37	5.35	1.42545	+	none	no	xhomol-intolerant	primers	found	109	72.9	AATGGCGGGAAATGTAAGT	CTGACTGTCTTCGGCTAC	TRUE
HBug_USDA-ARS_IIBBL.332167	80.4	29.94	1.42512	+	gi|939657618|ref|XP_014277055.1| PREDICTED: ejaculatory bulb-specific protein 3-like [Halyomorpha halys]	no	xhomol-intolerant	primers	found	99	70.5	CTGTCCATGAGGCAATCG	CCAGCAATCTTACACCAATAG	TRUE
HBug_USDA-ARS_IIBBL.520653	44.49	16.57	1.42491	+	none	no	xhomol-intolerant	primers	found	no	xhomol-tolerant	primers	found	FALSE
HBug_USDA-ARS_IIBBL.154608	34.55	12.88	1.42355	+	gi|939698269|ref|XP_014293311.1| PREDICTED: beta-arrestin-1 isoform X3 [Halyomorpha halys]	229	69.5	AGGTGATGCTGATGATGATA	GCGGCTATATGTAATGTGTA	229	69.5	AGGTGATGCTGATGATGATA	GCGGCTATATGTAATGTGTA	FALSE
HBug_USDA-ARS_IIBBL.171293	39.96	14.9	1.42324	+	gi|939658541|ref|XP_014277408.1| PREDICTED: venom protease-like [Halyomorpha halys]	no	xhomol-intolerant	primers	found	87	70.5	CCTCATTGGTGTAGTCTCTT	CAATCCAGATATGATGTCACTC	TRUE
HBug_USDA-ARS_IIBBL.497150	19.44	7.25	1.42298	+	none	200	74	CCAACATCCACAGACCTAC	CCTGAAGTACCTATTCACTCA	152	70.3	CGAGGTGAGAAGTGTTATCT	CTTGGCAGAATAGTCAGGAT	TRUE
HBug_USDA-ARS_IIBBL.352125	13.85	5.18	1.41886	+	none	211	73.4	CCGATCTGCTCGTTTCTC	ACCAACCGCCATCTGATT	204	72.5	CGAACCTTAGGACATTGATTG	GTCTATCTCTTCAGCCATCAT	TRUE
HBug_USDA-ARS_IIBBL.258903	23.26	8.7	1.41876	+	none	128	72.2	GCAGAGATAACCTGGAGGA	GACATTGCCGAATTGACTC	140	73.2	GCAGAGATAACCTGGAGGA	CGGAACCACAAGGACATT	TRUE
HBug_USDA-ARS_IIBBL.429803	15.12	5.67	1.41504	+	gi|939691014|ref|XP_014289511.1| PREDICTED: ATP-dependent DNA helicase Q5-like [Halyomorpha halys]	81	68.3	AACTGTGATTCGGTCCTTAT	GTGGCTACTGTATTGTCTATG	81	68.3	AACTGTGATTCGGTCCTTAT	GTGGCTACTGTATTGTCTATG	FALSE
HBug_USDA-ARS_IIBBL.189073	162.66	61	1.41498	+	gi|939679487|ref|XP_014285136.1| PREDICTED: scavenger receptor class B member 1 isoform X2 [Halyomorpha halys]	195	72.8	AATACATCATCAGGTGGAGAG	ACATTGGACAACCGAAGAA	195	72.8	AATACATCATCAGGTGGAGAG	ACATTGGACAACCGAAGAA	FALSE
HBug_USDA-ARS_IIBBL.292844	43.78	16.42	1.41482	+	gi|939688239|ref|XP_014288014.1| PREDICTED: neurogenic locus notch homolog protein 2 [Halyomorpha halys]	219	69.2	TCTCTTCACTGCTTCCATTA	TGCTGCCTTGGTTATGTT	102	75.4	GACAGAACAGGCAAGGAA	CTCGGAGTCAGAAGAACAT	TRUE
HBug_USDA-ARS_IIBBL.198286	43.59	16.35	1.41471	+	gi|939685907|ref|XP_014287209.1| PREDICTED: pescadillo homolog [Halyomorpha halys]	no	xhomol-intolerant	primers	found	93	69	TTCTTCTTCCTTGGTCCAG	TTACCTCGTGTATTGAGCAT	TRUE
HBug_USDA-ARS_IIBBL.158011	18.02	6.76	1.4145	+	none	208	66.7	TAAGTCTCACAACCGTATGT	GGATGAAGTATCGCCGAA	213	67.1	TTGAACCATAGAGCACAGAA	CATGTCCAACAATTCCTGAA	TRUE
HBug_USDA-ARS_IIBBL.25081	39.58	14.86	1.41334	+	none	231	67.1	ACTGTTGTGTCTGCCTTAG	CACTGTATAATTCCCAATGACC	231	67.1	ACTGTTGTGTCTGCCTTAG	CACTGTATAATTCCCAATGACC	FALSE
HBug_USDA-ARS_IIBBL.485030	232.07	87.18	1.41249	+	gi|939633712|ref|XP_014289171.1| PREDICTED: uncharacterized protein LOC106688957 isoform X2 [Halyomorpha halys]	238	79.5	CTGTGGCAGTCATAGGAG	TTGGAGCAGAGGAAGGAA	181	79.5	CTACCGCCGTCATTACAA	AGTCCTGCTCGTTCTTCT	TRUE
HBug_USDA-ARS_IIBBL.521108	108.53	40.79	1.41181	+	none	93	64.1	CACCAATGGATACTGATGTT	CAGAAATAAGGACACAAGTG	93	64.1	CACCAATGGATACTGATGTT	CAGAAATAAGGACACAAGTG	FALSE
HBug_USDA-ARS_IIBBL.493970	27.99	10.52	1.41178	+	none	231	79.9	AGGTTATAGCAGCGGTCTA	TTCCATCCAGAGGAGTAAGA	80	74.5	TTGACTGTCGGCGTAATAG	TATCCACCTCCTCCATAGC	TRUE
HBug_USDA-ARS_IIBBL.516751	13.47	5.07	1.40969	+	gi|939654091|ref|XP_014275728.1| PREDICTED: testis-expressed sequence 9 protein isoform X1 [Halyomorpha halys] gi|939654094|ref|XP_014275729.1| PREDICTED: testis-expressed sequence 9 protein isoform X1 [Halyomorpha halys]	126	69.2	CTGTTCCTCCATCGTTCTT	CATTCCTTCCACCAGTGTAT	101	64.2	AAGGCGAATAACAACCAGTA	AAGAACGATGGAGGAACAG	TRUE
HBug_USDA-ARS_IIBBL.376739	45.11	16.99	1.40876	+	gi|939646651|ref|XP_014273122.1| PREDICTED: phospholipase A1-like isoform X2 [Halyomorpha halys]	123	69.7	GTTGAGAAGAACCTCCATTC	GTGATGCAGAAGAAGTAGAC	100	67.9	GGCAGCAATAACTTCAACA	GAATGGAGGTTCTTCTCAAC	TRUE
HBug_USDA-ARS_IIBBL.20617	18.81	7.09	1.40764	+	none	229	67.2	ATCAGTGCTTCCAGTTACA	GAAGGTCACATTATGCTTTG	229	67.2	ATCAGTGCTTCCAGTTACA	GAAGGTCACATTATGCTTTG	FALSE
HBug_USDA-ARS_IIBBL.420121	38.61	14.56	1.40696	+	none	145	67.7	CCTCCTTTCTCCTTAAATTTGC	TCCAACAACCATGTCTGAC	203	67.3	AGTGTGAAACCTCCAAAGTT	GTTGCCATATTCTATTCCTCTC	TRUE
HBug_USDA-ARS_IIBBL.250802	38.6	14.56	1.40659	+	none	82	66.2	AAGCAGAATGGCAGAAGAA	GGTCTATGGAGTATTGGACTT	82	66.2	AAGCAGAATGGCAGAAGAA	GGTCTATGGAGTATTGGACTT	FALSE
HBug_USDA-ARS_IIBBL.319787	74.08	28	1.40366	+	gi|939698849|ref|XP_014293615.1| PREDICTED: isocitrate dehydrogenase [NADP], mitochondrial-like, partial [Halyomorpha halys]	no	xhomol-intolerant	primers	found	172	73.1	GCTGGAATATGGTATGAACAC	CTGGACACATTAGGACTGAG	TRUE
HBug_USDA-ARS_IIBBL.443868	116.21	43.93	1.40346	+	gi|939695007|ref|XP_014291593.1| PREDICTED: 4-coumarate--CoA ligase 1-like [Halyomorpha halys]	195	76.2	ATCTCTTCTATCGGCAGTTC	ACAGTCCACCTTCAGTCA	195	76.2	ATCTCTTCTATCGGCAGTTC	ACAGTCCACCTTCAGTCA	FALSE
HBug_USDA-ARS_IIBBL.227771	33.86	12.83	1.40006	+	gi|939659219|ref|XP_014277663.1| PREDICTED: mesencephalic astrocyte-derived neurotrophic factor homolog [Halyomorpha halys]	134	70.5	TCGCAGAGCACATATTCC	ATTACCTTGGTGGCTTAGAG	133	70.2	TCATATCGCAGAGCACATAT	TTGGTGGCTTAGAGGAATC	TRUE
HBug_USDA-ARS_IIBBL.384038	13.88	5.26	1.39987	+	gi|939647019|ref|XP_014273250.1| PREDICTED: metal transporter CNNM2 isoform X4 [Halyomorpha halys]	116	72.1	GCATCCAGCAAGACCTAC	TCTCAACCTCCTCTATCCAA	116	72.1	GCATCCAGCAAGACCTAC	TCTCAACCTCCTCTATCCAA	FALSE
HBug_USDA-ARS_IIBBL.346311	137.06	51.97	1.39906	+	gi|939645400|ref|XP_014272691.1| PREDICTED: myosin regulatory light chain sqh [Halyomorpha halys] gi|939645403|ref|XP_014272692.1| PREDICTED: myosin regulatory light chain sqh [Halyomorpha halys]	no	xhomol-intolerant	primers	found	184	72.1	ATGCTGGCTTCACTTGGA	AGTAACCTCTGTTGTCTTCATC	TRUE
HBug_USDA-ARS_IIBBL.473624	30.56	11.59	1.39876	+	gi|939646651|ref|XP_014273122.1| PREDICTED: phospholipase A1-like isoform X2 [Halyomorpha halys]	123	71.7	GCTGCTATAATCGGCTATATC	GTGAGGTTGGCTGACATT	123	71.7	GCTGCTATAATCGGCTATATC	GTGAGGTTGGCTGACATT	FALSE
HBug_USDA-ARS_IIBBL.401091	38.24	14.51	1.39804	+	gi|939667220|ref|XP_014280727.1| PREDICTED: dual specificity protein phosphatase 3-like [Halyomorpha halys]	114	70.9	CACTACCTTCTGCCGTATT	ACTGCGACCAAGTATATGAA	114	70.9	CACTACCTTCTGCCGTATT	ACTGCGACCAAGTATATGAA	FALSE
HBug_USDA-ARS_IIBBL.96163	15.86	6.02	1.39756	+	gi|939652235|ref|XP_014275090.1| PREDICTED: uncharacterized protein LOC106680109 isoform X6 [Halyomorpha halys]	195	74.7	GCGGAAGATAAGGTGCTAT	GAGAAGTGCTGGTGCTAG	233	74.6	CGATGCCTTCAATCTTCCT	CACCTTATCTTCCGCTCTTA	TRUE
HBug_USDA-ARS_IIBBL.204054	631.61	239.83	1.39702	+	gi|939672576|ref|XP_014282759.1| PREDICTED: myosin heavy chain, muscle isoform X21 [Halyomorpha halys]	no	xhomol-intolerant	primers	found	103	72.1	AAGGCTTCATCAGTCAACT	TGCTGTCGAATAACATCCA	TRUE
HBug_USDA-ARS_IIBBL.147193	16.72	6.35	1.39675	+	gi|939665893|ref|XP_014280225.1| PREDICTED: protein takeout-like [Halyomorpha halys]	no	xhomol-intolerant	primers	found	174	73.9	TGTCCTGCCTTCTTATGTG	CGTCCTGTGGTTCTAATAGT	TRUE
HBug_USDA-ARS_IIBBL.36792	60.49	22.99	1.39569	+	gi|939243919|ref|XP_014241286.1| PREDICTED: facilitated trehalose transporter Tret1-2 homolog [Cimex lectularius]	103	70.5	CCGATGGAGATAAGAGGATT	CAAGAAGGTCAGGAAGTGT	229	72	ACCAGCAGTTCCAATATCAA	CAGAAGTCCTATCAACATCCT	TRUE
HBug_USDA-ARS_IIBBL.318061	20.47	7.78	1.39567	+	gi|939657886|ref|XP_014277156.1| PREDICTED: U3 small nucleolar ribonucleoprotein protein IMP3 [Halyomorpha halys]	126	70.5	AAGTCAGTGCTTCATGCT	ACTCAACTCCAACTCTAACA	98	68.1	CAGGAGGTCAAGGCAATG	TTACGAGCGAGTTCTCTTAT	TRUE
HBug_USDA-ARS_IIBBL.89580	35.84	13.64	1.39373	+	gi|939666517|ref|XP_014280453.1| PREDICTED: uncharacterized protein LOC106683467 [Halyomorpha halys]	80	72	CGTAGTAGCGATGGTGTG	TGGAACGGATCTAATTGACA	183	71.4	GAGAAGAACTAAGGAGAATGC	CACACCATCGCTACTACG	TRUE
HBug_USDA-ARS_IIBBL.368338	46.77	17.8	1.39371	+	gi|939656024|ref|XP_014276447.1| PREDICTED: ATP synthase lipid-binding protein, mitochondrial [Halyomorpha halys] gi|939656028|ref|XP_014276448.1| PREDICTED: ATP synthase lipid-binding protein, mitochondrial [Halyomorpha halys]	no	xhomol-intolerant	primers	found	204	70.5	GTAGTTAGTCGGAACACAAC	TGTTAGGAACCACTGTATCA	TRUE
HBug_USDA-ARS_IIBBL.93300	15.92	6.06	1.39345	+	gi|939694628|ref|XP_014291398.1| PREDICTED: fatty acid synthase-like [Halyomorpha halys]	no	xhomol-intolerant	primers	found	118	70.5	GCCACAATAGTAAGGATTCG	GCAATATTACCGCTACTGAC	TRUE
HBug_USDA-ARS_IIBBL.96848	73.88	28.13	1.39307	+	none	82	64.7	GGCACTGCATAATCTCAATAC	GCTATGTTCCTGACTGTCTT	82	64.7	GGCACTGCATAATCTCAATAC	GCTATGTTCCTGACTGTCTT	FALSE
HBug_USDA-ARS_IIBBL.218625	14.9	5.68	1.39135	+	none	no	xhomol-intolerant	primers	found	106	71.3	TGTCGCTGCTAGAGTGTA	GTGGAATGTAGAAGAAGTTAGG	TRUE
HBug_USDA-ARS_IIBBL.336183	194.99	74.34	1.39119	+	gi|939631718|ref|XP_014282602.1| PREDICTED: phosphate carrier protein, mitochondrial-like [Halyomorpha halys]	158	71.7	CAGAATACACCAGCAATATACC	GGCAGACAGATTCCTTATACA	88	69.5	TGAGCAGCAGTGAGTGTA	TTGATGTAGCCAAGAAGGTT	TRUE
HBug_USDA-ARS_IIBBL.230728	24.51	9.35	1.39033	+	gi|939686769|ref|XP_014287493.1| PREDICTED: probable ATP-dependent RNA helicase DDX5 [Halyomorpha halys]	187	76	CCAACTCCTCAGAAGACTATA	CCTCCACCACAGAACCTA	187	76	CCAACTCCTCAGAAGACTATA	CCTCCACCACAGAACCTA	FALSE
HBug_USDA-ARS_IIBBL.186558	17.85	6.81	1.3902	+	none	no	xhomol-intolerant	primers	found	153	76.7	AGGAAGAGTAGGCGTAGG	CCACAGAGCAGATATTCACA	TRUE
HBug_USDA-ARS_IIBBL.174352	15.69	5.99	1.38922	+	gi|939628539|ref|XP_014271602.1| PREDICTED: NADH dehydrogenase [ubiquinone] iron-sulfur protein 3, mitochondrial [Halyomorpha halys]	175	71	AGGTAGACATTCAGCAACAT	TTCAAGAACAAGTCCACAGA	175	71	AGGTAGACATTCAGCAACAT	TTCAAGAACAAGTCCACAGA	FALSE
HBug_USDA-ARS_IIBBL.246074	65.51	25.02	1.38863	+	gi|939690471|ref|XP_014289209.1| PREDICTED: trichohyalin-like isoform X2 [Halyomorpha halys]	139	74.5	GGTTATTGTTGGAGAAGATGG	TGGATAATTGGTGAGGTTGT	139	72.7	CCTCCACCTTCTACAACTAC	CATCATCATACTCTTCACTGTC	TRUE
HBug_USDA-ARS_IIBBL.228930	15.21	5.81	1.38841	+	gi|939629643|ref|XP_014275345.1| PREDICTED: peroxidase-like [Halyomorpha halys]	99	74.2	TCGGTTCTTGGTCAATCTC	AATGTCTCGTTGGTGGTAG	117	72.7	GCCTTCATTCAACCTTCATT	ATCGTGCTGCTTCTATGTT	TRUE
HBug_USDA-ARS_IIBBL.247220	59.97	22.92	1.38763	+	gi|939632827|ref|XP_014286030.1| PREDICTED: NADH dehydrogenase [ubiquinone] 1 alpha subcomplex subunit 7-like [Halyomorpha halys]	227	75.2	GGCAAGAATTATAGGAGGACTA	ATCAATGGGTAAAGCAACAC	161	73.5	TTCACAACAGATTGCTCACT	ACTCAGCCTCCACCAGAT	TRUE
HBug_USDA-ARS_IIBBL.286516	15.03	5.75	1.38621	+	gi|939656094|ref|XP_014276474.1| PREDICTED: eukaryotic translation initiation factor 4E-like [Halyomorpha halys]	167	70.8	TCAGTGCTAGTGCTATCTAC	AAGCATTGTGGAGTGGAA	168	70.8	TCAGTGCTAGTGCTATCTAC	TAAGCATTGTGGAGTGGAA	TRUE
HBug_USDA-ARS_IIBBL.463850	35.77	13.69	1.38563	+	gi|939630522|ref|XP_014278165.1| PREDICTED: staphylococcal nuclease domain-containing protein 1 [Halyomorpha halys]	no	xhomol-intolerant	primers	found	216	71.6	GAGTTCAGGTTATGTGTCTTAG	CTCAGCCGCCAGATAATC	TRUE
HBug_USDA-ARS_IIBBL.415984	78.98	30.24	1.38503	+	gi|939630446|ref|XP_014277955.1| PREDICTED: paxillin-like isoform X4 [Halyomorpha halys]	no	xhomol-intolerant	primers	found	191	75.7	AGTCAGGCTCACAGTAGG	GTCAAGGCAAGGAGTTACA	TRUE
HBug_USDA-ARS_IIBBL.422630	190.1	72.79	1.38495	+	none	no	xhomol-intolerant	primers	found	135	74.9	CTTGGTTGTCGCTCTTCT	GCTTGTGATGATGCCTTAG	TRUE
HBug_USDA-ARS_IIBBL.91308	18.62	7.13	1.38488	+	gi|939696205|ref|XP_014292229.1| PREDICTED: putative fatty acyl-CoA reductase CG5065 [Halyomorpha halys]	112	71.8	GGATAATCGTCTCATGTTCAG	TCCATCAAGAGTGGTGTTC	118	72.3	TGGAAGTTAGGCTGGAAGA	AGTTCTGGAATGGAGACATC	TRUE
HBug_USDA-ARS_IIBBL.16515	14.07	5.39	1.38427	+	none	143	67.5	GTTTCTGTATGTGAGTGTGT	TCTCTATCCTGTGGTCCAT	143	67.5	GTTTCTGTATGTGAGTGTGT	TCTCTATCCTGTGGTCCAT	FALSE
HBug_USDA-ARS_IIBBL.470351	15.76	6.04	1.38365	+	none	207	66	GCGGTTGAAGTAAGTAAGAA	GTTGAATTGAGATTGTTCGG	207	66	GCGGTTGAAGTAAGTAAGAA	GTTGAATTGAGATTGTTCGG	FALSE
HBug_USDA-ARS_IIBBL.105578	19.27	7.4	1.38076	+	none	89	63.4	GCAGACTATCAGAGATTCCT	GCAGTTCACTTCTAAGGTAC	89	63.4	GCAGACTATCAGAGATTCCT	GCAGTTCACTTCTAAGGTAC	FALSE
HBug_USDA-ARS_IIBBL.445570	79.74	30.63	1.38036	+	gi|939646416|ref|XP_014273049.1| PREDICTED: uncharacterized protein LOC106678804 [Halyomorpha halys]	no	xhomol-intolerant	primers	found	151	73.9	GCATCTCTGTCACCATCTC	GCACCTCCTTCTCATCTTC	TRUE
HBug_USDA-ARS_IIBBL.221790	66.58	25.58	1.38007	+	gi|939646760|ref|XP_014273162.1| PREDICTED: translation initiation factor IF-2-like isoform X3 [Halyomorpha halys]	no	xhomol-intolerant	primers	found	211	76.1	GTTCTGGTTCTACGCTTCA	GTTGGCTTGTCAGGAGAG	TRUE
HBug_USDA-ARS_IIBBL.325674	400.56	153.99	1.37918	+	gi|939697310|ref|XP_014292804.1| PREDICTED: muscle-specific protein 20 [Halyomorpha halys]	179	77.2	CACAAGACCTGACCATCC	GACTACACCAACACAGACA	179	77.2	CACAAGACCTGACCATCC	GACTACACCAACACAGACA	FALSE
HBug_USDA-ARS_IIBBL.194063	58.33	22.44	1.37817	+	gi|939657256|ref|XP_014276909.1| PREDICTED: protein charybde-like [Halyomorpha halys]	123	77.4	GGTGGATACGGTGTTGTTA	AGTCTGGCTGAAGTGGAA	123	77.4	GGTGGATACGGTGTTGTTA	AGTCTGGCTGAAGTGGAA	FALSE
HBug_USDA-ARS_IIBBL.250616	113.48	43.67	1.37772	+	gi|939690028|ref|XP_014288974.1| PREDICTED: troponin I 3 isoform X3 [Halyomorpha halys]	no	xhomol-intolerant	primers	found	87	69.1	GCAGACTTGAAGGTGACA	CATTGACTTGGCTGTTAAGA	TRUE
HBug_USDA-ARS_IIBBL.168701	13.97	5.38	1.37665	+	none	no	xhomol-intolerant	primers	found	no	xhomol-tolerant	primers	found	FALSE
HBug_USDA-ARS_IIBBL.311685	18.09	6.97	1.37596	+	gi|939667662|ref|XP_014280910.1| PREDICTED: protein FAM43A [Halyomorpha halys]	194	76.7	GCTTCAAGGTGCTCTATCT	GCTCCAGTATTCCGTCAG	194	76.7	GCTTCAAGGTGCTCTATCT	GCTCCAGTATTCCGTCAG	FALSE
HBug_USDA-ARS_IIBBL.269980	84.02	32.38	1.37563	+	gi|939677455|ref|XP_014284486.1| PREDICTED: succinyl-CoA ligase [ADP-forming] subunit beta, mitochondrial-like [Halyomorpha halys]	204	72.9	GTGATGTGATTGCTGAAGG	CTCGTGCTAGACCAACTATA	204	72.9	GTGATGTGATTGCTGAAGG	CTCGTGCTAGACCAACTATA	FALSE
HBug_USDA-ARS_IIBBL.282783	35.05	13.52	1.37432	+	gi|939692658|ref|XP_014290358.1| PREDICTED: serine/threonine-protein phosphatase PGAM5, mitochondrial isoform X2 [Halyomorpha halys]	171	74.9	TTACACCGTTGTCGTCTG	TAGCCTGCGTCACCATAA	171	74.9	TTACACCGTTGTCGTCTG	TAGCCTGCGTCACCATAA	FALSE
HBug_USDA-ARS_IIBBL.510041	21.32	8.23	1.37324	+	none	no	xhomol-intolerant	primers	found	219	76.3	GCACCAGTCTCAGATGTAA	AGAGGAGTAAGGTCAGGAG	TRUE
HBug_USDA-ARS_IIBBL.396423	18.62	7.19	1.37279	+	gi|939663118|ref|XP_014279190.1| PREDICTED: arrestin homolog [Halyomorpha halys]	169	77.5	CGATAGTGTCTTGTCTGAAC	GGCATTGTGGTCTCCTAC	198	75.8	TAGTGATGCGATGGTTGTT	ATGCTTAGTCCTGGTGAAC	TRUE
HBug_USDA-ARS_IIBBL.48008	21.28	8.22	1.37229	+	gi|939649262|ref|XP_014274045.1| PREDICTED: peptide transporter family 1-like isoform X4 [Halyomorpha halys]	129	71.8	TCCTATACCAAGGGCTTCC	CTCCAATGCTGCGTGAAT	105	70.3	CACAACCACTAACTTGAAGG	CCGCAGCATTGATGATAAC	TRUE
HBug_USDA-ARS_IIBBL.331339	13.02	5.03	1.3721	+	gi|939680902|ref|XP_014285587.1| PREDICTED: ATP-dependent RNA helicase DDX55 [Halyomorpha halys]	196	71.7	TCCTACAACTACCACTACAAC	ACCACATCCAGCAGAGAT	196	71.7	TCCTACAACTACCACTACAAC	ACCACATCCAGCAGAGAT	FALSE
HBug_USDA-ARS_IIBBL.187330	275.13	106.32	1.3717	+	none	142	68.1	GGAGTCATGCTTAAACTTGA	GAGAACGAACCATCCCTTA	168	71.7	CAAGTTGTGGAGAGGGTAAA	AAGGAGGCATCGTTGACT	TRUE
HBug_USDA-ARS_IIBBL.283078	35.81	13.84	1.37152	+	gi|939689184|ref|XP_014288520.1| PREDICTED: uncharacterized protein LOC106688531 [Halyomorpha halys]	164	74	GAATCGCAGAGCTGTATCA	GGCACCAATGTCCTTCAA	158	72.8	GCTGCCTGTCAATACGAA	ACATCACCTAGTTGCTCATT	TRUE
HBug_USDA-ARS_IIBBL.417986	25.86	10	1.37072	+	none	101	65.4	AAGCATTCATCAGCACTCT	TGCCACTCAATGTAGGATT	101	65.4	AAGCATTCATCAGCACTCT	TGCCACTCAATGTAGGATT	FALSE
HBug_USDA-ARS_IIBBL.395798	38.18	14.77	1.37015	+	none	no	xhomol-intolerant	primers	found	146	72.7	TTCACTCTTCCTCTTCTTCC	AGATGATGACAGACCAATGA	TRUE
HBug_USDA-ARS_IIBBL.352081	81.2	31.43	1.36934	+	gi|939690257|ref|XP_014289091.1| PREDICTED: putative inorganic phosphate cotransporter, partial [Halyomorpha halys]	no	xhomol-intolerant	primers	found	144	74	TAAGGTTCCAGCATAGTTAGG	GGTGTCATAGCAGCATCTT	TRUE
HBug_USDA-ARS_IIBBL.326545	30.27	11.72	1.36892	+	gi|939631892|ref|XP_014283156.1| PREDICTED: PDZ and LIM domain protein 3 isoform X5 [Halyomorpha halys]	no	xhomol-intolerant	primers	found	88	71.3	TCTGGAAGTCCTGCTGAT	CTTGGTGGCGAATATCTCT	TRUE
HBug_USDA-ARS_IIBBL.452229	14.13	5.48	1.36651	+	none	90	68.3	TTACGATACTGATGGACTCA	GTTTAACTCTGGGTGGAAAT	90	68.3	TTACGATACTGATGGACTCA	GTTTAACTCTGGGTGGAAAT	FALSE
HBug_USDA-ARS_IIBBL.181832	24.08	9.34	1.36634	+	none	142	77.1	CTTACGGCTACGCTTACC	GCATGATGTAGACCTCTTCA	142	77.1	CTTACGGCTACGCTTACC	GCATGATGTAGACCTCTTCA	FALSE
HBug_USDA-ARS_IIBBL.457280	249.95	97.02	1.36529	+	gi|939658165|ref|XP_014277267.1| PREDICTED: paramyosin, long form [Halyomorpha halys]	107	71.6	CACAATGGACTATGGCTCTT	GCTTGTAGGAAGTGCTCTT	107	71.6	CACAATGGACTATGGCTCTT	GCTTGTAGGAAGTGCTCTT	FALSE
HBug_USDA-ARS_IIBBL.493820	12.88	5	1.36513	+	gi|939698758|ref|XP_014293565.1| PREDICTED: probable G-protein coupled receptor Mth-like 10 [Halyomorpha halys]	183	80	GTATAGCCTCCAGACAATAGT	GACTCCTCCAACCTAACG	191	73.3	AGAGACCTTGTAGTGTATTGG	AACGGCAGTGTTGAAGAG	TRUE
HBug_USDA-ARS_IIBBL.3174	77.26	30	1.36476	+	gi|939695897|ref|XP_014292064.1| PREDICTED: chondroitin proteoglycan-2-like [Halyomorpha halys]	160	75.7	TGGACAGTGAGGAGATGG	CTACGAATGCCGAGATGG	160	75.7	TGGACAGTGAGGAGATGG	CTACGAATGCCGAGATGG	FALSE
HBug_USDA-ARS_IIBBL.79479	14.43	5.61	1.363	+	gi|939631026|ref|XP_014280002.1| PREDICTED: uncharacterized protein LOC106683203 [Halyomorpha halys]	236	74.8	CCGCCTATGACCTTCTTG	CACTATGAGGATTGGAATACTG	200	75.2	TAGTGGTGGTGGTGGTAG	CTTCGGCTTGAACTTGGA	TRUE
HBug_USDA-ARS_IIBBL.188077	117.41	45.66	1.36255	+	gi|939652200|ref|XP_014275081.1| PREDICTED: succinate dehydrogenase cytochrome B subunit, mitochondrial-like [Halyomorpha halys]	203	73.9	GCATTACACTCGCCATCA	GCCATTCCACTGACTCTG	203	73.9	GCATTACACTCGCCATCA	GCCATTCCACTGACTCTG	FALSE
HBug_USDA-ARS_IIBBL.497845	78.19	30.42	1.36196	+	gi|939670438|ref|XP_014281994.1| PREDICTED: aurora kinase [Halyomorpha halys]	150	70.4	ATCTGGCTCCTGAACTGT	CTACCTCCAATATACGCTGTA	150	70.4	ATCTGGCTCCTGAACTGT	CTACCTCCAATATACGCTGTA	FALSE
HBug_USDA-ARS_IIBBL.443557	30.27	11.78	1.36155	+	gi|939685907|ref|XP_014287209.1| PREDICTED: pescadillo homolog [Halyomorpha halys]	no	xhomol-intolerant	primers	found	222	72	CTGAACTGATGAGGCATGA	GGATGATTGTCTGACTCTGT	TRUE
HBug_USDA-ARS_IIBBL.465010	17.23	6.71	1.36054	+	none	168	68.3	TGGTGTCCACTATTGAACTT	TACTTGGTGCTCTTGAGATT	168	68.3	TGGTGTCCACTATTGAACTT	TACTTGGTGCTCTTGAGATT	FALSE
HBug_USDA-ARS_IIBBL.174792	17.01	6.63	1.3593	+	gi|939650616|ref|XP_014274498.1| PREDICTED: WD repeat-containing protein 55 homolog [Halyomorpha halys]	243	72	CCATTCACATCGCCTACT	TTGCCATTCTGAGTTGAGT	245	71.9	CATCGCCTACTCACTTCC	TCATCGTTATTGCCATTCTG	TRUE
HBug_USDA-ARS_IIBBL.151726	15.29	5.96	1.3592	+	none	81	67.8	CTGTAAATTTCCTCCTCTGG	CAGTGACAATGAGATTAACG	161	67.2	TGCTGTTGTATGTGATTTGC	CATCTTGCCGAAGTATCCA	TRUE
HBug_USDA-ARS_IIBBL.504542	69.1	26.94	1.35894	+	gi|939678801|ref|XP_014284935.1| PREDICTED: cytochrome P450 4C1-like [Halyomorpha halys]	no	xhomol-intolerant	primers	found	121	73	CGGTCCACAACTTCACATA	TCCAGTTCCAAGCCAAGA	TRUE
HBug_USDA-ARS_IIBBL.389792	13.9	5.42	1.35872	+	none	219	71.6	CAATCCGAATTGTCTTACCC	GGTTGGCTCAATGCTGTT	218	71.5	CAATCCGAATTGTCTTACCC	GTTGGCTCAATGCTGTTG	TRUE
HBug_USDA-ARS_IIBBL.299240	18.31	7.15	1.35662	+	gi|939669078|ref|XP_014281475.1| PREDICTED: protein THEM6 [Halyomorpha halys]	200	72.1	CATCAGGTCATTCCAGTCA	AAATCCAGGTCTCTCACAAA	82	68.7	TCCAGTATCATCAGGTCATTC	TTGTCCTCTTGTGGTTAGC	TRUE
HBug_USDA-ARS_IIBBL.216753	210.39	82.19	1.35603	+	gi|939690036|ref|XP_014288978.1| PREDICTED: troponin I isoform X7 [Halyomorpha halys]	102	71	TCTCTTCCGCTCAATCTCT	AGACCTCCTTCAGTAATATCAG	119	74.6	TCAGCAGAAGTCGGAGTT	AGAGATTGAGCGGAAGAGA	TRUE
HBug_USDA-ARS_IIBBL.494278	16.48	6.44	1.35558	+	gi|939659064|ref|XP_014277607.1| PREDICTED: uncharacterized protein ZK1073.1 [Halyomorpha halys]	241	71.1	CCTGGAGCATCAATATGTATG	AACGGAGAAGGAGTAGCA	230	72.3	CACCTGCTCCTTCTCCTAA	CCTTGGCTGTAATCATTATGC	TRUE
HBug_USDA-ARS_IIBBL.131611	15.02	5.87	1.35545	+	gi|939652482|ref|XP_014275180.1| PREDICTED: protein gar2-like [Halyomorpha halys]	164	70.3	ATTCTGAAGCGACAACTGA	GGTATTGGATGATTCTGAACTG	164	70.3	ATTCTGAAGCGACAACTGA	GGTATTGGATGATTCTGAACTG	FALSE
HBug_USDA-ARS_IIBBL.297092	780.03	305.01	1.35467	+	none	no	xhomol-intolerant	primers	found	120	78.2	GTACCTCACACCGTAAGC	TCTCCTGCCTTCTCAACA	TRUE
HBug_USDA-ARS_IIBBL.97490	119.43	46.7	1.35467	+	gi|939649690|ref|XP_014274196.1| PREDICTED: uncharacterized protein LOC106679506 isoform X2 [Halyomorpha halys] gi|939649694|ref|XP_014274197.1| PREDICTED: uncharacterized protein LOC106679506 isoform X2 [Halyomorpha halys]	202	74.2	AGGATAGTTGCGGATGGT	GGAAGAGTCAGTGGATGTG	202	74.2	AGGATAGTTGCGGATGGT	GGAAGAGTCAGTGGATGTG	FALSE
HBug_USDA-ARS_IIBBL.148615	13.22	5.17	1.35449	+	gi|939674107|ref|XP_014283292.1| PREDICTED: ubiquitin carboxyl-terminal hydrolase 31-like isoform X1 [Halyomorpha halys]	181	73.2	TCCGTGGTAACAATCAACA	AAGGATTCATTCTGCCGTAT	181	73.2	TCCGTGGTAACAATCAACA	AAGGATTCATTCTGCCGTAT	FALSE
HBug_USDA-ARS_IIBBL.43106	16.13	6.31	1.35403	+	none	212	69.7	TGACACGCTTACATCTACAT	CCAGAGAATCTCCAATCCTT	245	71.4	ATGGAATGCTTGAGGTATTG	ACTGAACGATTGAGATTGTG	TRUE
HBug_USDA-ARS_IIBBL.315101	33.46	13.1	1.35287	+	gi|939696950|ref|XP_014292620.1| PREDICTED: esterase FE4-like [Halyomorpha halys]	no	xhomol-intolerant	primers	found	163	75.1	ACCAAGGCGTAAGGAGAA	TCAGGGAGAAAGCGAACT	TRUE
HBug_USDA-ARS_IIBBL.453805	15.32	6	1.35238	+	none	no	xhomol-intolerant	primers	found	248	67.9	CAGGTAACTCCTCCTCCAT	GAAGGTTGTTCGGTATTAGAAG	TRUE
HBug_USDA-ARS_IIBBL.342448	16.56	6.5	1.34919	+	none	242	71	CTAACACCTTCTACGCCTAA	CAGTATGGTTCCACAATTAGAG	245	66.9	GAAGTATGCCAACGGTGAA	GCGTAGAAGGTGTTAGATTATC	TRUE
HBug_USDA-ARS_IIBBL.257280	37.35	14.67	1.34824	+	gi|939660181|ref|XP_014278037.1| PREDICTED: ankyrin repeat and protein kinase domain-containing protein 1-like [Halyomorpha halys] gi|939660185|ref|XP_014278038.1| PREDICTED: ankyrin repeat and protein kinase domain-containing protein 1-like [Halyomorpha halys]	no	xhomol-intolerant	primers	found	88	71.8	AATGAAGTCGGCTCCTTAC	CAGTGCTCAGTGACAACA	TRUE
HBug_USDA-ARS_IIBBL.519759	15.88	6.24	1.34759	+	gi|939668732|ref|XP_014281334.1| PREDICTED: translocon-associated protein subunit gamma [Halyomorpha halys]	80	69.4	AACAACCTCTTACGGAGTC	ATGCTACTTGACACCTTACC	174	70.4	TCTATTGTGTTCCTGTTGAC	CAGACTATGAAGCCACTACT	TRUE
HBug_USDA-ARS_IIBBL.34153	69.04	27.14	1.34701	+	gi|939674103|ref|XP_014283290.1| PREDICTED: uncharacterized protein LOC106685241 isoform X2 [Halyomorpha halys]	no	xhomol-intolerant	primers	found	176	73.5	GCTCCTTGCTTGTCTGAT	AACCAACTCCACTCCATAC	TRUE
HBug_USDA-ARS_IIBBL.424777	116.53	45.85	1.34571	+	gi|939672206|ref|XP_014282633.1| PREDICTED: alpha-actinin, sarcomeric isoform X1 [Halyomorpha halys]	no	xhomol-intolerant	primers	found	115	70.1	TTGTGCGACGAATCCATT	GAGACTGCTGCCAATAGAA	TRUE
HBug_USDA-ARS_IIBBL.9297	97.53	38.39	1.34512	+	gi|939698156|ref|XP_014293249.1| PREDICTED: chondroitin proteoglycan-2-like [Halyomorpha halys]	no	xhomol-intolerant	primers	found	150	76.7	GACGGTCCTTACAGTCTAAC	CCAGTATCGGTCGCAGTA	TRUE
HBug_USDA-ARS_IIBBL.322447	15.95	6.28	1.34472	+	gi|939636211|ref|XP_014294138.1| PREDICTED: venom carboxylesterase-6-like [Halyomorpha halys]	89	71.2	GAACCTCTGGCGTTACAT	GTGGAGTCAAGTGAGTCAA	154	73.1	ACGGTTCCAACTTCTCTTC	TGTCAGCATACATCAGCATA	TRUE
HBug_USDA-ARS_IIBBL.452563	12.82	5.05	1.34404	+	gi|939667301|ref|XP_014280760.1| PREDICTED: Golgi reassembly-stacking protein 2 [Halyomorpha halys]	no	xhomol-intolerant	primers	found	132	74	TGCTGGTATGACTGGACTT	TGTGGAGGTGTTGGATATTG	TRUE
HBug_USDA-ARS_IIBBL.183093	219.51	86.49	1.34368	+	gi|939664762|ref|XP_014279835.1| PREDICTED: 60S ribosomal protein L30 [Halyomorpha halys] gi|501292376|dbj|BAN20469.1| ribosomal protein L30 [Riptortus pedestris]	no	xhomol-intolerant	primers	found	110	70.9	CTGTACCAAGCTCTGTGTT	AATCGCCAAGAATACTCCAT	TRUE
HBug_USDA-ARS_IIBBL.88638	41.12	16.21	1.34296	+	gi|939644781|ref|XP_014272473.1| PREDICTED: NHP2-like protein 1 homolog [Halyomorpha halys]	no	xhomol-intolerant	primers	found	199	73.6	AAGGTGCCAATGAATCTACA	GAACAAGCGACAACAGGT	TRUE
HBug_USDA-ARS_IIBBL.269523	34.21	13.49	1.34253	+	none	no	xhomol-intolerant	primers	found	198	70.2	CCATCATGCCCTACATCAAT	ACCGAATTAATCACGACCTT	TRUE
HBug_USDA-ARS_IIBBL.290356	13.67	5.4	1.33998	+	gi|939655334|ref|XP_014276198.1| PREDICTED: glucose dehydrogenase [FAD, quinone]-like [Halyomorpha halys] gi|939655336|ref|XP_014276199.1| PREDICTED: glucose dehydrogenase [FAD, quinone]-like [Halyomorpha halys]	225	79.3	GCAGCAAGATATACCAGGAA	CGCCTACGATGATGAAGTC	114	77	CTCCATTGCTATCCTCCAT	CGCCTACGATGATGAAGT	TRUE
HBug_USDA-ARS_IIBBL.431463	97.31	38.44	1.33998	+	gi|501291344|dbj|BAN20349.1| ribosomal protein L26 [Riptortus pedestris]	85	69.3	GCTCAGTAAGTAAGGCACT	TCGTTGCTGATTAGTTTACC	184	70.9	AGTCTTACTGGGATGAATACC	CGTTCGTTCTATACCTGTTAG	TRUE
HBug_USDA-ARS_IIBBL.122376	24.65	9.74	1.33959	+	gi|939638068|ref|XP_014294801.1| PREDICTED: uncharacterized protein LOC106693016 [Halyomorpha halys]	no	xhomol-intolerant	primers	found	225	78.2	GAGAAGGAAGTATTGGAGTGT	AATGAATTGCTGGCTAATCG	TRUE
HBug_USDA-ARS_IIBBL.370065	16.6	6.56	1.33942	+	none	166	72.9	TGAGTGGGTGGTTTGTAAA	GGCTACCTCACTTTCCAA	130	71.7	AGAGACATATCGTGTGAGTG	TCGTTCCTGTCCTCTTCAA	TRUE
HBug_USDA-ARS_IIBBL.248194	15.79	6.24	1.33939	+	gi|939690539|ref|XP_014289249.1| PREDICTED: cytochrome c oxidase subunit 5A, mitochondrial [Halyomorpha halys]	128	69.7	ATTCTTCGCAACCAGCAT	TCTCACATCCCATCCATCA	128	69.7	ATTCTTCGCAACCAGCAT	TCTCACATCCCATCCATCA	FALSE
HBug_USDA-ARS_IIBBL.379453	23.73	9.39	1.33752	+	gi|939660208|ref|XP_014278048.1| PREDICTED: 40S ribosomal protein S15 [Halyomorpha halys] gi|501291005|dbj|BAN20285.1| ribosomal protein S15 [Riptortus pedestris]	no	xhomol-intolerant	primers	found	148	73.3	CACAACCTCTGGCTTCTC	GCCTATGGAACAACTGACA	TRUE
HBug_USDA-ARS_IIBBL.430588	18.65	7.38	1.33748	+	none	108	70	CAAATCTGAACAGGGTCTC	CGGTAAATGGGTCTTCTAAT	189	73.3	ATAACGGATGGTGCTGTG	ACGGTAAATGGGTCTTCTAA	TRUE
HBug_USDA-ARS_IIBBL.128931	17.94	7.1	1.33729	+	gi|939666887|ref|XP_014280594.1| PREDICTED: uncharacterized protein LOC106683565 [Halyomorpha halys]	no	xhomol-intolerant	primers	found	132	75.9	AGTAGCCGCCTTCCAATA	GATGTGCCGAACCAAGAA	TRUE
HBug_USDA-ARS_IIBBL.238744	115.21	45.65	1.33558	+	none	no	xhomol-intolerant	primers	found	86	70.6	GCAGATGGCAATGATGGA	GGTCGTGTCAGGATATAGC	TRUE
HBug_USDA-ARS_IIBBL.70731	38.6	15.3	1.33507	+	gi|939660717|ref|XP_014278253.1| PREDICTED: plasma membrane calcium-transporting ATPase 2 isoform X4 [Halyomorpha halys]	109	69.5	TCTCCCAAACCTCTTCCAT	ACTGCTGTCTCTGTGTGA	227	74.1	AACCAAGAGCAGGACAGA	CTCAACATCTATCTCAGGAATC	TRUE
HBug_USDA-ARS_IIBBL.443352	15.16	6.01	1.33483	+	none	119	66.6	TCATGTGACACAAGCAGAT	ACGGAGGATGGTGAAGTT	119	69.4	TCAGACACAATTCAGGAACA	TGGAAGGAGTGAGGCATT	TRUE
HBug_USDA-ARS_IIBBL.156151	339.59	134.71	1.33394	+	none	119	72.8	TTCCAGTTCGCATCCTGA	GCGTGGTCTGAACTCTAC	98	70.6	ACTGAGGAATCGGTCTGT	GCGTGGTCTGAACTCTAC	TRUE
HBug_USDA-ARS_IIBBL.27648	14.97	5.94	1.33354	+	gi|939671885|ref|XP_014282529.1| PREDICTED: probable glutamine--tRNA ligase [Halyomorpha halys]	219	71.2	CTTGACTTGCTTGGACCTA	ATTCGGCGTAACAATGTAAC	219	71.2	CTTGACTTGCTTGGACCTA	ATTCGGCGTAACAATGTAAC	FALSE
HBug_USDA-ARS_IIBBL.188053	13.32	5.3	1.32953	+	gi|939692889|ref|XP_014290486.1| PREDICTED: uncharacterized protein LOC106689819 isoform X2 [Halyomorpha halys] gi|939692891|ref|XP_014290487.1| PREDICTED: uncharacterized protein LOC106689819 isoform X3 [Halyomorpha halys]	237	73.8	AATCCACCACCTCCAACT	ATCACTGCCATTGCTTCTAT	112	71.1	AAGAAGAGGAAGAGGATGTC	GGCGATACGGTAGTTGTT	TRUE
HBug_USDA-ARS_IIBBL.78186	92.7	36.93	1.32778	+	gi|939652200|ref|XP_014275081.1| PREDICTED: succinate dehydrogenase cytochrome B subunit, mitochondrial-like [Halyomorpha halys]	no	xhomol-intolerant	primers	found	93	68.1	TGTCCCAAGCCAAATGTC	TACCTACTGCGGTGTTGT	TRUE
HBug_USDA-ARS_IIBBL.255073	16.11	6.42	1.32731	+	gi|939655328|ref|XP_014276196.1| PREDICTED: ATP-binding cassette sub-family G member 4-like isoform X2 [Halyomorpha halys]	177	76	ACTGGAGTGTTAGTAGGATTC	CTGAACGAGGAAGTCTATGA	250	75.4	CCTCGTTCAGTTGTCCTAC	TCACCTTCTTAGCCTCCAT	TRUE
HBug_USDA-ARS_IIBBL.117257	74.48	29.69	1.32688	+	none	250	68	GACTGACAAGCATCTTACAT	TCATCACAGCAACCAGTT	137	64.9	AATAACTGGTTGCTGTGATG	ATTACGGTGCTGTGATGG	TRUE
HBug_USDA-ARS_IIBBL.326611	21.69	8.65	1.32626	+	none	no	xhomol-intolerant	primers	found	166	82	TATGATGGCTGAGGTGGTT	TTATGGCGGTGGTGGAAG	TRUE
HBug_USDA-ARS_IIBBL.429672	14.64	5.84	1.32588	+	gi|939654397|ref|XP_014275855.1| PREDICTED: insulin-degrading enzyme [Halyomorpha halys]	no	xhomol-intolerant	primers	found	167	68.6	GGTATGGTTCTTGGAATTGG	TGCTGATAAGGTTGCTCTAT	TRUE
HBug_USDA-ARS_IIBBL.95841	19.54	7.8	1.32488	+	none	114	69.1	AATGTAGACGTGACCATAGG	TTCTGATTGGCAGTAGCTT	138	66.6	AGAGTTGGAGCCTTGTTAG	GACCGTATGAAGCCTGAA	TRUE
HBug_USDA-ARS_IIBBL.152537	29.32	11.71	1.32414	+	gi|939680987|ref|XP_014285620.1| PREDICTED: spidroin-2-like isoform X1 [Halyomorpha halys]	154	73.9	AAGCAACATCAGGCAGAC	CCGAAGTTCATTGGTGGAA	83	71	CCGCTCTCAGTCTTCTTG	TCGTAGTCGTCATCATCATC	TRUE
HBug_USDA-ARS_IIBBL.9613	14.22	5.68	1.32396	+	gi|939642429|ref|XP_014271663.1| PREDICTED: mitogen-activated protein kinase 14A-like [Halyomorpha halys]	111	70.4	CAAGTATGTTCAGCAATGGA	CCTTAGTTCTCTGTATGTTCTC	111	70.4	CAAGTATGTTCAGCAATGGA	CCTTAGTTCTCTGTATGTTCTC	FALSE
HBug_USDA-ARS_IIBBL.179062	415.48	165.96	1.32394	+	gi|939688453|ref|XP_014288127.1| PREDICTED: heat shock protein Hsp-12.2 [Halyomorpha halys]	141	73.7	TTACCATTAGTGCTGAGTGA	GAGTTCCTGCTTCCCAAA	249	75.1	TGGTGGTTGTCCTGAAGA	TGGCTGGTTAGTCCTTGT	TRUE
HBug_USDA-ARS_IIBBL.231434	29.64	11.86	1.32144	+	gi|939648366|ref|XP_014273733.1| PREDICTED: ammonium transporter Rh type C-like 2 [Halyomorpha halys]	no	xhomol-intolerant	primers	found	249	74.5	TGGTGGAGGTCTTGTATCT	AGGCTGTGTTGAAGTTCTT	TRUE
HBug_USDA-ARS_IIBBL.246832	40.54	16.26	1.31802	+	gi|939657758|ref|XP_014277113.1| PREDICTED: ejaculatory bulb-specific protein 3-like [Halyomorpha halys]	237	71.4	CAGCGAACAACAGAAGTG	CTCAAGCGAAGGTCATTAC	237	71.4	CAGCGAACAACAGAAGTG	CTCAAGCGAAGGTCATTAC	FALSE
HBug_USDA-ARS_IIBBL.500130	12.71	5.1	1.31739	+	none	no	xhomol-intolerant	primers	found	97	65.6	GCAAATTGGTTGATGAGTTC	AAGTGAGTCAGTCATGTGAT	TRUE
HBug_USDA-ARS_IIBBL.284943	13.48	5.41	1.31712	+	gi|939658064|ref|XP_014277229.1| PREDICTED: uncharacterized protein LOC106681424 [Halyomorpha halys]	246	77.7	TGCGGAGTCTTGGATAGT	AATTCGTGCGTGAGGTAG	246	77.7	TGCGGAGTCTTGGATAGT	AATTCGTGCGTGAGGTAG	FALSE
HBug_USDA-ARS_IIBBL.216513	28.27	11.35	1.31658	+	gi|939677144|ref|XP_014284369.1| PREDICTED: uncharacterized protein LOC106685898 [Halyomorpha halys]	104	71.5	GGAGTTGTAGGAGTGGTTC	CGTCGCAGGAGAGTAGAA	104	71.5	GGAGTTGTAGGAGTGGTTC	CGTCGCAGGAGAGTAGAA	FALSE
HBug_USDA-ARS_IIBBL.57887	21.91	8.8	1.31601	+	gi|939243939|ref|XP_014241297.1| PREDICTED: CD151 antigen-like [Cimex lectularius]	144	73.2	CTCACCGCCTACATCCTA	CATCACCTCCATCAAGAAGA	144	73.2	CTCACCGCCTACATCCTA	CATCACCTCCATCAAGAAGA	FALSE
HBug_USDA-ARS_IIBBL.471184	25.7	10.33	1.31493	+	none	no	xhomol-intolerant	primers	found	108	74.5	ACGCTGGATATGCTGGAT	ACTGATGAACATAGCTGACG	TRUE
HBug_USDA-ARS_IIBBL.89240	21.11	8.49	1.31409	+	gi|939688727|ref|XP_014288272.1| PREDICTED: 40S ribosomal protein S9 [Halyomorpha halys]	no	xhomol-intolerant	primers	found	113	67.4	AAGGAGGTGGAGTGTCAA	CCGCTTCGTTCAATCAGA	TRUE
HBug_USDA-ARS_IIBBL.440309	27.68	11.14	1.31309	+	none	127	64.9	TTCTGGTTATGGCGTGAATA	CGATGACTGTTTGACTACTTC	127	64.9	TTCTGGTTATGGCGTGAATA	CGATGACTGTTTGACTACTTC	FALSE
HBug_USDA-ARS_IIBBL.144163	18.29	7.37	1.31132	+	gi|939652282|ref|XP_014275108.1| PREDICTED: dehydrogenase/reductase SDR family member 11-like [Halyomorpha halys]	no	xhomol-intolerant	primers	found	91	65.6	GCTGATTAGGCTTGGATTG	TGCTGTTAAGATGTGGAATC	TRUE
HBug_USDA-ARS_IIBBL.126299	32.4	13.06	1.31084	+	none	no	xhomol-intolerant	primers	found	no	xhomol-tolerant	primers	found	FALSE
HBug_USDA-ARS_IIBBL.272392	23.28	9.39	1.30989	+	gi|939675006|ref|XP_014283609.1| PREDICTED: rho GTPase-activating protein 20-like isoform X2 [Halyomorpha halys]	95	73.9	GAGAAGGTTAGAGTATCTGAGA	CCAATGAGGAAGGAAGTGT	95	73.9	GAGAAGGTTAGAGTATCTGAGA	CCAATGAGGAAGGAAGTGT	FALSE
HBug_USDA-ARS_IIBBL.450582	13.41	5.41	1.30961	+	gi|939641150|ref|XP_014271211.1| PREDICTED: ubiquitin carboxyl-terminal hydrolase 36 [Halyomorpha halys] gi|939641152|ref|XP_014271212.1| PREDICTED: ubiquitin carboxyl-terminal hydrolase 36 [Halyomorpha halys] gi|939641156|ref|XP_014271213.1| PREDICTED: ubiquitin carboxyl-terminal hydrolase 36 [Halyomorpha halys]	205	71	TTCTGTTGAACCGTAGTCTT	CTCTTCCAAGCATACCTGAT	89	70.3	ACCGACAGGAACTTGACT	AGGAACCAACAACATTACCA	TRUE
HBug_USDA-ARS_IIBBL.360668	12.49	5.04	1.30928	+	gi|939670443|ref|XP_014281996.1| PREDICTED: apoptosis-inducing factor 3 isoform X1 [Halyomorpha halys]	233	75.7	GCCGATGTGGTGATTCTT	GCTATGCGTCCGTGATAA	233	75.7	GCCGATGTGGTGATTCTT	GCTATGCGTCCGTGATAA	FALSE
HBug_USDA-ARS_IIBBL.28812	29.85	12.05	1.3087	+	none	no	xhomol-intolerant	primers	found	81	72.3	GGTAGACTTCTTGGAGGTAG	GTTGTACTGTGACTGAGGAA	TRUE
HBug_USDA-ARS_IIBBL.301577	16.89	6.82	1.30833	+	gi|939689534|ref|XP_014288711.1| PREDICTED: delta-1-pyrroline-5-carboxylate synthase [Halyomorpha halys]	166	72.6	GCTCCATCTCTTGAATACCT	CTTACCGAACTCCTGCTAA	166	72.6	GCTCCATCTCTTGAATACCT	CTTACCGAACTCCTGCTAA	FALSE
HBug_USDA-ARS_IIBBL.510070	28.7	11.6	1.30693	+	gi|939637139|ref|XP_014294482.1| PREDICTED: protein ERGIC-53 [Halyomorpha halys]	no	xhomol-intolerant	primers	found	164	73.5	AGTGCCGTATTGCTATGTT	AATGTGCTTGCTGTGGAA	TRUE
HBug_USDA-ARS_IIBBL.209819	161.81	65.41	1.30672	+	gi|939629204|ref|XP_014273611.1| PREDICTED: uncharacterized protein LOC106679144 [Halyomorpha halys]	no	xhomol-intolerant	primers	found	177	77.6	GCTCAACTGTTCTCAATGG	CACTCGCTACGCCTATAC	TRUE
HBug_USDA-ARS_IIBBL.348229	13.38	5.41	1.30638	+	none	246	71.3	ATTCGGCTCATACAGGATAA	GTGTCTGTTCAACTTGGAA	246	71.3	TTCGGCTCATACAGGATAAG	TGTGTCTGTTCAACTTGGA	TRUE
HBug_USDA-ARS_IIBBL.346203	184.35	74.55	1.30617	+	gi|939684869|ref|XP_014286889.1| PREDICTED: probable medium-chain specific acyl-CoA dehydrogenase, mitochondrial [Halyomorpha halys]	157	73.1	GGATTAGTCCTTGCCAGTA	CTTATTGCGTAACAGAACCA	125	71.9	CAACACCTCCATTAGTAATCC	TGCTTATTGCGTAACAGAAC	TRUE
HBug_USDA-ARS_IIBBL.39596	37.66	15.23	1.30612	+	none	no	xhomol-intolerant	primers	found	84	68.5	TGTTGCGTCTTCATTGTTAG	GGAGATGATGACAGGAGAATA	TRUE
HBug_USDA-ARS_IIBBL.298167	13.92	5.64	1.30339	+	gi|939653258|ref|XP_014275449.1| PREDICTED: 4-coumarate--CoA ligase 1-like [Halyomorpha halys]	no	xhomol-intolerant	primers	found	203	72.9	TGTTGAAGTTGGACGAAGT	TGAGGAATAGAGGAGTAATGC	TRUE
HBug_USDA-ARS_IIBBL.458502	13.05	5.29	1.30271	+	none	124	75	GGTCTCCAAAGCTTAGTG	CCCGATACTCTAAGTGGC	244	73.3	TTTGTTGATTGGGCTTCG	CTTTAGCACTGGAAAGATCA	TRUE
HBug_USDA-ARS_IIBBL.137472	39.32	15.95	1.30171	+	gi|939646651|ref|XP_014273122.1| PREDICTED: phospholipase A1-like isoform X2 [Halyomorpha halys]	210	73.7	CATGGAAGACAGCGACTT	GCACCAACAATTCTCGTATT	226	75.6	CATGGAGTCCTGTAGAGATAT	GCATTGGCGTCTTCATTC	TRUE
HBug_USDA-ARS_IIBBL.198378	24.28	9.85	1.30157	+	none	248	71.2	GGCTGAGATTGTATTGAAGG	AGATGGAAGGAATGTGTCAT	118	69.1	GAGGCTGAGATTGTATTGAAG	GTTGAATGGTGATGCTGATT	TRUE
HBug_USDA-ARS_IIBBL.437385	12.89	5.23	1.30137	+	none	no	xhomol-intolerant	primers	found	187	67.9	GATCATGCGTTCCTCTGTA	AAGAAGGGTAGATTGGCTTT	TRUE
HBug_USDA-ARS_IIBBL.242446	28.34	11.5	1.30121	+	gi|939676761|ref|XP_014284238.1| PREDICTED: ecdysteroid-regulated 16 kDa protein [Halyomorpha halys]	112	71.4	GCAAGGTGGTTGAGAACA	CGGTCTCTTCGTGTCTTG	218	68.5	GAGATAAGAACCATTGTCCTC	CACTTCCGATAGCCGATT	TRUE
HBug_USDA-ARS_IIBBL.65967	13.11	5.32	1.30117	+	none	206	67.4	GCCTGCTGATTATTCATCTAC	ACGAACCTTCATTCTCAACA	205	67.4	GCCTGCTGATTATTCATCTAC	CGAACCTTCATTCTCAACAC	TRUE
HBug_USDA-ARS_IIBBL.54908	18.21	7.39	1.30108	+	none	120	67.9	CGCCAGTGAATTTGTATGAA	GCAAGAGGATAACCATAACTG	120	67.9	CGCCAGTGAATTTGTATGAA	GCAAGAGGATAACCATAACTG	FALSE
HBug_USDA-ARS_IIBBL.16206	58.57	23.77	1.30102	+	none	230	72.1	GTCCTGGATTATCAAGTTAGAG	ACAGAACCAACAAAGAGAGA	230	72.1	GTCCTGGATTATCAAGTTAGAG	ACAGAACCAACAAAGAGAGA	FALSE
HBug_USDA-ARS_IIBBL.199860	77.22	31.35	1.30051	+	gi|242013460|ref|XP_002427424.1| Guanine nucleotide-binding protein gamma-1 subunit precursor, putative [Pediculus humanus corporis] gi|212511804|gb|EEB14686.1| Guanine nucleotide-binding protein gamma-1 subunit precursor, putative [Pediculus humanus corporis]	83	68.1	TTACCTCCTCAGAGTGATAAC	TCTTCTTGTGATGTCAACCA	183	70.6	TTACCTCCTCAGAGTGATAAC	GGCAACCATACCTATACTATTC	TRUE
HBug_USDA-ARS_IIBBL.601	42.83	17.39	1.30036	+	none	225	65.8	TAACTAAGGTTCAGCAATGC	TTCCTCAAGGTCTAACTACTG	225	65.8	TAACTAAGGTTCAGCAATGC	TTCCTCAAGGTCTAACTACTG	FALSE
HBug_USDA-ARS_IIBBL.429179	14.13	5.74	1.29964	+	gi|939689467|ref|XP_014288674.1| PREDICTED: uncharacterized protein LOC106688626 isoform X2 [Halyomorpha halys]	150	65.5	AGTGTCTTTGTCTGAAGTCT	CCAGTGAGAGGTTAAGTGAA	150	65.5	AGTGTCTTTGTCTGAAGTCT	CCAGTGAGAGGTTAAGTGAA	FALSE
HBug_USDA-ARS_IIBBL.313970	26.31	10.69	1.29935	+	none	no	xhomol-intolerant	primers	found	no	xhomol-tolerant	primers	found	FALSE
HBug_USDA-ARS_IIBBL.430052	14.88	6.05	1.29837	+	gi|939689309|ref|XP_014288588.1| PREDICTED: eukaryotic peptide chain release factor GTP-binding subunit ERF3A isoform X3 [Halyomorpha halys]	248	73.7	ATCTTCTTCTTCCACACCTT	TGCCGTCATTGAATCGTA	248	73.7	ATCTTCTTCTTCCACACCTT	TGCCGTCATTGAATCGTA	FALSE
HBug_USDA-ARS_IIBBL.203855	46.89	19.07	1.29798	+	gi|939685903|ref|XP_014287207.1| PREDICTED: venom dipeptidyl peptidase 4 isoform X4 [Halyomorpha halys]	111	69.7	AATCTCATGGTCACCTTCAA	GGATCTTGGGTATCAGACTC	105	70.3	GAGATAGGACGCTTCATAGAT	GGTGTTAGTAGCAGTGGTTA	TRUE
HBug_USDA-ARS_IIBBL.352082	62.92	25.6	1.29737	+	gi|939690257|ref|XP_014289091.1| PREDICTED: putative inorganic phosphate cotransporter, partial [Halyomorpha halys]	110	73.9	GTTGTTGAGGCATGATGTC	AGAGATGTCAGCGTTGTG	144	74	TAAGGTTCCAGCATAGTTAGG	GGTGTCATAGCAGCATCTT	TRUE
HBug_USDA-ARS_IIBBL.210421	28.94	11.79	1.2955	+	gi|939658250|ref|XP_014277300.1| PREDICTED: RNA binding protein fox-1 homolog 3 isoform X11 [Halyomorpha halys]	100	81	GGGCTGCAATACAAAGGC	GTGTATCCAAGTGCGGTTG	83	71	CCGCACTTGGATACACTC	CTGAAGTCTGTAATTGCTGTC	TRUE
HBug_USDA-ARS_IIBBL.237778	22.87	9.32	1.29505	+	none	117	71	AAAGGGAGAGACGGGCAA	GTGTTAGAGCCCTATTCTCAG	166	71.6	GGGCAATGGAAAGGAAAC	TCACACTTCAGTTGTTCAAG	TRUE
HBug_USDA-ARS_IIBBL.72681	15.1	6.16	1.29355	+	gi|939655903|ref|XP_014276402.1| PREDICTED: facilitated trehalose transporter Tret1-like [Halyomorpha halys]	161	71	GCTCATTCACATCCTTCCA	ATCGTCTCCTCTATACCATTG	161	71	GCTCATTCACATCCTTCCA	ATCGTCTCCTCTATACCATTG	FALSE
HBug_USDA-ARS_IIBBL.311278	78.53	32.06	1.29247	+	gi|939679002|ref|XP_014284998.1| PREDICTED: V-type proton ATPase 116 kDa subunit a isoform 1 isoform X6 [Halyomorpha halys]	220	76.2	CCACAGCCGAAGATATGAA	GAAGAAGAAGGAGCACCAA	220	76.2	CCACAGCCGAAGATATGAA	GAAGAAGAAGGAGCACCAA	FALSE
HBug_USDA-ARS_IIBBL.153449	37.95	15.52	1.28997	+	gi|939688788|ref|XP_014288307.1| PREDICTED: beta-parvin isoform X1 [Halyomorpha halys]	233	74.1	CTGAAGTGCCTCGCTAAG	GGTCAAGTGCTACAGAAGT	174	72.5	AAGTGTCGTGCTTGATAGTA	CTGAAGATAAGTGGAGTGTTG	TRUE
HBug_USDA-ARS_IIBBL.275897	39.04	15.97	1.28959	+	none	no	xhomol-intolerant	primers	found	no	xhomol-tolerant	primers	found	FALSE
HBug_USDA-ARS_IIBBL.121090	16.52	6.76	1.28912	+	none	102	65.3	GTCTGTCGATATGTCACTAAG	TCCAAGTATTGTGGTGAAGA	106	65.9	CACTGTCTGTCGATATGTCA	TCCAAGTATTGTGGTGAAGA	TRUE
HBug_USDA-ARS_IIBBL.497931	16.29	6.67	1.28823	+	gi|939671727|ref|XP_014282476.1| PREDICTED: CDGSH iron-sulfur domain-containing protein 3, mitochondrial [Halyomorpha halys]	105	66.8	CCTCCAATAACCTCCTCATAA	CATAACCTCCACCAAGTAATC	105	66.8	CCTCCAATAACCTCCTCATAA	CATAACCTCCACCAAGTAATC	FALSE
HBug_USDA-ARS_IIBBL.178615	19.67	8.06	1.28715	+	none	no	xhomol-intolerant	primers	found	169	69.3	GACCCTTTAAACAAGCAGAA	CCTGACAATGACCCACAT	TRUE
HBug_USDA-ARS_IIBBL.242451	43.96	18.02	1.28659	+	gi|939629554|ref|XP_014274971.1| PREDICTED: NADH-ubiquinone oxidoreductase 49 kDa subunit-like [Halyomorpha halys]	no	xhomol-intolerant	primers	found	211	72.4	GTGATTGCTATGACAGATACC	CCAGGAGGAACTTGATACC	TRUE
HBug_USDA-ARS_IIBBL.282492	1277.79	523.9	1.28629	+	none	no	xhomol-intolerant	primers	found	124	79.6	GCGTATCCAGCAGAGTAG	TATTCGCCGCTGAAGAGA	TRUE
HBug_USDA-ARS_IIBBL.143025	73.03	29.95	1.28593	+	gi|939691582|ref|XP_014289799.1| PREDICTED: NADH dehydrogenase [ubiquinone] 1 beta subcomplex subunit 3-like [Halyomorpha halys]	no	xhomol-intolerant	primers	found	242	66.6	TGCCTGTGTAGATGCCTAT	CACCATTGATAGTTCTGAAGAG	TRUE
HBug_USDA-ARS_IIBBL.3127	205.43	84.31	1.28487	+	none	no	xhomol-intolerant	primers	found	103	69.3	CAAACAAAGCAGCTTCATAG	AGAATGGTCTGAGGACAAG	TRUE
HBug_USDA-ARS_IIBBL.377857	28.3	11.63	1.28295	+	gi|939637902|ref|XP_014294739.1| PREDICTED: trifunctional enzyme subunit beta, mitochondrial-like [Halyomorpha halys]	245	74	GAGTTGAGATGATGTCTGATG	AGCATACTTGTCTTGTTCCT	245	74	GAGTTGAGATGATGTCTGATG	AGCATACTTGTCTTGTTCCT	FALSE
HBug_USDA-ARS_IIBBL.167696	23.98	9.86	1.28217	+	gi|939690922|ref|XP_014289461.1| PREDICTED: uncharacterized protein LOC106689151 isoform X2 [Halyomorpha halys]	111	68.2	GCCCTTATCAAGAACAATGT	CAAGTATGTGCCTGGAATG	167	75.5	GTCCATAGTGTCAGTGTCA	GCGATACCATTGTCACATT	TRUE
HBug_USDA-ARS_IIBBL.326547	27.48	11.3	1.28206	+	gi|939631879|ref|XP_014283125.1| PREDICTED: PDZ and LIM domain protein 3 isoform X1 [Halyomorpha halys]	no	xhomol-intolerant	primers	found	140	75.3	AAGGTTGCCGATACTATGTT	GCTCCTGTCTGTTGGTTAA	TRUE
HBug_USDA-ARS_IIBBL.336139	212.52	87.42	1.28156	+	gi|939639830|ref|XP_014270765.1| PREDICTED: tropomyosin-1 isoform X2 [Halyomorpha halys]	138	77	CTCTCATATTGGCGTCCTT	GTGTGGTGTAGTGTACTAAC	142	77.1	CTCTCATATTGGCGTCCTT	TCTCGTGTGGTGTAGTGT	TRUE
HBug_USDA-ARS_IIBBL.456987	199.97	82.3	1.28082	+	gi|939657782|ref|XP_014277122.1| PREDICTED: putative ankyrin repeat protein RF_0381 [Halyomorpha halys]	no	xhomol-intolerant	primers	found	159	73.2	GCTAGACTCCAGTGATCTTAT	ACTTCAAGGTGTGGCTTAT	TRUE
HBug_USDA-ARS_IIBBL.171097	24.36	10.03	1.28019	+	gi|939655954|ref|XP_014276423.1| PREDICTED: multidrug resistance-associated protein 1 isoform X3 [Halyomorpha halys]	185	73.8	TGAGCAGGTAATGTGTTGT	ACTTCTTATGGTAGCGACTT	185	73.8	TGAGCAGGTAATGTGTTGT	ACTTCTTATGGTAGCGACTT	FALSE
HBug_USDA-ARS_IIBBL.498666	47.58	19.61	1.27877	+	gi|939656729|ref|XP_014276710.1| PREDICTED: sideroflexin-2 [Halyomorpha halys]	216	70.4	TTTCCACAAAGATGCTCTCT	AAGGTCCAACAACACAGTAA	249	71.7	CCTTACATTCATGGTTCCTG	AGGTCCAACAACACAGTAA	TRUE
HBug_USDA-ARS_IIBBL.333061	60.19	24.82	1.27802	+	gi|939633665|ref|XP_014288925.1| PREDICTED: sugar transporter SWEET1-like [Halyomorpha halys]	100	66.7	GGAGCACCATTATTCAATCT	ACAGGAAGGTAACAACAGT	165	68.7	ACTGTTGTTACCTTCCTGTG	ATGTTATTCCGCCTTCTTCA	TRUE
HBug_USDA-ARS_IIBBL.239172	146.02	60.26	1.27689	+	none	no	xhomol-intolerant	primers	found	150	71.3	GGGAGGTAGGCAGAAGAA	AGGGTGGTCATAAGATAGGT	TRUE
HBug_USDA-ARS_IIBBL.8213	23.69	9.78	1.27637	+	gi|646707542|gb|KDR14243.1| 1-phosphatidylinositol-4,5-bisphosphate phosphodiesterase gamma-1, partial [Zootermopsis nevadensis]	163	70.9	CCTCTATACGCTTATTACTCAC	TGAACGACTCTGAACTACAA	163	70.9	CCTCTATACGCTTATTACTCAC	TGAACGACTCTGAACTACAA	FALSE
HBug_USDA-ARS_IIBBL.491163	68.35	28.22	1.27622	+	none	no	xhomol-intolerant	primers	found	154	71	CAATGATGATCAAGGCTATACC	TGGCGTGGCTTCTGTTAA	TRUE
HBug_USDA-ARS_IIBBL.329585	16.87	6.97	1.27523	+	none	213	70.6	CCAACTTCTGTTAATCTGTAGC	GAGGAGGTAGAGGCACAAT	214	69.6	GGATGCTGTTCACAAGTTAC	GTAGAAGGACCTATTGACCAA	TRUE
HBug_USDA-ARS_IIBBL.32696	38.55	15.94	1.27408	+	gi|939642248|ref|XP_014271603.1| PREDICTED: uncharacterized protein LOC106677908 [Halyomorpha halys]	183	72.6	GTTGATGGACCTTGTTCTC	TTGGAAGTAGACGGTTCAG	226	77.8	TTCCTCTACTTGCCTCTGA	TGTTCCTGCCATGTCTTC	TRUE
HBug_USDA-ARS_IIBBL.481214	18.96	7.84	1.27403	+	none	87	65.8	CATGCCTTTGTTGCCTTAT	GAGACTCACTTCTTGGGTAT	92	65.9	CATGCCTTTGTTGCCTTAT	CAATAGAGACTCACTTCTTGG	TRUE
HBug_USDA-ARS_IIBBL.252440	76.27	31.54	1.27393	+	gi|939657066|ref|XP_014276825.1| PREDICTED: sarcalumenin [Halyomorpha halys]	140	71.8	GGTAATGCTTCGCTGTCA	CAAGAGGTTGTGGATAATGC	221	76.1	CTCTTACTATTGCGTCCTCT	CATCATCTTCCTCTTACTCATC	TRUE
HBug_USDA-ARS_IIBBL.347789	25.66	10.62	1.27274	+	gi|939686995|ref|XP_014287574.1| PREDICTED: protein spinster homolog 1 [Halyomorpha halys]	178	73.2	GGTGGAGTAGGTGTATTAGC	AGAGATATGAGATGGCAAGTG	178	73.2	GGTGGAGTAGGTGTATTAGC	AGAGATATGAGATGGCAAGTG	FALSE
HBug_USDA-ARS_IIBBL.438799	18.38	7.61	1.27217	+	none	116	65.4	CCAGTAGACTGAAGAATAGAGA	GGAGCGCACTATTGTGAA	187	67.5	TGTGTATCTGTATGAGTGTG	CTCTATTCTTCAGTCTACTGG	TRUE
HBug_USDA-ARS_IIBBL.423761	48.77	20.22	1.27021	+	gi|939630724|ref|XP_014278888.1| PREDICTED: glucosamine 6-phosphate N-acetyltransferase [Halyomorpha halys]	214	73.2	CCAGGATTATGTCTCAAGGT	GTCTCAGTACCAAGTCTTCT	135	74	GAAGAATGCTGCTTGAAGG	ACAGAGGACTGAGGAAGG	TRUE
HBug_USDA-ARS_IIBBL.124823	32.06	13.3	1.26935	+	gi|939646062|ref|XP_014272926.1| PREDICTED: NADP-dependent malic enzyme isoform X1 [Halyomorpha halys]	128	70.3	TTACTTCGTGTTCCTTAGCA	AGGCACTCCACTTCTTGA	128	70.3	TTACTTCGTGTTCCTTAGCA	AGGCACTCCACTTCTTGA	FALSE
HBug_USDA-ARS_IIBBL.502778	42	17.43	1.26882	+	gi|939671713|ref|XP_014282471.1| PREDICTED: uncharacterized protein LOC106684737 [Halyomorpha halys]	82	72.7	GAAGAGTTCGCTCAGGATAA	GGAGGATGGCGTGTAGTA	94	69.3	CTGTCGCTCTGCTTGATT	TATTGTTGCCATAACCTCCA	TRUE
HBug_USDA-ARS_IIBBL.413582	150.57	62.49	1.26874	+	none	no	xhomol-intolerant	primers	found	85	70.3	GTGTGGCTTATGGAGGATT	TGCTACCAGTTCAGTGATAA	TRUE
HBug_USDA-ARS_IIBBL.13112	21.22	8.81	1.26821	+	gi|939673499|ref|XP_014283069.1| PREDICTED: ATP-dependent RNA helicase HAS1-like [Halyomorpha halys]	121	73.6	CTCGTTGAGTGGGACTTT	CCATCGTGTTGGAAGAAC	81	70.8	ACATAGCACGACCACTTC	ATCCACCAGATGATCCTAAG	TRUE
HBug_USDA-ARS_IIBBL.478590	35.68	14.82	1.26757	+	gi|939678957|ref|XP_014284985.1| PREDICTED: 60S ribosomal protein L28 [Halyomorpha halys]	no	xhomol-intolerant	primers	found	231	71.9	TGTGCTCTAATCCTTGTTGA	GCCAAGTTCAGCAGGTTA	TRUE
HBug_USDA-ARS_IIBBL.341323	19.3	8.02	1.26693	+	none	222	74	ACAAGAGCATAATCGGACAA	AGCCTGGTTCTACTGTGT	223	74	ACAAGAGCATAATCGGACAA	TAGCCTGGTTCTACTGTGT	TRUE
HBug_USDA-ARS_IIBBL.486506	27.57	11.47	1.26523	+	none	no	xhomol-intolerant	primers	found	181	68	GGTGGCTATTCGCTTTGA	ACAGGCTTACTAGGCAAGA	TRUE
HBug_USDA-ARS_IIBBL.189145	61.48	25.6	1.26397	+	gi|939686245|ref|XP_014287314.1| PREDICTED: NADH dehydrogenase [ubiquinone] iron-sulfur protein 4, mitochondrial-like [Halyomorpha halys]	no	xhomol-intolerant	primers	found	92	68.2	GTGCTGAACTGTTGACTAG	TACACGAGTTTACGAGGAG	TRUE
HBug_USDA-ARS_IIBBL.246340	18.78	7.83	1.26211	+	gi|939649447|ref|XP_014274113.1| PREDICTED: DNA ligase 1 isoform X1 [Halyomorpha halys] gi|939649450|ref|XP_014274114.1| PREDICTED: DNA ligase 1 isoform X1 [Halyomorpha halys] gi|939649453|ref|XP_014274115.1| PREDICTED: DNA ligase 1 isoform X1 [Halyomorpha halys]	235	74.7	CTTCCGATGCCTCCTAAC	GCTGTTCTTTGTTTGTTTGG	163	75.4	GATGGATAAGATTGCGAAGG	AGGATCATGGACAGTATAAGG	TRUE
HBug_USDA-ARS_IIBBL.277224	13.55	5.65	1.26197	+	gi|939632263|ref|XP_014284375.1| PREDICTED: serine/threonine-protein kinase tricorner isoform X2 [Halyomorpha halys] gi|939632266|ref|XP_014284383.1| PREDICTED: serine/threonine-protein kinase tricorner isoform X2 [Halyomorpha halys] gi|939632269|ref|XP_014284393.1| PREDICTED: serine/threonine-protein kinase tricorner isoform X2 [Halyomorpha halys] gi|939632272|ref|XP_014284401.1| PREDICTED: seri…	195	83.1	GGTCACCTTTGCCTTTGT	CGAGATTCAGACACTACGG	225	82.2	GGCTATGAGGTTGCTGTAA	CGAGATTCAGACACTACGG	TRUE
HBug_USDA-ARS_IIBBL.103675	35.51	14.81	1.26165	+	none	195	68.6	TTAGACCTCACCGCTCAA	CCTTCACCATCTATTCACAAC	195	68.6	TTAGACCTCACCGCTCAA	CCTTCACCATCTATTCACAAC	FALSE
HBug_USDA-ARS_IIBBL.199682	41.47	17.3	1.2613	+	gi|939688233|ref|XP_014288011.1| PREDICTED: nidogen-2-like [Halyomorpha halys]	250	75.1	AGGATGAAGGAGACTGTGA	GGAGGAAGGCAAGATGATT	250	75.1	AGGATGAAGGAGACTGTGA	GGAGGAAGGCAAGATGATT	FALSE
HBug_USDA-ARS_IIBBL.123697	117.25	48.93	1.2608	+	gi|939679487|ref|XP_014285136.1| PREDICTED: scavenger receptor class B member 1 isoform X2 [Halyomorpha halys]	no	xhomol-intolerant	primers	found	202	75.4	TGTTGCGAGATTCATAAGTG	TGGCTTCTGGATTGATGTT	TRUE
HBug_USDA-ARS_IIBBL.82213	39.46	16.47	1.26055	+	gi|939688118|ref|XP_014287949.1| PREDICTED: uncharacterized protein LOC106688139 isoform X4 [Halyomorpha halys]	140	76.2	CGGGATTTGACGGGATAT	AGAGGAATGTGAACAGGAG	140	76.2	CGGGATTTGACGGGATAT	AGAGGAATGTGAACAGGAG	FALSE
HBug_USDA-ARS_IIBBL.142168	1357.06	566.55	1.26021	+	gi|939672616|ref|XP_014282771.1| PREDICTED: myosin heavy chain, muscle isoform X32 [Halyomorpha halys]	no	xhomol-intolerant	primers	found	88	70.4	CAACTTCAACACCAACTCAA	ACTTCTTCTTAGCAGCATCA	TRUE
HBug_USDA-ARS_IIBBL.313021	121.43	50.7	1.26007	+	none	93	67.2	CCAGGTGGCAATCACATTA	GCACGCGGTATTAATAGTTT	153	70.2	CCAGGTGGCAATCACATTA	TGTTTGGTCCCTCCGTATA	TRUE
HBug_USDA-ARS_IIBBL.132813	41.28	17.24	1.25968	+	gi|939667957|ref|XP_014281042.1| PREDICTED: rRNA-processing protein FCF1 homolog [Halyomorpha halys]	132	69.4	CCAGCACAAGTGTTACATT	CCATAGGCATCAGGCATT	132	69.4	CCAGCACAAGTGTTACATT	CCATAGGCATCAGGCATT	FALSE
HBug_USDA-ARS_IIBBL.415070	19.66	8.22	1.25805	+	gi|939692221|ref|XP_014290128.1| PREDICTED: mucin-5AC-like [Halyomorpha halys]	84	72.4	GTTGTTGTTGTGGTGCTTA	GCCGCCTTCTACTTACTC	120	71	TGTAGTAGTCGTAGTCGTAGT	CTGTCAAGTGGCATCCTTA	TRUE
HBug_USDA-ARS_IIBBL.46099	13.44	5.62	1.25789	+	none	no	xhomol-intolerant	primers	found	80	64.3	GTCACAGACACCGATCAT	TTCAATGTTCCAGTGAGGTA	TRUE
HBug_USDA-ARS_IIBBL.118424	54.66	22.86	1.25766	+	gi|939633306|ref|XP_014287686.1| PREDICTED: gamma-glutamyltranspeptidase 1-like isoform X1 [Halyomorpha halys]	106	72.1	CAGGAAGTGGAGTTGAGTAA	GGCATCATTACCGTAGAGG	92	69.9	TCAGAAGAAGCACCTAACAG	AGGCGTGGTCATAATATCAG	TRUE
HBug_USDA-ARS_IIBBL.190464	14.39	6.02	1.25723	+	none	234	67.2	CATTACAATGCAGCCTTGAT	CAGTGAACTGTGATGTAGTAC	234	67.2	CATTACAATGCAGCCTTGAT	CAGTGAACTGTGATGTAGTAC	FALSE
HBug_USDA-ARS_IIBBL.81121	37.24	15.59	1.25623	+	none	no	xhomol-intolerant	primers	found	80	73.5	CACCACCGCCATAACTTG	TCCGCCTAAGTCAACTGA	TRUE
HBug_USDA-ARS_IIBBL.245104	15.12	6.33	1.25618	+	gi|939643145|ref|XP_014271919.1| PREDICTED: sodium/potassium-transporting ATPase subunit alpha isoform X1 [Halyomorpha halys]	80	69.4	TTGACCTTCCCATCTGCT	CATGGCCGTTCAGATTCA	149	76.8	AAGAGGCGAGATATGAGAAC	GCAGTATTGACGAGCATTG	TRUE
HBug_USDA-ARS_IIBBL.102579	14.06	5.89	1.25526	+	gi|939645302|ref|XP_014272654.1| PREDICTED: high affinity copper uptake protein 1 isoform X4 [Halyomorpha halys] gi|939645306|ref|XP_014272655.1| PREDICTED: high affinity copper uptake protein 1 isoform X4 [Halyomorpha halys] gi|939645309|ref|XP_014272656.1| PREDICTED: high affinity copper uptake protein 1 isoform X4 [Halyomorpha halys]	245	72	GAAGGTGGTTGTCTGTGTA	GGTGTTGGCGATACTGTT	245	72	GAAGGTGGTTGTCTGTGTA	GGTGTTGGCGATACTGTT	FALSE
HBug_USDA-ARS_IIBBL.451041	17.8	7.46	1.25463	+	gi|939655692|ref|XP_014276328.1| PREDICTED: paramyosin-like [Halyomorpha halys]	184	78.1	CGGACTTGGAATGCTTGA	TCGTTCGTTATTGTGTTGTG	184	78.1	CGGACTTGGAATGCTTGA	TCGTTCGTTATTGTGTTGTG	FALSE
HBug_USDA-ARS_IIBBL.137197	307.14	128.81	1.25365	+	gi|939671957|ref|XP_014282555.1| PREDICTED: 60S ribosomal protein L21-like [Halyomorpha halys]	86	69.2	GAGGTACTCGTGACTTGTT	CCCAACTTTGTAGACTTTCA	171	74.9	CCAAGTGCCGTGAAGATT	CATAAGGTATAGGTGCGAGTA	TRUE
HBug_USDA-ARS_IIBBL.388412	16.19	6.79	1.25362	+	gi|939659735|ref|XP_014277875.1| PREDICTED: solute carrier family 22 member 11-like [Halyomorpha halys]	no	xhomol-intolerant	primers	found	156	69.5	GCAACCATAATCGCAAGAT	AGCATAGGAGTAGTGTCAAG	TRUE
HBug_USDA-ARS_IIBBL.234399	12.85	5.39	1.25341	+	gi|939698269|ref|XP_014293311.1| PREDICTED: beta-arrestin-1 isoform X3 [Halyomorpha halys]	134	74.1	TATTGCTGTCGTCCATCTC	CAACTTGACTACTGCGTAAC	182	74.9	TATTGCTGTCGTCCATCTC	GGTCTTGGCTTAGTTGTGA	TRUE
HBug_USDA-ARS_IIBBL.366866	15.59	6.54	1.25326	+	gi|939665478|ref|XP_014280088.1| PREDICTED: protein Skeletor, isoforms B/C-like [Halyomorpha halys]	93	70.3	GCGGAGAAGGTATGAACAT	ACAACAACAGTGAAGGAGTA	93	70.3	GCGGAGAAGGTATGAACAT	ACAACAACAGTGAAGGAGTA	FALSE
HBug_USDA-ARS_IIBBL.105278	35.23	14.78	1.25316	+	none	no	xhomol-intolerant	primers	found	no	xhomol-tolerant	primers	found	FALSE
HBug_USDA-ARS_IIBBL.55250	191.76	80.46	1.25296	+	gi|939651845|ref|XP_014274952.1| PREDICTED: ribonuclease kappa-B-like [Halyomorpha halys]	189	71.3	CAGCAATCCAGCAGTTCA	CCTTATGTGGTGTAATCATCAG	201	71.4	CATATAGACAAGCAGCAATCC	CCTTATGTGGTGTAATCATCAG	TRUE
HBug_USDA-ARS_IIBBL.500594	56.95	23.9	1.25269	+	gi|939658079|ref|XP_014277235.1| PREDICTED: putative ankyrin repeat protein RF_0381 [Halyomorpha halys]	218	67.2	AGTAACACAATGGGCAAAG	TGGATGTGGTATTAAGGTCT	100	72.8	CCATAAGCCACACCTTGAA	TCGCTAGTGACAGGAGAC	TRUE
HBug_USDA-ARS_IIBBL.45217	15.46	6.49	1.25225	+	gi|939661255|ref|XP_014278452.1| PREDICTED: excitatory amino acid transporter 3-like [Halyomorpha halys]	159	72.9	AGGTCTGGTAACGATGGT	CTGCTTAGATGCTCAACAAT	159	72.9	AGGTCTGGTAACGATGGT	CTGCTTAGATGCTCAACAAT	FALSE
HBug_USDA-ARS_IIBBL.365468	66.09	27.77	1.2509	+	gi|939696950|ref|XP_014292620.1| PREDICTED: esterase FE4-like [Halyomorpha halys]	no	xhomol-intolerant	primers	found	176	75.2	TTCGGAGACCAAGGCATA	AGAATGTCAGGGAGAAAGC	TRUE
HBug_USDA-ARS_IIBBL.135638	69.69	29.29	1.25054	+	gi|939646158|ref|XP_014272957.1| PREDICTED: lysozyme-like [Halyomorpha halys]	147	81.5	TAGGCGTCGATCCAGAAG	TTAGACAGGGCAGGTGAG	196	79.7	CTTGGTCATCTTGAACAGTC	CAACATATCCACATCGTTAGG	TRUE
HBug_USDA-ARS_IIBBL.430401	15.25	6.41	1.25041	+	gi|939671347|ref|XP_014282333.1| PREDICTED: mitochondrial sodium/hydrogen exchanger 9B2 isoform X2 [Halyomorpha halys] gi|939671350|ref|XP_014282334.1| PREDICTED: mitochondrial sodium/hydrogen exchanger 9B2 isoform X2 [Halyomorpha halys] gi|939671353|ref|XP_014282336.1| PREDICTED: mitochondrial sodium/hydrogen exchanger 9B2 isoform X2 [Halyomorpha halys]	83	74.5	CACTTCGTCTCCATCCATC	CGCCATCCTTATCATCTTCA	83	74.5	CACTTCGTCTCCATCCATC	CGCCATCCTTATCATCTTCA	FALSE
HBug_USDA-ARS_IIBBL.457419	62.1	26.11	1.24999	+	gi|939669093|ref|XP_014281481.1| PREDICTED: sodium/potassium-transporting ATPase subunit beta-2-like [Halyomorpha halys]	172	75	TGAAGGACCAGCAGACAA	GCCACGGCATTCTATGTT	172	75	TGAAGGACCAGCAGACAA	GCCACGGCATTCTATGTT	FALSE
HBug_USDA-ARS_IIBBL.511493	24.21	10.19	1.24845	+	none	157	68.1	GCTCACTCTCACACTCTAC	GTCACTTCAGGCTACTATGT	157	68.1	GCTCACTCTCACACTCTAC	GTCACTTCAGGCTACTATGT	FALSE
HBug_USDA-ARS_IIBBL.229971	25.12	10.58	1.2475	+	gi|939663657|ref|XP_014279398.1| PREDICTED: proline dehydrogenase 1, mitochondrial isoform X1 [Halyomorpha halys] gi|939663659|ref|XP_014279401.1| PREDICTED: proline dehydrogenase 1, mitochondrial isoform X1 [Halyomorpha halys]	183	73.9	TTCCCAACCTCAGCATTT	GTCTTGTCTTATGGAGTTGT	98	69.3	ATTGACTGTTCCACTATTGC	CAATCCACAATCAACGAGAA	TRUE
HBug_USDA-ARS_IIBBL.429280	13.29	5.6	1.24684	+	gi|939689520|ref|XP_014288703.1| PREDICTED: 39S ribosomal protein L12, mitochondrial [Halyomorpha halys]	235	73.4	GACCTCTTCTCATTCTTAACTC	CTGACTATCCTACGCTACATA	218	72.8	TCATTGGCTTGCGAATCT	GGTGCTTCATCTTCTTCCT	TRUE
HBug_USDA-ARS_IIBBL.253146	96.68	40.75	1.24642	+	none	93	69.4	TCATCTTGCTCCTATTCCTG	ATCCTCTGGCTCAACACT	93	69.4	TCATCTTGCTCCTATTCCTG	ATCCTCTGGCTCAACACT	FALSE
HBug_USDA-ARS_IIBBL.158065	18.07	7.62	1.24573	+	gi|939686741|ref|XP_014287482.1| PREDICTED: glutamate-rich WD repeat-containing protein 1 [Halyomorpha halys]	129	70.6	CTTCTTGTTGCTCCGATTC	TCTACTGTAAGGTTCTGTCTC	129	70.6	CTTCTTGTTGCTCCGATTC	TCTACTGTAAGGTTCTGTCTC	FALSE
HBug_USDA-ARS_IIBBL.499223	163.21	68.84	1.24541	+	gi|939698140|ref|XP_014293241.1| PREDICTED: cuticle protein 18.6, isoform B [Halyomorpha halys]	no	xhomol-intolerant	primers	found	94	73.2	GGCTCAACAACTTCTTCTTC	ACCAACCACAGCAACAATA	TRUE
HBug_USDA-ARS_IIBBL.140484	23.63	9.97	1.24495	+	none	214	70.4	TGTGCTGCTTAGGTCTTAA	TCGATGACAGTCCTTATGG	214	70.4	TGTGCTGCTTAGGTCTTAA	TCGATGACAGTCCTTATGG	FALSE
HBug_USDA-ARS_IIBBL.311479	27.06	11.42	1.2446	+	none	206	70.2	ATGATGGCTGACCAACTTAA	GCAAGCATTCCAGGTGTAT	206	70.2	ATGATGGCTGACCAACTTAA	GCAAGCATTCCAGGTGTAT	FALSE
HBug_USDA-ARS_IIBBL.253776	39.38	16.62	1.24454	+	gi|939697814|ref|XP_014293067.1| PREDICTED: uncharacterized protein LOC106691725 [Halyomorpha halys]	127	76.5	CCTAAGGTGCTGGTGTTG	CTACTTCGTGTCGCTACTC	127	76.5	CCTAAGGTGCTGGTGTTG	CTACTTCGTGTCGCTACTC	FALSE
HBug_USDA-ARS_IIBBL.417053	62.04	26.19	1.24418	+	gi|939630779|ref|XP_014279080.1| PREDICTED: hydroxysteroid dehydrogenase-like protein 2 isoform X1 [Halyomorpha halys]	100	72	ATCCAGACTGCTGCCATT	TGCGACACAGGATAACATAA	99	73	AGGAGAAGGTGGTGTTGA	GTGAGGTTGAACTGGAAGA	TRUE
HBug_USDA-ARS_IIBBL.385473	12.34	5.21	1.24399	+	none	235	69.2	ATACGGAGTGTTCTGGATAC	AAAGGCACTGCGGTAATG	111	71.6	CCAGCCAGTGTATGGAATT	GCATCAGGTGTAGAAGTATGA	TRUE
HBug_USDA-ARS_IIBBL.4758	16.78	7.09	1.24289	+	gi|939660145|ref|XP_014278023.1| PREDICTED: adenylosuccinate synthetase isoform X2 [Halyomorpha halys] gi|939660147|ref|XP_014278024.1| PREDICTED: adenylosuccinate synthetase isoform X2 [Halyomorpha halys] gi|939660151|ref|XP_014278025.1| PREDICTED: adenylosuccinate synthetase isoform X2 [Halyomorpha halys]	167	70.6	TGGACTACGGATAGCAGAT	CAACAACTAATGGACGGATT	167	70.6	TGGACTACGGATAGCAGAT	CAACAACTAATGGACGGATT	FALSE
HBug_USDA-ARS_IIBBL.502784	13.2	5.58	1.2422	+	none	83	69.1	AGAATCAACACTCCTGAGAC	TCAACATTTACAAGCCAAGG	243	69.8	CAATCAAGCAAGCGACTTAA	TTCTCGTCTCAGGAGTGTT	TRUE
HBug_USDA-ARS_IIBBL.166883	75.39	31.88	1.24172	+	gi|939691743|ref|XP_014289875.1| PREDICTED: heterogeneous nuclear ribonucleoprotein K-like isoform X3 [Halyomorpha halys]	241	78	CCTGGTAGTGGCTCATCT	TTGGAAGTGGACGAATCAG	181	73.6	CCTTCCACCACTGATTCG	TCGTGTTGTCTCTGTTGTT	TRUE
HBug_USDA-ARS_IIBBL.331338	16.34	6.91	1.24165	+	gi|939632097|ref|XP_014283808.1| PREDICTED: protein unzipped [Halyomorpha halys]	no	xhomol-intolerant	primers	found	82	66.2	TAACTGCTGTCAATGAGGAA	TCATAGCGTATTGGTTCTGT	TRUE
HBug_USDA-ARS_IIBBL.195568	1119.04	474.11	1.23897	+	gi|939672580|ref|XP_014282760.1| PREDICTED: myosin heavy chain, muscle isoform X22 [Halyomorpha halys]	no	xhomol-intolerant	primers	found	208	76.4	ATCACCGCTGCTGTTATG	TGACCTGAGACACATTCCT	TRUE
HBug_USDA-ARS_IIBBL.264268	21.92	9.29	1.2385	+	gi|939683105|ref|XP_014286289.1| PREDICTED: uncharacterized protein LOC106687111 isoform X1 [Halyomorpha halys]	112	75.1	TGTGTCCGTTGTAGGTTC	GCCTTGTGTAGAGACGAA	136	74.2	GGCAACCACAATCTCCAA	TCACCATCTCCACGACTAA	TRUE
HBug_USDA-ARS_IIBBL.480688	18.04	7.65	1.23767	+	none	96	68.2	CTATTTAGTTGAGTGGTCCCA	TATTGGAGAACCGCTTGAAT	96	68.2	CTATTTAGTTGAGTGGTCCCA	TATTGGAGAACCGCTTGAAT	FALSE
HBug_USDA-ARS_IIBBL.270076	16.28	6.91	1.23634	+	none	no	xhomol-intolerant	primers	found	117	69.6	TTCCCTACCATCTTTCGTTT	GCCAATCCTCAGACCTAAG	TRUE
HBug_USDA-ARS_IIBBL.193547	17.54	7.45	1.23534	+	none	no	xhomol-intolerant	primers	found	162	70.7	GGCAGTTGTATTATCCTCTC	GCGTTCTTGGTGACTTAG	TRUE
HBug_USDA-ARS_IIBBL.302291	34.61	14.71	1.23439	+	none	no	xhomol-intolerant	primers	found	no	xhomol-tolerant	primers	found	FALSE
HBug_USDA-ARS_IIBBL.203987	13.08	5.56	1.23421	+	gi|939692939|ref|XP_014290512.1| PREDICTED: uncharacterized protein LOC106689838 [Halyomorpha halys]	204	75.3	ATCTCCATCAAGCATCAACT	TCGGTGTCTCTATCCTCTC	204	75.3	ATCTCCATCAAGCATCAACT	TCGGTGTCTCTATCCTCTC	FALSE
HBug_USDA-ARS_IIBBL.404282	266.42	113.25	1.23419	+	gi|939684869|ref|XP_014286889.1| PREDICTED: probable medium-chain specific acyl-CoA dehydrogenase, mitochondrial [Halyomorpha halys]	194	70.4	ACGATGAGTTCATTGAGACA	TCATATTCAGCAGCCTTGG	198	76	CCAAGGCTGCTGAATATGA	GTCCAGTTGCTTCCAGAG	TRUE
HBug_USDA-ARS_IIBBL.223468	20.78	8.84	1.23308	+	gi|939688221|ref|XP_014288005.1| PREDICTED: synaptotagmin 1-like isoform X1 [Halyomorpha halys] gi|939688223|ref|XP_014288006.1| PREDICTED: synaptotagmin 1-like isoform X1 [Halyomorpha halys] gi|939688225|ref|XP_014288007.1| PREDICTED: synaptotagmin 1-like isoform X1 [Halyomorpha halys]	90	71.5	CTGCCTGACACTACACTG	GGTGGCTGAAGTAGAAGTC	98	70.2	GACTATTGAAGAATGGAAGGAG	TTGGAACATATCGCAGAGAA	TRUE
HBug_USDA-ARS_IIBBL.98749	196.64	83.76	1.23122	+	gi|939683270|ref|XP_014286346.1| PREDICTED: prostaglandin reductase 1-like [Halyomorpha halys] gi|939683274|ref|XP_014286347.1| PREDICTED: prostaglandin reductase 1-like [Halyomorpha halys] gi|939683278|ref|XP_014286349.1| PREDICTED: prostaglandin reductase 1-like [Halyomorpha halys]	no	xhomol-intolerant	primers	found	154	72.3	TGTTGGTTGTGTAACTGGA	CAATGGTGTGGATTGCTATT	TRUE
HBug_USDA-ARS_IIBBL.3454	116.97	49.84	1.23076	+	gi|939683270|ref|XP_014286346.1| PREDICTED: prostaglandin reductase 1-like [Halyomorpha halys] gi|939683274|ref|XP_014286347.1| PREDICTED: prostaglandin reductase 1-like [Halyomorpha halys] gi|939683278|ref|XP_014286349.1| PREDICTED: prostaglandin reductase 1-like [Halyomorpha halys]	147	76.2	GACGAACCTCTTGCTCTT	TACACTCAACCTTCAACCA	147	76.2	GACGAACCTCTTGCTCTT	TACACTCAACCTTCAACCA	FALSE
HBug_USDA-ARS_IIBBL.102863	22.9	9.76	1.23039	+	none	156	66.9	GCTTCATTAGAACTGTGTGA	AATCCAGGTAGCCAACAAT	156	66.9	GCTTCATTAGAACTGTGTGA	AATCCAGGTAGCCAACAAT	FALSE
HBug_USDA-ARS_IIBBL.431294	18.88	8.05	1.2298	+	none	89	71.2	GCGGTATATGAGGTGTTGT	TTAAGGCTGCTCCTGTTC	233	68.4	GTTGTCAGTAACCAGAAGAAG	CACCTCATATACCGCCTTG	TRUE
HBug_USDA-ARS_IIBBL.435174	18.66	7.96	1.22911	+	gi|939646365|ref|XP_014273032.1| PREDICTED: titin [Halyomorpha halys]	244	74.6	ACCTTCAGTAGTCTCAACAC	CGCCAGTCGCTATATCAA	244	74.6	ACCTTCAGTAGTCTCAACAC	CGCCAGTCGCTATATCAA	FALSE
HBug_USDA-ARS_IIBBL.375426	12.25	5.23	1.2279	+	gi|939695901|ref|XP_014292066.1| PREDICTED: uncharacterized protein LOC106690964 [Halyomorpha halys]	119	71.1	GGTCCAAGCCAAGTCTAC	ATCCAAGGCATCTGTTCTC	193	72.8	GAATTAAGGTTCGTGGACTTC	CTTGTAGACTTGGCTTGGA	TRUE
HBug_USDA-ARS_IIBBL.157543	21.14	9.03	1.22718	+	gi|939695240|ref|XP_014291718.1| PREDICTED: 17-beta-hydroxysteroid dehydrogenase 13-like isoform X2 [Halyomorpha halys] gi|939695242|ref|XP_014291720.1| PREDICTED: 17-beta-hydroxysteroid dehydrogenase 13-like isoform X2 [Halyomorpha halys]	126	68.5	AGCATCTCTATCTCATATCGG	GTTATGTTTACGTAGTCCTCTG	173	70.2	CTCTATCTCATATCGGACAATG	TGTTGCTCTCACTACTTCTT	TRUE
HBug_USDA-ARS_IIBBL.489786	76.66	32.78	1.22566	+	gi|939656743|ref|XP_014276714.1| PREDICTED: peptide methionine sulfoxide reductase [Halyomorpha halys]	123	77.4	TCCTGATAACGCCAACTG	GCAACACGACTCTGAAGA	244	77.6	CCACCACAGCCAATAACA	ACCACGACAATGAACAGAA	TRUE
HBug_USDA-ARS_IIBBL.176591	182.83	78.26	1.22416	+	gi|939652150|ref|XP_014275063.1| PREDICTED: V-type proton ATPase 16 kDa proteolipid subunit [Halyomorpha halys]	96	71.7	CGATCATGTGATAGCAAGGA	TGATTCGTTCTTCAACCTCT	85	66.9	TGCCACAATAAGTCCATAGA	TGCTCAACAACCACGATT	TRUE
HBug_USDA-ARS_IIBBL.408972	25.55	10.95	1.22239	+	none	129	68	GGAATGTTGAGTGATTTGAG	AAAGTCCCTTTATACTCCC	128	65.8	GACATTGCTGGAATTTAGGA	CCCAGTAGTCTTGTTTGTTT	TRUE
HBug_USDA-ARS_IIBBL.216718	40.91	17.54	1.2218	+	gi|939674851|ref|XP_014283543.1| PREDICTED: heat shock protein 83 [Halyomorpha halys]	no	xhomol-intolerant	primers	found	183	71.4	TCCTTTCCACTTTCCAGTT	GGCTGATGTTGAGACCTT	TRUE
HBug_USDA-ARS_IIBBL.34152	27.13	11.64	1.2208	+	gi|939674101|ref|XP_014283289.1| PREDICTED: uncharacterized protein LOC106685241 isoform X1 [Halyomorpha halys]	132	71.3	GAATGGTATGGTTGGTCCTA	CAATCCTGGTAGTTCATCCT	142	72.8	GCTCCTTGCTTGTCTGAT	ACCATACCATTCCGTTGTT	TRUE
HBug_USDA-ARS_IIBBL.267559	29.32	12.58	1.22075	+	gi|939664289|ref|XP_014279646.1| PREDICTED: innexin inx1 [Halyomorpha halys]	229	80.1	GGCATCCTCGTCATCATAG	CCACAACCTCTTCACTACC	229	80.1	GGCATCCTCGTCATCATAG	CCACAACCTCTTCACTACC	FALSE
HBug_USDA-ARS_IIBBL.67620	12.49	5.37	1.21778	+	gi|939630656|ref|XP_014278605.1| PREDICTED: cathepsin D-like [Halyomorpha halys]	181	76.3	CAAGACCTGGACCAAGATT	AACACGACAACTTCCTACC	101	70.3	GTAGGAAGTTGTCGTGTTATG	ACAGGACTGATAGCGGATT	TRUE
HBug_USDA-ARS_IIBBL.219102	12.46	5.36	1.217	+	gi|939669093|ref|XP_014281481.1| PREDICTED: sodium/potassium-transporting ATPase subunit beta-2-like [Halyomorpha halys]	86	69.7	GAACCACCAGGACAGAGA	CCTTGGACATCAACATTACAC	109	68.8	GGTTCTTCAGTGGTATGGTA	TTCTCTGTCCTGGTGGTT	TRUE
HBug_USDA-ARS_IIBBL.436445	43.25	18.62	1.21585	+	gi|939649497|ref|XP_014274128.1| PREDICTED: extended synaptotagmin-2-B isoform X1 [Halyomorpha halys]	121	69.9	GATGCTGAATCAACATACAC	TGTCTTGGCTGGAATTGT	241	73.4	CTGGATGTTCTGTCCTGTATA	CGAATGTCTTGGCTGGAA	TRUE
HBug_USDA-ARS_IIBBL.185677	15.97	6.88	1.21488	+	none	154	66.4	ACACAACAAGGTTACAGGTA	ATATGCTTGCCTTCAGAATG	154	66.4	ACACAACAAGGTTACAGGTA	ATATGCTTGCCTTCAGAATG	FALSE
HBug_USDA-ARS_IIBBL.170282	12.37	5.33	1.21464	+	gi|939629733|ref|XP_014275641.1| PREDICTED: probable multidrug resistance-associated protein lethal(2)03659 [Halyomorpha halys] gi|939629736|ref|XP_014275650.1| PREDICTED: probable multidrug resistance-associated protein lethal(2)03659 [Halyomorpha halys]	no	xhomol-intolerant	primers	found	223	71.6	GTAAGAAGAAGGAGCCAAGT	ACTACATTGAGAACGGAACA	TRUE
HBug_USDA-ARS_IIBBL.14709	15.1	6.51	1.21382	+	none	156	65.8	GTACAGTAGTCCTATGATCCA	ACTCCACCAACACTTCTAAT	156	65.8	GTACAGTAGTCCTATGATCCA	ACTCCACCAACACTTCTAAT	FALSE
HBug_USDA-ARS_IIBBL.71398	26.41	11.39	1.21332	+	none	140	71.2	TCAGTAGTAGGCGGAGATG	GTACCAATGAGTTCCACACT	239	69.4	GAGATGCTAGAGAAGACAATAC	CCGCCTACTACTGATGGA	TRUE
HBug_USDA-ARS_IIBBL.87892	25.78	11.12	1.2131	+	none	no	xhomol-intolerant	primers	found	85	65	TTCAGATCATGCCCACTTAA	AATTGTGCTGCTGATGTCT	TRUE
HBug_USDA-ARS_IIBBL.106369	54.82	23.65	1.21286	+	gi|939646365|ref|XP_014273032.1| PREDICTED: titin [Halyomorpha halys]	150	71	TGTTCAGAATGACCGACAAT	ATCACTCCTCCGCAGAAG	136	72.1	ATATCCGCATCCATTCCAG	AAGTTCAGAAGCCGACAG	TRUE
HBug_USDA-ARS_IIBBL.229283	13.53	5.84	1.21212	+	gi|939686974|ref|XP_014287567.1| PREDICTED: uncharacterized protein LOC106687913 [Halyomorpha halys]	155	73.8	CTTGGTCTGTGTAGGTTAGT	CATATTGGTGTCGCTTCTG	177	71.6	CTCTTGATAGTGCTGTCCAT	TAGTGCTGTAATCGCCATAA	TRUE
HBug_USDA-ARS_IIBBL.483033	164.04	70.81	1.21202	+	gi|939672568|ref|XP_014282757.1| PREDICTED: myosin heavy chain, muscle isoform X19 [Halyomorpha halys]	no	xhomol-intolerant	primers	found	153	75.1	AACAACTTGATGACCACTCT	ACGACAGATACGGATACCT	TRUE
HBug_USDA-ARS_IIBBL.368339	225.79	97.57	1.21047	+	gi|939656020|ref|XP_014276445.1| PREDICTED: juxtaposed with another zinc finger protein 1 [Halyomorpha halys]	218	71.5	AGTTGGAAGGAAGTTCAGAG	CCGAGGAATTAGGCAGTG	177	75.8	GCTCTGCTGAACAACTACT	CTCCTCCTGCCTTCTCTT	TRUE
HBug_USDA-ARS_IIBBL.517220	13.21	5.71	1.21007	+	gi|939675953|ref|XP_014283950.1| PREDICTED: uncharacterized protein LOC106685659 [Halyomorpha halys]	237	74	CCGTTCTTGTAATGTCCTCT	ATAATGTCGCACCGTCTAC	237	74	CCGTTCTTGTAATGTCCTCT	ATAATGTCGCACCGTCTAC	FALSE
HBug_USDA-ARS_IIBBL.104874	27.48	11.89	1.20863	+	none	no	xhomol-intolerant	primers	found	no	xhomol-tolerant	primers	found	FALSE
HBug_USDA-ARS_IIBBL.484345	16.42	7.11	1.20753	+	gi|939649875|ref|XP_014274253.1| PREDICTED: uncharacterized protein LOC106679552 [Halyomorpha halys]	224	77.8	TGATTGGAGGTAAGCATTCT	AACCGTCTTCAGATGTCAA	224	77.8	TGATTGGAGGTAAGCATTCT	AACCGTCTTCAGATGTCAA	FALSE
HBug_USDA-ARS_IIBBL.250623	22.49	9.75	1.20581	+	gi|939692270|ref|XP_014290154.1| PREDICTED: molybdopterin synthase catalytic subunit 1-like isoform X1 [Halyomorpha halys] gi|939692272|ref|XP_014290155.1| PREDICTED: molybdopterin synthase catalytic subunit 1-like isoform X1 [Halyomorpha halys] gi|939692274|ref|XP_014290156.1| PREDICTED: molybdopterin synthase catalytic subunit 1-like isoform X1 [Halyomorpha halys]	238	70.5	AATGTGGAGCAGTATCAGTT	TTACGGTGAGGAGATGAGA	238	70.5	AATGTGGAGCAGTATCAGTT	TTACGGTGAGGAGATGAGA	FALSE
HBug_USDA-ARS_IIBBL.512119	17.39	7.54	1.20562	+	none	no	xhomol-intolerant	primers	found	84	66.5	GGTAACTGACTGCCATAGAA	CCTTACAGACGACAATATCAC	TRUE
HBug_USDA-ARS_IIBBL.195055	122.95	53.32	1.20532	+	gi|939672562|ref|XP_014282755.1| PREDICTED: myosin heavy chain, muscle isoform X17 [Halyomorpha halys]	102	71.4	CAGGCAATCAGTTGTGTTA	TGATAAACTACTGCATACCG	151	72.5	CATTCCTCCTCTTACCTCTG	GCTTCTGTCCTGTATAACCT	TRUE
HBug_USDA-ARS_IIBBL.323316	16.23	7.04	1.20502	+	none	191	78.3	TACTGCTGTACTGCTACTG	GCGTATTGGGTACTGGTT	203	78	TACTGCTGTACTGCTACTG	CATCTATCATAGGCGTATTGG	TRUE
HBug_USDA-ARS_IIBBL.403578	21.76	9.44	1.20482	+	gi|939661957|ref|XP_014278730.1| PREDICTED: serine/threonine-protein kinase MARK2-like isoform X10 [Halyomorpha halys] gi|939661959|ref|XP_014278731.1| PREDICTED: serine/threonine-protein kinase MARK2-like isoform X11 [Halyomorpha halys]	105	66.8	CAGTTGAGGTGAGTTGATATAG	ATGATTGTGCGAACGATAAG	105	66.8	CAGTTGAGGTGAGTTGATATAG	ATGATTGTGCGAACGATAAG	FALSE
HBug_USDA-ARS_IIBBL.122123	43.05	18.68	1.20452	+	gi|939696790|ref|XP_014292537.1| PREDICTED: J domain-containing protein [Halyomorpha halys]	242	69.3	CCAGAGCAAGAGCCATAA	TTGTTCGTCCAAGTCATCA	232	73.8	TCCTACTCCAAGCATCCTAT	GCAATACCATCCAGACAAGA	TRUE
HBug_USDA-ARS_IIBBL.165994	12.44	5.4	1.20396	+	none	no	xhomol-intolerant	primers	found	83	69.1	TTTACCCAAGTGCTTCCTT	GACAACTCCTTCAAGTATCTC	TRUE
HBug_USDA-ARS_IIBBL.88587	28.15	12.23	1.20271	+	none	185	71.1	CGAAGGAACAGCCTTAAGA	GCATTGCTTACAACAGACC	98	66.4	GTAAGCAATGCCTACTAACC	GTCACTCTACTTCTAATGGATC	TRUE
HBug_USDA-ARS_IIBBL.217005	3037.78	1320.9	1.2015	+	gi|939656024|ref|XP_014276447.1| PREDICTED: ATP synthase lipid-binding protein, mitochondrial [Halyomorpha halys] gi|939656028|ref|XP_014276448.1| PREDICTED: ATP synthase lipid-binding protein, mitochondrial [Halyomorpha halys]	no	xhomol-intolerant	primers	found	216	76.3	CCGTTGAGCACAGTAGTT	CAAGGAACCGAACACAGT	TRUE
HBug_USDA-ARS_IIBBL.78290	14.74	6.41	1.20134	+	gi|939695465|ref|XP_014291833.1| PREDICTED: uncharacterized protein LOC106690791 [Halyomorpha halys]	no	xhomol-intolerant	primers	found	226	70.9	GTTGACTTCCAGTTATCTCTTC	GAACCAAGCACATCTCAGA	TRUE
HBug_USDA-ARS_IIBBL.420664	15.42	6.71	1.20042	+	gi|939628581|ref|XP_014271727.1| PREDICTED: uncharacterized protein LOC106677987 [Halyomorpha halys]	195	69.5	TGTCTTATCAACCTAGTCGT	GTGTACCAAATGTGCTCTC	118	72.9	TGCCATCACAGAACTCAC	AACAGACAACACCGTATAGA	TRUE
HBug_USDA-ARS_IIBBL.235368	15.21	6.62	1.20012	+	none	no	xhomol-intolerant	primers	found	no	xhomol-tolerant	primers	found	FALSE
HBug_USDA-ARS_IIBBL.344514	18.12	7.89	1.19949	+	gi|939696637|ref|XP_014292456.1| PREDICTED: uncharacterized protein LOC106691256 [Halyomorpha halys]	112	72.9	GTAGGAGAGCAAGGATTACC	CCAACCTTAACACAGTACAAG	112	72.9	GTAGGAGAGCAAGGATTACC	CCAACCTTAACACAGTACAAG	FALSE
HBug_USDA-ARS_IIBBL.426489	26.02	11.33	1.19947	+	gi|939630193|ref|XP_014277256.1| PREDICTED: uncharacterized protein LOC106681444 [Halyomorpha halys]	115	75.8	CCTTGGTCTCTGCTTCTG	TGTGATGTTATGGTGGTGAT	115	75.8	CCTTGGTCTCTGCTTCTG	TGTGATGTTATGGTGGTGAT	FALSE
HBug_USDA-ARS_IIBBL.476540	22.91	9.98	1.19887	+	gi|939652601|ref|XP_014275227.1| PREDICTED: transcription factor SPT20 homolog [Halyomorpha halys]	142	75.1	CAGTAGGAGAGTCATTGGAA	CATCAGCAACAGCACTTG	112	73.3	GTCCATACCTTACTCCATCAT	CAGCAGCAACAACAACAA	TRUE
HBug_USDA-ARS_IIBBL.435612	17.62	7.68	1.19804	+	gi|939689652|ref|XP_014288772.1| PREDICTED: uncharacterized protein LOC106688707 [Halyomorpha halys]	199	73.8	GTGGCGGTGGTTATAGATT	ACTCCTGCGTAGCGATAT	200	73.7	TGTGGCGGTGGTTATAGA	ACTCCTGCGTAGCGATAT	TRUE
HBug_USDA-ARS_IIBBL.297195	21.05	9.18	1.19725	+	gi|908462446|ref|XP_013085878.1| PREDICTED: glutathione peroxidase-like isoform X2 [Biomphalaria glabrata]	211	74	ACCATCTCTTAGGCATCTTC	CAGGAATCTCTTCAGTCAGT	211	74	ACCATCTCTTAGGCATCTTC	CAGGAATCTCTTCAGTCAGT	FALSE
HBug_USDA-ARS_IIBBL.276528	26.96	11.76	1.19693	+	gi|939665251|ref|XP_014280005.1| PREDICTED: venom acid phosphatase Acph-1-like [Halyomorpha halys]	141	72.9	TCTAATCAGCCTCCAGTCA	CAGGTGGTTCGGTCATAC	141	72.9	TCTAATCAGCCTCCAGTCA	CAGGTGGTTCGGTCATAC	FALSE
HBug_USDA-ARS_IIBBL.507999	19.92	8.7	1.19513	+	gi|939646430|ref|XP_014273054.1| PREDICTED: uncharacterized protein LOC106678806 isoform X5 [Halyomorpha halys]	no	xhomol-intolerant	primers	found	170	75	CGCTATGTGGTGGTAAGG	GTGCTCAAGACGATGGTAT	TRUE
HBug_USDA-ARS_IIBBL.400745	19.01	8.31	1.19384	+	gi|939689465|ref|XP_014288673.1| PREDICTED: alpha-tocopherol transfer protein-like isoform X1 [Halyomorpha halys]	123	72.7	CAGACCATTATACATCCTTAGC	GGACAGACGGCATAACATA	123	72.7	CAGACCATTATACATCCTTAGC	GGACAGACGGCATAACATA	FALSE
HBug_USDA-ARS_IIBBL.26219	33.5	14.65	1.19326	+	none	112	68.2	TGCCCACTATTCATTTAAGC	CCAACATTCTGCCTCCAA	112	68.2	TGCCCACTATTCATTTAAGC	CCAACATTCTGCCTCCAA	FALSE
HBug_USDA-ARS_IIBBL.431142	32.53	14.23	1.19284	+	gi|939689856|ref|XP_014288882.1| PREDICTED: phosphatidylinositol transfer protein alpha isoform [Halyomorpha halys]	114	66.6	AGGAAGAACTGGATAGACAAC	ACATTGGAACTGGAAGCATA	226	69.8	TGGTCTTAGTGTCGTGTTAC	CAGAAGGAGGTCAGTTAGC	TRUE
HBug_USDA-ARS_IIBBL.224396	34.13	14.94	1.19186	+	gi|939627450|ref|XP_014279094.1| PREDICTED: transcription factor BTF3 homolog 4 [Halyomorpha halys]	no	xhomol-intolerant	primers	found	122	71.5	ACAGAATCACTCAAGTAGGAC	AACACAGGAACGGAATCG	TRUE
HBug_USDA-ARS_IIBBL.209769	228.79	100.16	1.19172	+	gi|885000125|ref|YP_009157877.1| NADH dehydrogenase subunit 4 (mitochondrion) [Eurydema gebleri] gi|814936943|gb|AKE36783.1| NADH dehydrogenase subunit 4 (mitochondrion) [Eurydema gebleri]	83	67.1	TTGCCACTGCTTCAAGAA	TAAGACAGAGGGATAGTTTGG	161	66.4	GGTTATGGATTGATTCGTGT	TGAGCAACAGAAGAATAAGC	TRUE
HBug_USDA-ARS_IIBBL.458642	43.11	18.89	1.1904	+	gi|939645947|ref|XP_014272888.1| PREDICTED: cAMP-dependent protein kinase catalytic subunit [Halyomorpha halys]	156	69.8	CCGTTGTATCAGAAGGAATAG	TGGAGGATGTTGGTGTTAC	156	69.8	CCGTTGTATCAGAAGGAATAG	TGGAGGATGTTGGTGTTAC	FALSE
HBug_USDA-ARS_IIBBL.29049	118.4	51.89	1.19014	+	gi|939659659|ref|XP_014277842.1| PREDICTED: probable NADH dehydrogenase [ubiquinone] 1 alpha subcomplex subunit 5 [Halyomorpha halys]	138	69.6	GGAGGAGGTGTTGTAATAAGA	GTCTGCCACTGATATTGAAC	138	69.6	GGAGGAGGTGTTGTAATAAGA	GTCTGCCACTGATATTGAAC	FALSE
HBug_USDA-ARS_IIBBL.66819	12.86	5.64	1.18912	+	none	198	65.4	TTCACCTTACACTCTTCTGT	CCTACGACAACCACAACA	198	65.4	TTCACCTTACACTCTTCTGT	CCTACGACAACCACAACA	FALSE
HBug_USDA-ARS_IIBBL.72220	62.96	27.63	1.1882	+	none	no	xhomol-intolerant	primers	found	102	71.4	CCTCCATGACATACAGAACA	AGATTCCGTACAACTCTACA	TRUE
HBug_USDA-ARS_IIBBL.404846	28.24	12.4	1.1874	+	none	178	66.9	GGAGAGTTAAGTTTGTGGTAG	GAGATTGTGGTGATGAGTATG	178	66.9	GGAGAGTTAAGTTTGTGGTAG	GAGATTGTGGTGATGAGTATG	FALSE
HBug_USDA-ARS_IIBBL.124975	22.2	9.75	1.18709	+	none	101	71.5	ATCCTGGAGGTTCTGTGA	TACGAGATGTAACGCAAGT	101	71.5	ATCCTGGAGGTTCTGTGA	TACGAGATGTAACGCAAGT	FALSE
HBug_USDA-ARS_IIBBL.366240	49.11	21.57	1.18699	+	gi|939635629|ref|XP_014293935.1| PREDICTED: retinol dehydrogenase 14 [Halyomorpha halys]	155	76.2	AAGGTGTGGATGTGTTGTA	CGCCAAGAGACGAATAGG	147	76	TTGAGGAGGATTGGTTCTAC	CAGTGATGATGACAGTCTTG	TRUE
HBug_USDA-ARS_IIBBL.375646	183.35	80.54	1.18682	+	gi|939627157|ref|XP_014271364.1| PREDICTED: uncharacterized protein LOC106677744 [Halyomorpha halys]	no	xhomol-intolerant	primers	found	109	69.5	GAGGTGAAGAGACATTGATAC	ATGGGAAGAGATAAGGAAGAG	TRUE
HBug_USDA-ARS_IIBBL.158759	19.69	8.65	1.18669	+	none	219	71.2	GCCTGTTAGTCTTCTCTTCT	CAGACCTTCATCATTACTCAC	219	71.2	GCCTGTTAGTCTTCTCTTCT	CAGACCTTCATCATTACTCAC	FALSE
HBug_USDA-ARS_IIBBL.485533	30.27	13.3	1.18646	+	gi|939627960|ref|XP_014294084.1| PREDICTED: 39S ribosomal protein L15, mitochondrial [Halyomorpha halys]	162	72.4	CCTCCATTACTCCGTTAATAC	TATCTCCTGAATACTGACCTC	162	72.4	CCTCCATTACTCCGTTAATAC	TATCTCCTGAATACTGACCTC	FALSE
HBug_USDA-ARS_IIBBL.267005	24.94	10.96	1.18621	+	gi|939627210|ref|XP_014273045.1| PREDICTED: tropomyosin isoform X7 [Halyomorpha halys]	no	xhomol-intolerant	primers	found	206	69.6	ATACATCTGCGACGACCT	GAACGAACAATGAGCAACAA	TRUE
HBug_USDA-ARS_IIBBL.391582	29.5	12.98	1.18442	+	gi|939698128|ref|XP_014293235.1| PREDICTED: matrix metalloproteinase-19-like [Halyomorpha halys]	116	71.4	CCTCTAAGCCAGCACAAC	GTCACCATCCGCAGAATT	229	75	CTGAGAAGTGGACTGTTAATAC	GGTTGTGCTGGCTTAGAG	TRUE
HBug_USDA-ARS_IIBBL.165584	51.25	22.55	1.18442	+	gi|939661735|ref|XP_014278646.1| PREDICTED: transmembrane emp24 domain-containing protein 2 [Halyomorpha halys]	131	70.1	AATGAGGCAACCAACAGTA	CCACTTAACTACACCACTCT	131	70.1	AATGAGGCAACCAACAGTA	CCACTTAACTACACCACTCT	FALSE
HBug_USDA-ARS_IIBBL.6060	51.68	22.75	1.18374	+	gi|939637560|ref|XP_014294630.1| PREDICTED: putative fatty acyl-CoA reductase CG5065, partial [Halyomorpha halys]	125	74.5	CGTTGGTCGCTCTCATTA	CGCTCATATTCGGTTGGA	125	74.5	CGTTGGTCGCTCTCATTA	CGCTCATATTCGGTTGGA	FALSE
HBug_USDA-ARS_IIBBL.369027	41.67	18.35	1.18323	+	gi|939652601|ref|XP_014275227.1| PREDICTED: transcription factor SPT20 homolog [Halyomorpha halys]	122	71.8	TCAGAAATTGAGTGGAGAGG	TGAATTAGCCTGCGATGT	112	73.3	GTCCATACCTTACTCCATCAT	CAGCAGCAACAACAACAA	TRUE
HBug_USDA-ARS_IIBBL.177369	13.51	5.95	1.18307	+	none	161	65.9	TCTACATAGGAGTACGACTTC	CAAAGCAAATCACCACTGT	161	65.9	TCTACATAGGAGTACGACTTC	CAAAGCAAATCACCACTGT	FALSE
HBug_USDA-ARS_IIBBL.125102	42.89	18.9	1.18226	+	none	197	68.8	TTCAACAACCAATCCTTCCT	AACCAGCCAGATAATTCACA	197	68.8	TTCAACAACCAATCCTTCCT	AACCAGCCAGATAATTCACA	FALSE
HBug_USDA-ARS_IIBBL.24837	17.23	7.61	1.17895	+	none	126	69.8	CCTCAATACAGTTCGTATATGC	ATAGCCTTTATGGTGCCTTT	126	69.8	CCTCAATACAGTTCGTATATGC	ATAGCCTTTATGGTGCCTTT	FALSE
HBug_USDA-ARS_IIBBL.28152	44.67	19.73	1.17892	+	gi|939652742|ref|XP_014275278.1| PREDICTED: ATP-binding cassette sub-family E member 1 [Halyomorpha halys]	242	74.2	TTCTGCCTACCTGGACTC	CTCTACGGAATGTAATCTCAAG	242	74.2	TTCTGCCTACCTGGACTC	CTCTACGGAATGTAATCTCAAG	FALSE
HBug_USDA-ARS_IIBBL.309374	27.98	12.36	1.17872	+	gi|939643402|ref|XP_014272007.1| PREDICTED: CKLF-like MARVEL transmembrane domain-containing protein 4 [Halyomorpha halys]	103	67.3	CCATTCCTTCTCACCTTCAT	TGCCGATAGTAACAAGTCAA	103	67.3	CCATTCCTTCTCACCTTCAT	TGCCGATAGTAACAAGTCAA	FALSE
HBug_USDA-ARS_IIBBL.149301	19.57	8.65	1.17787	+	none	80	68.9	ATTAGGCGTGCTGGAGAA	CTCAGAGGATAGTTGTTGGAA	80	68.9	ATTAGGCGTGCTGGAGAA	CTCAGAGGATAGTTGTTGGAA	FALSE
HBug_USDA-ARS_IIBBL.53216	387.83	171.45	1.17764	+	gi|939651649|ref|XP_014274878.1| PREDICTED: troponin C, isoform 2 [Halyomorpha halys]	no	xhomol-intolerant	primers	found	206	73.9	AACTCAAGACGACCAGATT	TTGTATGTGCCATAGGATGA	TRUE
HBug_USDA-ARS_IIBBL.207454	34.71	15.35	1.17711	+	none	no	xhomol-intolerant	primers	found	228	65.4	GAATCAGTTATATCACGAGG	CACAAGACAGGAGAGACT	TRUE
HBug_USDA-ARS_IIBBL.425874	14.98	6.63	1.17596	+	none	119	75.2	ATTAGGTAGTAGCAGACAGAC	TTGGAGTGAGAGGAGACC	152	76.8	CAGACACAGTTGGTAGCA	GGAAGAATGGACGACCTATT	TRUE
HBug_USDA-ARS_IIBBL.223649	14.94	6.62	1.17428	+	none	226	70	GGACACTGGCTAACACTTA	ACACGAACAAGCACAGAA	226	70	GGACACTGGCTAACACTTA	ACACGAACAAGCACAGAA	FALSE
HBug_USDA-ARS_IIBBL.377816	57.87	25.65	1.17386	+	gi|939647011|ref|XP_014273247.1| PREDICTED: metal transporter CNNM4 isoform X1 [Halyomorpha halys]	124	71	CTACTTCTGTTGATGCCTTC	GTATAAGCCTCTGGTCTGTT	124	71	CTACTTCTGTTGATGCCTTC	GTATAAGCCTCTGGTCTGTT	FALSE
HBug_USDA-ARS_IIBBL.162236	35.33	15.66	1.17381	+	gi|939653801|ref|XP_014275622.1| PREDICTED: protein fem-1 homolog CG6966 isoform X2 [Halyomorpha halys]	173	68.1	TTGACAATTCAGGTAGGAGA	TGCGTATGATACTCTGTTTG	80	76.1	CTAACAAGTGGTGCTGATAC	CCTAACTCGCTGGATGAC	TRUE
HBug_USDA-ARS_IIBBL.188822	58.15	25.78	1.17353	+	gi|939628635|ref|XP_014271900.1| PREDICTED: facilitated trehalose transporter Tret1-like [Halyomorpha halys]	189	74.1	TCTAATTCTTGGAGGACACT	CAGCATAGCCATCAGGAT	160	72.9	AGCCACTCCTTCTCGTAT	GGACCAAGACCAATATCAGA	TRUE
HBug_USDA-ARS_IIBBL.406023	14.18	6.29	1.17273	+	gi|939690427|ref|XP_014289185.1| PREDICTED: signal recognition particle receptor subunit alpha homolog [Halyomorpha halys]	91	69.6	AACACCATTCACACCACAA	TACAAGGCGAGTAGACATTC	91	69.6	AACACCATTCACACCACAA	TACAAGGCGAGTAGACATTC	FALSE
HBug_USDA-ARS_IIBBL.98304	25.35	11.25	1.17206	+	none	154	65.4	GTCACACATTACTGGAAAGG	CTCTACCAAAGGTACTTGATAG	175	66.6	TCTCTAACTGAAGCTAATGC	GGAACTGCTGTATAGAACAT	TRUE
HBug_USDA-ARS_IIBBL.132121	21.76	9.66	1.17158	+	gi|939646587|ref|XP_014273101.1| PREDICTED: uncharacterized protein LOC106678838 isoform X6 [Halyomorpha halys]	98	70.6	CATTAATCAAGACCTGAAGG	GGAAGAAGCCATCTTAGAC	109	69.5	ATCATCGTCGTCGTCATC	AACTGGAGTGCCTATAATGT	TRUE
HBug_USDA-ARS_IIBBL.515928	20.04	8.9	1.17101	+	none	no	xhomol-intolerant	primers	found	no	xhomol-tolerant	primers	found	FALSE
HBug_USDA-ARS_IIBBL.32628	103.63	46.07	1.16954	+	gi|939665857|ref|XP_014280214.1| PREDICTED: acyl carrier protein, mitochondrial isoform X2 [Halyomorpha halys]	no	xhomol-intolerant	primers	found	125	70.6	TCTTGGTTTGGATTCATTGG	CCACATAACGGACTATATCAG	TRUE
HBug_USDA-ARS_IIBBL.246618	20.05	8.92	1.16849	+	gi|939670158|ref|XP_014281877.1| PREDICTED: D-beta-hydroxybutyrate dehydrogenase, mitochondrial [Halyomorpha halys]	141	78.7	GGAGTGTCTGTCATCGTAG	GCCAGCCAAGAAGTAGTC	141	78.7	GGAGTGTCTGTCATCGTAG	GCCAGCCAAGAAGTAGTC	FALSE
HBug_USDA-ARS_IIBBL.251119	11.55	5.14	1.16805	+	gi|939688211|ref|XP_014287999.1| PREDICTED: mucin-5AC-like [Halyomorpha halys]	173	79.2	AGGTGGCTCGGTAAGAAG	CTGATTGTGGCTGGAAGG	202	76.2	GAGGAAGCGACAGTTATGA	GCGGTAGGAAGAATACAGTA	TRUE
HBug_USDA-ARS_IIBBL.71875	12.2	5.43	1.16786	+	gi|939677626|ref|XP_014284546.1| PREDICTED: glucose dehydrogenase [FAD, quinone]-like [Halyomorpha halys]	81	68.3	GCGAGAAGACACGATACC	GGATATAACTAGGCTCACCAA	81	68.3	GCGAGAAGACACGATACC	GGATATAACTAGGCTCACCAA	FALSE
HBug_USDA-ARS_IIBBL.514037	46.38	20.65	1.16736	+	none	101	67.4	TAAGACAGAATCACCAATGC	GATTAAGTAGGAGGCTAGGAA	101	67.4	TAAGACAGAATCACCAATGC	GATTAAGTAGGAGGCTAGGAA	FALSE
HBug_USDA-ARS_IIBBL.250978	23.2	10.33	1.16728	+	gi|939628536|ref|XP_014271587.1| PREDICTED: small ubiquitin-related modifier 2 [Halyomorpha halys]	231	73.5	CTGGTGATTCGGAGCATAT	GTTGGTACACTTCTATCGTATC	123	72.4	TGAATGCCTATTGTGACAGA	CTATCGTATCTCCTTCTTCCA	TRUE
HBug_USDA-ARS_IIBBL.512118	15.09	6.72	1.16706	+	none	no	xhomol-intolerant	primers	found	84	66.5	GGTAACTGACTGCCATAGAA	CCTTACAGACGACAATATCAC	TRUE
HBug_USDA-ARS_IIBBL.180106	13.63	6.07	1.16702	+	none	no	xhomol-intolerant	primers	found	250	68.2	TCCACATCGCTCATGATT	AGGCCGATCTCATCTTTA	TRUE
HBug_USDA-ARS_IIBBL.67291	30.98	13.8	1.16667	+	none	no	xhomol-intolerant	primers	found	249	73.3	ACTGTGCTAAACTCTTTACG	TTGAAGGCGAGGATGTTG	TRUE
HBug_USDA-ARS_IIBBL.103432	178.62	79.63	1.16551	+	gi|501296941|dbj|BAN21062.1| unkown protein [Riptortus pedestris]	85	72.2	CCAGCTCCTTCTTTGTGTAT	ATTCGGTTCGGCAGGTAT	92	72.2	TTAAGAGCCAGCTCCTTCT	ATTCGGTTCGGCAGGTAT	TRUE
HBug_USDA-ARS_IIBBL.28309	23.8	10.62	1.16418	+	gi|939668545|ref|XP_014281265.1| PREDICTED: uncharacterized protein LOC106683989 [Halyomorpha halys]	186	69.7	CCATTCGCTTACAGATTGAG	GAGTTCGCACAAGGTTCT	186	69.7	CCATTCGCTTACAGATTGAG	GAGTTCGCACAAGGTTCT	FALSE
HBug_USDA-ARS_IIBBL.486932	32.94	14.7	1.16402	+	gi|939676053|ref|XP_014283984.1| PREDICTED: uncharacterized protein LOC106685688 isoform X1 [Halyomorpha halys]	236	70.4	TGTCGTCTTTCTATTGTGTG	GGAATGATGAGTTCAACAGA	227	71.7	GCTGTCACTTCTAATACTGTC	TCATCCTCGGCATCATCT	TRUE
HBug_USDA-ARS_IIBBL.213602	47.91	21.39	1.16339	+	gi|939659711|ref|XP_014277864.1| PREDICTED: uncharacterized protein LOC106681841 [Halyomorpha halys]	150	78.4	GTCAGATTGTAGACTGTATTGC	CTGCCTCTCGATCTTGGA	237	70.9	GTTCCATGTGACCAGCATA	ACGGCAATACAGTCTACAAT	TRUE
HBug_USDA-ARS_IIBBL.251584	71.51	31.95	1.16233	+	gi|939630782|ref|XP_014279089.1| PREDICTED: hydroxysteroid dehydrogenase-like protein 2 isoform X2 [Halyomorpha halys]	83	70.5	TACGGAATCTAATCTGTTGAGC	ACAGCACGGCAGGTTCTA	99	73	AGGAGAAGGTGGTGTTGA	GTGAGGTTGAACTGGAAGA	TRUE
HBug_USDA-ARS_IIBBL.485974	24.08	10.76	1.16216	+	none	no	xhomol-intolerant	primers	found	129	65.5	TAAGGAACATGCTAAAGTGC	TCCATAACTCAGCCTAAGTC	TRUE
HBug_USDA-ARS_IIBBL.211409	105.24	47.03	1.16203	+	gi|939663667|ref|XP_014279405.1| PREDICTED: 14-3-3 protein epsilon [Halyomorpha halys]	239	73.2	ACCTCCAACGCATCCTAT	GCTCACTATTACCATCTCCTT	239	73.2	ACCTCCAACGCATCCTAT	GCTCACTATTACCATCTCCTT	FALSE
HBug_USDA-ARS_IIBBL.505256	14.32	6.4	1.16189	+	gi|939659089|ref|XP_014277617.1| PREDICTED: arylsulfatase B-like isoform X1 [Halyomorpha halys]	234	79.4	GCAGAAGTGTCCAGGTATG	GTGTAATGGCGACTGATGA	234	79.4	GCAGAAGTGTCCAGGTATG	GTGTAATGGCGACTGATGA	FALSE
HBug_USDA-ARS_IIBBL.496568	21.87	9.78	1.16105	+	none	184	70.3	ATTGCGTTCTGATGGCTTA	CCACCAGGTTCAACATACA	176	70.7	TTACACGCTTCTCACATCA	ACACAGACATTGGAGGTTAT	TRUE
HBug_USDA-ARS_IIBBL.426892	31.56	14.12	1.16036	+	gi|939680377|ref|XP_014285406.1| PREDICTED: activating signal cointegrator 1 complex subunit 2 homolog [Halyomorpha halys]	230	80.5	CTCCGTCTCTAAGGTCGTA	GTATTCTCGTGGTGTTGGT	230	80.5	CTCCGTCTCTAAGGTCGTA	GTATTCTCGTGGTGTTGGT	FALSE
HBug_USDA-ARS_IIBBL.457305	15.8	7.07	1.16014	+	gi|939655315|ref|XP_014276190.1| PREDICTED: disks large 1 tumor suppressor protein-like isoform X2 [Halyomorpha halys]	141	70.5	AAGCACTGTATTCTGGATGT	AGCCTGTTCTTCTGTCATT	145	70.5	AAGCACTGTATTCTGGATGT	TCTTAGCCTGTTCTTCTGTC	TRUE
HBug_USDA-ARS_IIBBL.162267	15.06	6.74	1.1599	+	gi|939650297|ref|XP_014274381.1| PREDICTED: uncharacterized protein LOC106679633 [Halyomorpha halys]	133	67.2	TTCCTTGCTATCATCTTGGT	GGTTGACATTGACGAAGTAG	133	67.2	TTCCTTGCTATCATCTTGGT	GGTTGACATTGACGAAGTAG	FALSE
HBug_USDA-ARS_IIBBL.282342	35.29	15.8	1.15933	+	gi|939647759|ref|XP_014273518.1| PREDICTED: Krueppel homolog 2 [Halyomorpha halys]	225	70.9	GGCTGTAGTTGCTTCTGAT	AGTCGTGCTGGTCTTCTT	225	70.9	GGCTGTAGTTGCTTCTGAT	AGTCGTGCTGGTCTTCTT	FALSE
HBug_USDA-ARS_IIBBL.275749	41.23	18.53	1.15383	+	gi|939669899|ref|XP_014281778.1| PREDICTED: RNA-binding protein squid isoform X4 [Halyomorpha halys]	no	xhomol-intolerant	primers	found	144	70.6	GAACCAGAGGAAAGGATTCT	ATTCCAGCCATTCCATCAG	TRUE
HBug_USDA-ARS_IIBBL.180563	108.46	48.75	1.15369	+	gi|939651641|ref|XP_014274876.1| PREDICTED: complement component 1 Q subcomponent-binding protein, mitochondrial isoform X2 [Halyomorpha halys]	153	69.4	CATGCTCATAAGAAGTGGAA	ACAAGGGAGAATGGAAAGAT	109	69.5	CTTGTTGTTGAGAAGGTGAT	CCTGAACTTGGTGAGATGA	TRUE
HBug_USDA-ARS_IIBBL.12471	28.76	12.93	1.15334	+	gi|939681636|ref|XP_014285823.1| PREDICTED: proton-coupled amino acid transporter 4 isoform X7 [Halyomorpha halys]	157	75.5	ACCAACACCAGCATACAG	GCCTATCTTCTTCGGAACT	157	75.5	ACCAACACCAGCATACAG	GCCTATCTTCTTCGGAACT	FALSE
HBug_USDA-ARS_IIBBL.139092	33.78	15.19	1.15305	+	gi|939649456|ref|XP_014274116.1| PREDICTED: DNA ligase 1 isoform X2 [Halyomorpha halys]	209	71.6	AGTCATTCTTGTTGCTTCAG	CGCTTGAGTTGAGGAACA	89	67.5	CTTCTTGAGTTACTGCCTTC	ACGAATTGAATCAGACACAG	TRUE
HBug_USDA-ARS_IIBBL.424365	31.42	14.14	1.1519	+	gi|939667653|ref|XP_014280905.1| PREDICTED: sulfotransferase 1A3-like isoform X1 [Halyomorpha halys]	no	xhomol-intolerant	primers	found	101	71.5	AGCGTACTCAGTCAGTGA	CGACATCGTATTCCAGATTG	TRUE
HBug_USDA-ARS_IIBBL.166313	14.11	6.35	1.15189	+	none	no	xhomol-intolerant	primers	found	86	64.9	CCCAAAGGCAGTTTCTAAA	AAGTGCCAGTCTGCTTAA	TRUE
HBug_USDA-ARS_IIBBL.132580	26.22	11.8	1.15188	+	gi|939662382|ref|XP_014278905.1| PREDICTED: ribosome biogenesis protein NSA2 homolog [Halyomorpha halys]	231	72.6	CAAGAAGATATACAGGTAGAGC	ATGGAAGGAGGTTGGATTAC	245	72.2	ACCAACCAAGACCTATTACA	AATGTTATCCTCAGCAATGG	TRUE
HBug_USDA-ARS_IIBBL.277210	164.5	74.09	1.15074	+	gi|939658541|ref|XP_014277408.1| PREDICTED: venom protease-like [Halyomorpha halys]	no	xhomol-intolerant	primers	found	87	70.5	CCTCATTGGTGTAGTCTCTT	CAATCCAGATATGATGTCACTC	TRUE
HBug_USDA-ARS_IIBBL.414108	13.54	6.1	1.15035	+	gi|939674255|ref|XP_014283348.1| PREDICTED: procollagen-lysine,2-oxoglutarate 5-dioxygenase 1-like isoform X3 [Halyomorpha halys]	no	xhomol-intolerant	primers	found	95	66.6	GAGGCTAATGAAGGAATAGATG	GAATCCACAGAGAAGAAGAAC	TRUE
HBug_USDA-ARS_IIBBL.69214	22.21	10.01	1.14977	+	gi|939633113|ref|XP_014286998.1| PREDICTED: putative ankyrin repeat protein RF_0381 [Halyomorpha halys]	no	xhomol-intolerant	primers	found	168	71.7	TCTACAAGGCAGCATTATCA	CCACATTCATCCGTCCATA	TRUE
HBug_USDA-ARS_IIBBL.429973	12.76	5.76	1.14749	+	none	no	xhomol-intolerant	primers	found	223	69.6	ATAACACAGGCTCACTTAGG	CCACCAACTATGACAGAGAA	TRUE
HBug_USDA-ARS_IIBBL.273015	11.36	5.13	1.14693	+	gi|939692541|ref|XP_014290297.1| PREDICTED: uncharacterized protein LOC106689693 [Halyomorpha halys]	129	72.8	CAATCTGGAAGTGGAAGTAAC	AGGAGCAGGAATGGACAA	129	72.8	CAATCTGGAAGTGGAAGTAAC	AGGAGCAGGAATGGACAA	FALSE
HBug_USDA-ARS_IIBBL.248665	89.58	40.46	1.14668	+	gi|939652284|ref|XP_014275109.1| PREDICTED: dehydrogenase/reductase SDR family member 11-like [Halyomorpha halys] gi|939652286|ref|XP_014275110.1| PREDICTED: dehydrogenase/reductase SDR family member 11-like [Halyomorpha halys]	no	xhomol-intolerant	primers	found	95	72.7	GTTGGAGGTTGGAGTAAGAT	GGTGTGCTGAGAAGAGTC	TRUE
HBug_USDA-ARS_IIBBL.16835	112.67	50.9	1.14637	+	gi|939674038|ref|XP_014283266.1| PREDICTED: myosin-2 essential light chain isoform X1 [Halyomorpha halys]	80	65.8	TCTGGACAAGAATGTCCTTAG	TTGGCCTCTAGAATTCCTTA	214	73.2	TTCATCCGCACATTACCAT	ACGAGTGATACAGCAGAAG	TRUE
HBug_USDA-ARS_IIBBL.247301	13.21	5.97	1.14583	+	none	128	69.4	AGACATCTACCGACTGAATG	GCCTGTTGGAATACCGATA	128	69.4	AGACATCTACCGACTGAATG	GCCTGTTGGAATACCGATA	FALSE
HBug_USDA-ARS_IIBBL.313752	15.2	6.87	1.14569	+	gi|939674465|ref|XP_014283427.1| PREDICTED: minor histocompatibility antigen H13 [Halyomorpha halys]	145	64.9	GCTTACTCTCGCCATTCC	CAGGCATCATTGACAACAG	182	71.5	AGTTACAGTAGTGGTTGGTT	CTTCAGGAGTAGCAGGTATT	TRUE
HBug_USDA-ARS_IIBBL.200327	15.2	6.87	1.14569	+	gi|939669033|ref|XP_014281458.1| PREDICTED: 25S rRNA (cytosine-C(5))-methyltransferase nop2, partial [Halyomorpha halys]	221	72.6	CCAGAACGGATTACATTACTC	AACATTGACTCCACGACTTA	170	71.1	GATGATGTAGGTTCTGAGGAT	CTAATGGTCTTGGCAATGTC	TRUE
HBug_USDA-ARS_IIBBL.230087	26.72	12.08	1.1453	+	gi|939696944|ref|XP_014292616.1| PREDICTED: ras suppressor protein 1 [Halyomorpha halys]	127	71.7	CGACTTAATTCTCTGCCAAG	GTGCTCTCAAGGTTTCCA	110	71.7	CCTCCAGAGTTAGGCAATC	CTGACAATACCACCTTGAAG	TRUE
HBug_USDA-ARS_IIBBL.196192	39.77	17.98	1.14529	+	gi|939657562|ref|XP_014277037.1| PREDICTED: nucleolar protein 56 [Halyomorpha halys]	200	69.4	AACGGCTATGCTAATCTCTA	ATCACTTAACACTCCATCCA	132	68.8	TAGCAATGTATTCGGTGAGA	GCCTCTAATTCAGCAACTTC	TRUE
HBug_USDA-ARS_IIBBL.136009	222.84	100.75	1.14523	+	none	no	xhomol-intolerant	primers	found	108	76.8	GGAATGTAGAGCCGATTGT	AGAGGAGGAGTAGGAATAAGA	TRUE
HBug_USDA-ARS_IIBBL.365645	21.28	9.63	1.14389	+	gi|939680431|ref|XP_014285422.1| PREDICTED: mpv17-like protein 2 [Halyomorpha halys]	188	72.9	TTGATGGTCCTTCCTGGTA	GGCATATCTGTTGGATTGTC	188	72.9	TTGATGGTCCTTCCTGGTA	GGCATATCTGTTGGATTGTC	FALSE
HBug_USDA-ARS_IIBBL.165265	11.29	5.11	1.14365	+	gi|939238570|ref|XP_014261978.1| PREDICTED: tubulin alpha-1A chain [Cimex lectularius] gi|939683681|ref|XP_014286483.1| PREDICTED: tubulin alpha-1A chain-like [Halyomorpha halys]	106	72.9	AACCTACACCAACCTCAAC	GGTCTGGAACTCTGTAAGG	190	77.9	TCAACTACCAGCCTCCAA	AACTCGCCTTCTTCCATAC	TRUE
HBug_USDA-ARS_IIBBL.326166	13.83	6.26	1.14357	+	gi|939681566|ref|XP_014285802.1| PREDICTED: serine-threonine kinase receptor-associated protein [Halyomorpha halys]	91	70.5	TCCTCCTTGATGACCAGAA	AGCAACAGGTAGCAATGAA	91	70.5	TCCTCCTTGATGACCAGAA	AGCAACAGGTAGCAATGAA	FALSE
HBug_USDA-ARS_IIBBL.320825	143.74	65.09	1.14295	+	gi|939672556|ref|XP_014282753.1| PREDICTED: myosin heavy chain, muscle isoform X15 [Halyomorpha halys]	211	65.6	GCTCAATAATACTTCCGTATGG	TCCAGGTTCTGTCTTGTGA	208	76.4	ATCACCGCTGCTGTTATG	TGACCTGAGACACATTCCT	TRUE
HBug_USDA-ARS_IIBBL.187378	29.63	13.43	1.1416	+	gi|939631942|ref|XP_014283277.1| PREDICTED: protein transport protein Sec23A [Halyomorpha halys]	83	72	ACGACCATTCTTGCCATTA	GCCGATGCTACTACTAACC	83	72	ACGACCATTCTTGCCATTA	GCCGATGCTACTACTAACC	FALSE
HBug_USDA-ARS_IIBBL.281325	16.63	7.54	1.14115	+	none	141	66.2	GGAAGCACGGATTCATAGT	GGTTTACAACTCTGGTCCTA	142	69	CTCTGAAGGAACGATTGGT	CTTAACTTAGCTTGAGTCCAG	TRUE
HBug_USDA-ARS_IIBBL.518564	12.88	5.84	1.14109	+	gi|939232784|ref|XP_014254784.1| PREDICTED: UDP-N-acetylglucosamine--peptide N-acetylglucosaminyltransferase 110 kDa subunit [Cimex lectularius]	162	65.6	ATCCACATCGTTCTTCATCA	AGCAGTTACCATTACACCAT	162	65.6	ATCCACATCGTTCTTCATCA	AGCAGTTACCATTACACCAT	FALSE
HBug_USDA-ARS_IIBBL.21696	11.62	5.27	1.14074	+	none	123	72.4	GGCTCCTTGCTTGTTCTT	CGCTCACACCAGATTCAA	123	72.4	GGCTCCTTGCTTGTTCTT	CGCTCACACCAGATTCAA	FALSE
HBug_USDA-ARS_IIBBL.266652	14.75	6.69	1.14064	+	none	100	65	GGAGAAATGAAGGAGATAGTG	TTGCTGGTCATCAGTGTTA	100	65	GGAGAAATGAAGGAGATAGTG	TTGCTGGTCATCAGTGTTA	FALSE
HBug_USDA-ARS_IIBBL.211618	38.15	17.31	1.14008	+	gi|939643217|ref|XP_014271942.1| PREDICTED: probable U3 small nucleolar RNA-associated protein 11 [Halyomorpha halys]	194	69.5	ACACACAGAGAAGCGTAAA	CTGAGTCCAGAACATGAGAA	160	70.8	AAGTTGAGAAGCACCTGAA	TCCTCCAGAAGTGTCGTAA	TRUE
HBug_USDA-ARS_IIBBL.220333	13.86	6.3	1.1375	+	gi|939663778|ref|XP_014279450.1| PREDICTED: E3 ubiquitin-protein ligase hyd isoform X9 [Halyomorpha halys]	100	63.8	AAAGCGTGTGTCGTTCAT	CAATCTAAGCAGTGTCCTCT	156	75	CCTCATCTTCTACAGCCTAAT	ATTCAGTGCCTCCTCAGT	TRUE
HBug_USDA-ARS_IIBBL.62178	17.61	8.01	1.13652	+	gi|939696125|ref|XP_014292187.1| PREDICTED: mitochondrial glutamate carrier 1-like [Halyomorpha halys]	160	72.3	AACTGCTTCATTGCTATGC	GCTTGCCTTAGGATTGTTG	160	72.3	AACTGCTTCATTGCTATGC	GCTTGCCTTAGGATTGTTG	FALSE
HBug_USDA-ARS_IIBBL.429515	14.75	6.71	1.13633	+	gi|939693560|ref|XP_014290847.1| PREDICTED: phenylalanine--tRNA ligase alpha subunit [Halyomorpha halys]	208	70.5	TTGCCTTCATCAGTTAGTTC	CTATGTCTGGAGATACGAATG	208	70.5	TTGCCTTCATCAGTTAGTTC	CTATGTCTGGAGATACGAATG	FALSE
HBug_USDA-ARS_IIBBL.267149	24.22	11.02	1.13607	+	gi|939674457|ref|XP_014283424.1| PREDICTED: FK506-binding protein 5-like [Halyomorpha halys]	no	xhomol-intolerant	primers	found	171	72.3	CGCAACAATCGCCTATAAC	ATCCTACCACTCGTCCTATT	TRUE
HBug_USDA-ARS_IIBBL.333711	11.69	5.32	1.13578	+	gi|939634524|ref|XP_014292128.1| PREDICTED: NADH dehydrogenase [ubiquinone] complex I, assembly factor 7 [Halyomorpha halys]	155	70.4	CCTGGTGATTCTAATGGATTG	CCTCAGTCAGGTCTTGTATT	155	70.4	CCTGGTGATTCTAATGGATTG	CCTCAGTCAGGTCTTGTATT	FALSE
HBug_USDA-ARS_IIBBL.333520	37.47	17.06	1.13512	+	gi|939659689|ref|XP_014277854.1| PREDICTED: ATP-binding cassette sub-family G member 1-like [Halyomorpha halys]	197	73.3	TGCCTCTGCCACTATACTA	GCTGACATCGCTCCAATA	197	73.3	TGCCTCTGCCACTATACTA	GCTGACATCGCTCCAATA	FALSE
HBug_USDA-ARS_IIBBL.445633	43.33	19.73	1.13498	+	gi|939689228|ref|XP_014288545.1| PREDICTED: pyridoxal phosphate phosphatase-like [Halyomorpha halys]	226	73.8	CGGATGTAAGCAGTTGTCT	GCGTAATAGCGTGAGTGT	224	73.5	CGGATGTAAGCAGTTGTCT	GTAATAGCGTGAGTGTAATGG	TRUE
HBug_USDA-ARS_IIBBL.160703	53.85	24.54	1.13381	+	none	92	68.2	TTGCTAGTTGACACTCCAAT	TACATTCCGCACATTCAGA	201	69.2	ATCATGGTCATTGGCGATT	GTGTCAACTAGCAACATACG	TRUE
HBug_USDA-ARS_IIBBL.192923	70.24	32.01	1.13377	+	none	190	67.4	CGAACTATGCTATAACACTTCC	TGTGATACTCCGCTTTGC	190	67.4	CGAACTATGCTATAACACTTCC	TGTGATACTCCGCTTTGC	FALSE
HBug_USDA-ARS_IIBBL.465913	39.82	18.15	1.13352	+	gi|939655331|ref|XP_014276197.1| PREDICTED: ATP-binding cassette sub-family G member 4-like [Halyomorpha halys]	87	71.9	TGGAGAATAATCCTGCTCAA	ATCGGACCCTCTCATTCA	226	75.2	ATCTTCATAGCAGCCTTGTT	AGCACCTCAGCGATACTT	TRUE
HBug_USDA-ARS_IIBBL.107099	12.17	5.55	1.13277	+	none	164	74.8	GCAGTATTGTAGTCCAAGGT	TCCGTTCTGTTCATATTCCA	147	69.3	TGCTAATAACAGACGCTACT	GTGTGAATGTCGCAGAAC	TRUE
HBug_USDA-ARS_IIBBL.2294	116.47	53.17	1.13127	+	gi|939689212|ref|XP_014288536.1| PREDICTED: transmembrane emp24 domain-containing protein bai [Halyomorpha halys]	164	72.5	ACTTCACGCTGTCTCATATC	CCTCACGATGTAACTCTGC	164	72.5	ACTTCACGCTGTCTCATATC	CCTCACGATGTAACTCTGC	FALSE
HBug_USDA-ARS_IIBBL.144641	28	12.79	1.13041	+	gi|939682153|ref|XP_014285984.1| PREDICTED: b(0,+)-type amino acid transporter 1 [Halyomorpha halys]	132	72.2	TGGTAACCGTATACTTGGAT	AGATGACCTTCTCGACTTG	145	71.6	GGTTGATGCCACTATCTGT	GGAGTCATTCGTCTTATATGC	TRUE
HBug_USDA-ARS_IIBBL.323215	34.73	15.87	1.12988	+	gi|939648830|ref|XP_014273885.1| PREDICTED: neuropilin and tolloid-like protein 1 isoform X4 [Halyomorpha halys]	no	xhomol-intolerant	primers	found	200	71.5	AATGGCAATTCCTCTGGTT	GTCTCCTCACAATCTATAATGG	TRUE
HBug_USDA-ARS_IIBBL.249890	76.44	34.93	1.12986	+	gi|939694967|ref|XP_014291569.1| PREDICTED: apolipoprotein D-like [Halyomorpha halys] gi|939694969|ref|XP_014291570.1| PREDICTED: apolipoprotein D-like [Halyomorpha halys]	215	70.7	ATTATGGCACTGATGACGAT	GCATCCAACCTTCATTCCT	218	76.6	CCAGAGAAGGTCCAAGATG	TTGCCGAGGTGGTAAGTA	TRUE
HBug_USDA-ARS_IIBBL.74724	84.01	38.39	1.12983	+	none	no	xhomol-intolerant	primers	found	80	72	ACTGATGTAGCGGATGGA	AAGACTGATGTAGCGGATG	TRUE
HBug_USDA-ARS_IIBBL.26956	35.52	16.24	1.12908	+	none	213	68.1	CATTAAGGTTGTCTTGTTAGGG	GCTGCTTACAGTGCGATT	150	68.5	CGAGTATGCTGATGAAGTAA	ATTGAAGGAGAGTAGAACAC	TRUE
HBug_USDA-ARS_IIBBL.353916	13.66	6.25	1.12803	+	gi|939685997|ref|XP_014287239.1| PREDICTED: uncharacterized protein LOC106687720 [Halyomorpha halys]	182	72.9	AGGCAATGTTATGGCAGAA	GGTATAGTGAGAAGAAGTGAGA	182	72.9	AGGCAATGTTATGGCAGAA	GGTATAGTGAGAAGAAGTGAGA	FALSE
HBug_USDA-ARS_IIBBL.202931	12.28	5.62	1.12767	+	gi|939675512|ref|XP_014283800.1| PREDICTED: uncharacterized protein LOC106685560 isoform X2 [Halyomorpha halys]	167	72.1	CGCAGTTAGTGGTTGTTG	TTCAAGCAGCAGGCATAA	167	72.1	CGCAGTTAGTGGTTGTTG	TTCAAGCAGCAGGCATAA	FALSE
HBug_USDA-ARS_IIBBL.438671	16.89	7.73	1.12763	+	none	no	xhomol-intolerant	primers	found	no	xhomol-tolerant	primers	found	FALSE
HBug_USDA-ARS_IIBBL.264947	24.51	11.22	1.1273	+	gi|939655331|ref|XP_014276197.1| PREDICTED: ATP-binding cassette sub-family G member 4-like [Halyomorpha halys]	239	75.3	TTGGTCTTGTTGGTCTGTAT	ACCGTCCTCATAGAGTCAA	239	75.3	TTGGTCTTGTTGGTCTGTAT	ACCGTCCTCATAGAGTCAA	FALSE
HBug_USDA-ARS_IIBBL.316014	23.97	10.98	1.12635	+	none	112	64.5	ATACCCTCTTACACTACTGAG	CCTGTTATGCTATTCATCCA	112	64.5	ATACCCTCTTACACTACTGAG	CCTGTTATGCTATTCATCCA	FALSE
HBug_USDA-ARS_IIBBL.453185	21.11	9.67	1.12634	+	gi|939644314|ref|XP_014272303.1| PREDICTED: protein Skeletor, isoforms B/C [Halyomorpha halys]	125	74.5	AGTTCACAGGCACATCAG	CATCGTCCAGTCTTCTATCA	125	74.5	AGTTCACAGGCACATCAG	CATCGTCCAGTCTTCTATCA	FALSE
HBug_USDA-ARS_IIBBL.124217	19.27	8.83	1.12587	+	gi|939689678|ref|XP_014288785.1| PREDICTED: organic cation transporter protein-like [Halyomorpha halys]	no	xhomol-intolerant	primers	found	219	72.5	TGCCCACTGATATTGCTTT	GGTCAACTGATAGTCATCTGT	TRUE
HBug_USDA-ARS_IIBBL.442522	34.37	15.76	1.12488	+	gi|939688821|ref|XP_014288325.1| PREDICTED: 2',5'-phosphodiesterase 12 [Halyomorpha halys]	103	74.8	ACGAAGAAGTCTCCAATGT	GTCAGTCAGCATCAGTCT	103	74.8	ACGAAGAAGTCTCCAATGT	GTCAGTCAGCATCAGTCT	FALSE
HBug_USDA-ARS_IIBBL.116788	22.15	10.16	1.12441	+	gi|939666404|ref|XP_014280409.1| PREDICTED: cytochrome P450 4g15-like [Halyomorpha halys]	no	xhomol-intolerant	primers	found	182	65	TGGAGAAGAAGGAGGAACA	CACCGAAGGCTTGCTAAT	TRUE
HBug_USDA-ARS_IIBBL.148265	348.24	159.89	1.123	+	gi|939652150|ref|XP_014275063.1| PREDICTED: V-type proton ATPase 16 kDa proteolipid subunit [Halyomorpha halys]	no	xhomol-intolerant	primers	found	173	76.1	GGTTGTTGAGCAGTTCCT	TTGGTTGTGGCAGTTCTTA	TRUE
HBug_USDA-ARS_IIBBL.402472	56.66	26.02	1.12271	+	gi|149063233|gb|EDM13556.1| rCG21222, isoform CRA_b [Rattus norvegicus]	no	xhomol-intolerant	primers	found	117	71.3	CCTCAGACGAAGTACAAGAT	ATTCCTCCAGACCAACAGA	TRUE
HBug_USDA-ARS_IIBBL.246775	11.17	5.13	1.1226	+	gi|939694202|ref|XP_014291184.1| PREDICTED: uncharacterized protein LOC106690303 [Halyomorpha halys]	220	75.5	GTCAGGTGCTTGTTGTCT	GTCAATGTCCAGGTAATAGATG	220	75.5	GTCAGGTGCTTGTTGTCT	GTCAATGTCCAGGTAATAGATG	FALSE
HBug_USDA-ARS_IIBBL.347773	58.17	26.73	1.12182	+	none	87	65.8	CGCACTTAATCAATGGCTTA	CCTATCGTAGCAGTTGAGAC	87	65.8	CGCACTTAATCAATGGCTTA	CCTATCGTAGCAGTTGAGAC	FALSE
HBug_USDA-ARS_IIBBL.499698	11.07	5.09	1.12092	+	gi|939696295|ref|XP_014292275.1| PREDICTED: peroxidasin homolog [Halyomorpha halys]	208	72.6	CTGCCAAGTGTCTCCATC	CGAGTGCGAAGATTGTGA	154	74.7	TGGATGGTAGGATGAGGTT	TAGGAACGGCTGAAGGAA	TRUE
HBug_USDA-ARS_IIBBL.111112	27.66	12.73	1.11957	+	none	no	xhomol-intolerant	primers	found	84	68.5	AGACTTGACCTCAGTGACA	GCCTCTTCAGGAGCAGTA	TRUE
HBug_USDA-ARS_IIBBL.339076	11.34	5.22	1.1193	+	gi|939637709|ref|XP_014294679.1| PREDICTED: esterase FE4-like [Halyomorpha halys]	116	67.5	TACATCAAGCACTTGTTCAG	CAGAAGACTTAGGTGTTAGC	122	67.8	TACATCAAGCACTTGTTCAG	ACATCACAGAAGACTTAGGT	TRUE
HBug_USDA-ARS_IIBBL.118932	55.74	25.66	1.11919	+	gi|939638816|ref|XP_014270412.1| PREDICTED: NF-kappa-B inhibitor-interacting Ras-like protein [Halyomorpha halys]	220	73	CAGCCAACATCTCTTCCTAT	TCAACCTAACAAGTCAACCT	220	73	CAGCCAACATCTCTTCCTAT	TCAACCTAACAAGTCAACCT	FALSE
HBug_USDA-ARS_IIBBL.240002	20.31	9.35	1.11915	+	none	no	xhomol-intolerant	primers	found	no	xhomol-tolerant	primers	found	FALSE
HBug_USDA-ARS_IIBBL.263224	16.33	7.52	1.11872	+	gi|939650834|ref|XP_014274565.1| PREDICTED: uncharacterized protein LOC106679752 isoform X1 [Halyomorpha halys]	241	70	CATTGGTGTACTGAACTCTG	TGCGTTGTAGGTTATTGGA	90	67.9	CTTCAGTTACATCTTCCTCTTC	CAGCACCTTCATATCCTCAA	TRUE
HBug_USDA-ARS_IIBBL.99035	47.38	21.82	1.11863	+	gi|939691264|ref|XP_014289644.1| PREDICTED: transmembrane protease serine 9-like [Halyomorpha halys]	179	71.9	GCTCCAGTTGTCAGTGTA	TCTTGTTCATTGGCAGGAT	136	72.7	ACATTATACAGCCAGAACCT	CTCAGTAGTGCCACCATC	TRUE
HBug_USDA-ARS_IIBBL.126966	65.19	30.03	1.11825	+	gi|939650434|ref|XP_014274431.1| PREDICTED: 60S ribosomal protein L12-like [Halyomorpha halys]	no	xhomol-intolerant	primers	found	222	71.6	TTGATGTAGCGGATGAATGA	GTAACACAAGGCAACTAACC	TRUE
HBug_USDA-ARS_IIBBL.59234	18.13	8.36	1.1168	+	none	101	65.4	CGCTTTATAATCAACCGCTT	GCACTTAACTGTGTCTTTGT	101	65.4	CGCTTTATAATCAACCGCTT	GCACTTAACTGTGTCTTTGT	FALSE
HBug_USDA-ARS_IIBBL.118871	13.96	6.45	1.11393	+	gi|939635957|ref|XP_014294049.1| PREDICTED: cytochrome b reductase 1 isoform X3 [Halyomorpha halys]	84	72.4	CCACCACGAACTGTATAGC	ATCCTCCAATCACCAACTTC	117	76.6	CTGTTGATGATGATTCCTTCC	TCTCACCACCTTCGTTCT	TRUE
HBug_USDA-ARS_IIBBL.79328	54.12	25.01	1.11366	+	gi|939656729|ref|XP_014276710.1| PREDICTED: sideroflexin-2 [Halyomorpha halys]	152	70.6	TGTACCATGACAACATTGC	TGGAACTACACAGGATGAG	199	72.4	CCAACCGCTCCATGATTA	GCTGCTGCTAACTGTGTA	TRUE
HBug_USDA-ARS_IIBBL.271838	12.55	5.8	1.11356	+	gi|939671916|ref|XP_014282541.1| PREDICTED: facilitated trehalose transporter Tret1-like [Halyomorpha halys]	148	74.7	ACACTCTGGCTTCCTCTT	CGGACATTGCGATATTGAC	188	75.5	CCTCGTCAATATCGCAATG	GAACATCCTGAATCTCCTCTA	TRUE
HBug_USDA-ARS_IIBBL.517013	58.04	26.83	1.1132	+	none	246	68.8	ATAATGGTGTCACGATTTGG	TGTTATGTGCTGTACTTACG	245	69	TGTCACGATTTGGTCAAGTA	TGCTTCTGTTATGTGCTGTA	TRUE
HBug_USDA-ARS_IIBBL.450686	26.69	12.34	1.11296	+	gi|939675731|ref|XP_014283878.1| PREDICTED: 28S ribosomal protein S18c, mitochondrial [Halyomorpha halys]	193	71.3	GCCTTGTTATATGTCTTCCG	AGTGGTCCTTCGAGTGAT	223	71.4	CACGACCAGTATAAGGTGAA	CTCAGTTATCAAGCCTATGTTC	TRUE
HBug_USDA-ARS_IIBBL.475546	12.74	5.9	1.11058	+	gi|939632735|ref|XP_014285774.1| PREDICTED: cyclin-dependent kinase 17-like [Halyomorpha halys]	160	72.1	CGGCAGTCAATGTCAGAA	CACCTTCCTCATGTTCCAA	160	72.1	CGGCAGTCAATGTCAGAA	CACCTTCCTCATGTTCCAA	FALSE
HBug_USDA-ARS_IIBBL.240968	22.17	10.27	1.11017	+	none	184	69.2	TCAGGCGTCAGCAATTAG	CCCATTAAGCATTCCAAAGG	184	69.2	TCAGGCGTCAGCAATTAG	CCCATTAAGCATTCCAAAGG	FALSE
HBug_USDA-ARS_IIBBL.420996	82.88	38.42	1.10917	+	gi|939644958|ref|XP_014272529.1| PREDICTED: V-type proton ATPase catalytic subunit A [Halyomorpha halys]	247	74.9	ACCGATTCTGTCCATTCTAC	GCCTGTTGTATGTCTTCCT	247	74.9	ACCGATTCTGTCCATTCTAC	GCCTGTTGTATGTCTTCCT	FALSE
HBug_USDA-ARS_IIBBL.217773	13.59	6.3	1.10912	+	gi|939684174|ref|XP_014286644.1| PREDICTED: uncharacterized protein LOC106687336 [Halyomorpha halys]	no	xhomol-intolerant	primers	found	119	70.4	GCATACCTTGAACTTGGAAT	TGGCTGAATTAACTGAATGG	TRUE
HBug_USDA-ARS_IIBBL.47495	29.25	13.56	1.10908	+	gi|939655972|ref|XP_014276430.1| PREDICTED: moesin/ezrin/radixin homolog 1 isoform X2 [Halyomorpha halys]	197	71.7	AAGGTGATGAGCCAAGATG	GCATACGAAGCGAGAAGT	197	71.7	AAGGTGATGAGCCAAGATG	GCATACGAAGCGAGAAGT	FALSE
HBug_USDA-ARS_IIBBL.371264	13.26	6.15	1.10842	+	gi|939673967|ref|XP_014283240.1| PREDICTED: heparan-alpha-glucosaminide N-acetyltransferase isoform X2 [Halyomorpha halys]	no	xhomol-intolerant	primers	found	89	68	CTGGTATAGAAGCATCATCAC	CTTATGTCTCATCTGGAATCTG	TRUE
HBug_USDA-ARS_IIBBL.162948	100.55	46.64	1.10827	+	gi|939684848|ref|XP_014286882.1| PREDICTED: mitochondrial-processing peptidase subunit beta [Halyomorpha halys]	83	65.1	AATACCGCAGTCTAAGTTGT	GAACCGTCATACAGGCTTA	83	65.1	AATACCGCAGTCTAAGTTGT	GAACCGTCATACAGGCTTA	FALSE
HBug_USDA-ARS_IIBBL.189330	14.11	6.55	1.10715	+	gi|939648980|ref|XP_014273945.1| PREDICTED: signal recognition particle receptor subunit beta [Halyomorpha halys]	212	67.9	TGATAGCGAATTAGTGGTGA	ACAAGGCATAAGGTGAATCT	212	67.9	TGATAGCGAATTAGTGGTGA	ACAAGGCATAAGGTGAATCT	FALSE
HBug_USDA-ARS_IIBBL.316627	16.8	7.8	1.10692	+	gi|939681751|ref|XP_014285863.1| PREDICTED: mitochondrial dicarboxylate carrier-like isoform X1 [Halyomorpha halys]	211	69.3	CTGTGATGGCTTCTACTGT	GTCATTAATCCACACCTCAG	129	70.6	CTTATTAGGCTCTGGTTACTTC	TTCGCATTCATCGCTCTT	TRUE
HBug_USDA-ARS_IIBBL.217542	57.91	26.89	1.10674	+	none	176	67.9	CTGGCAAGATATTGTAGAGGA	ACAGCACAACTAGACATTTC	180	68.9	CTATGTGTTACCTAACCTGAG	TTCTTCGGTCTCCATCATT	TRUE
HBug_USDA-ARS_IIBBL.259792	136.12	63.24	1.10597	+	gi|939685568|ref|XP_014287105.1| PREDICTED: ankyrin-1-like [Halyomorpha halys]	no	xhomol-intolerant	primers	found	98	73.5	ATAAGCCACGCCTTGAAG	TCGCTAGTGACAGGAGAC	TRUE
HBug_USDA-ARS_IIBBL.414763	53.54	24.88	1.10563	+	gi|939684550|ref|XP_014286773.1| PREDICTED: H/ACA ribonucleoprotein complex subunit 4 [Halyomorpha halys]	161	71.2	GGAGTTGGTGGTCAGATG	CCTTCAAGCGGTCTAATAAC	161	71.2	GGAGTTGGTGGTCAGATG	CCTTCAAGCGGTCTAATAAC	FALSE
HBug_USDA-ARS_IIBBL.71109	13.66	6.35	1.10513	+	gi|939657028|ref|XP_014276810.1| PREDICTED: cold shock domain-containing protein CG9705 [Halyomorpha halys]	80	69.9	GATGTTGAATCCGTTCTTGT	TTGTCCTCTCCTGATGGTA	80	69.9	GATGTTGAATCCGTTCTTGT	TTGTCCTCTCCTGATGGTA	FALSE
HBug_USDA-ARS_IIBBL.426607	15.9	7.4	1.10343	+	gi|939688289|ref|XP_014288042.1| PREDICTED: cAMP-regulated phosphoprotein 19 [Halyomorpha halys]	116	68.2	GGGATATAGAGTTCCAGTAC	GCTGTATTATGTACCACTTC	101	70.7	TACAAGCCATAGGAGGAGAT	AGCAATTCCAACACCTGAA	TRUE
HBug_USDA-ARS_IIBBL.355093	13.83	6.44	1.10267	+	gi|501291643|dbj|BAN20385.1| unkown protein [Riptortus pedestris]	161	69.7	TTTGTTTCGTTCAGGGTTAG	GAAGTAAGCGCCTCATCT	147	70.7	CTGGTGTTGCTGTTAAGTAT	GTAATGCCTCCTATCCTTCA	TRUE
HBug_USDA-ARS_IIBBL.515326	30.49	14.2	1.10245	+	gi|939674113|ref|XP_014283295.1| PREDICTED: alpha-tocopherol transfer protein-like [Halyomorpha halys]	191	72.3	AACCATTAGGCAAGCATCA	GTGACAGAGACATTAACAGAC	191	72.3	AACCATTAGGCAAGCATCA	GTGACAGAGACATTAACAGAC	FALSE
HBug_USDA-ARS_IIBBL.348747	66.26	30.86	1.1024	+	gi|939649511|ref|XP_014274135.1| PREDICTED: glutathione S-transferase-like isoform X1 [Halyomorpha halys]	no	xhomol-intolerant	primers	found	113	68.4	GTCTTCATAGGCACCACTT	TCCTCCACCAATCATTAGC	TRUE
HBug_USDA-ARS_IIBBL.185718	27.14	12.65	1.10128	+	gi|939664391|ref|XP_014279691.1| PREDICTED: four and a half LIM domains protein 2-like isoform X4 [Halyomorpha halys]	140	77.9	CGGTGATAGGTCCTGATAGA	ATGTCTTCGTCGGCTTCT	243	75	GCTTCTGCTGCTGTGTAT	GCTTCTCGTCTCTTGATGT	TRUE
HBug_USDA-ARS_IIBBL.284271	31.3	14.59	1.10118	+	gi|939653921|ref|XP_014275668.1| PREDICTED: phosphoglycolate phosphatase 2-like, partial [Halyomorpha halys]	81	71.3	CCTCACAGGAGCATCAAG	GCGTAGTAAGTTGGTATCTG	142	74.8	TCGTGGCTGGTAACATTAG	ATTAAGTCTGCGGCTGATT	TRUE
HBug_USDA-ARS_IIBBL.519086	87.9	40.98	1.10094	+	gi|939628163|ref|XP_014270248.1| PREDICTED: glyoxylate reductase/hydroxypyruvate reductase-like isoform X1 [Halyomorpha halys]	250	74.1	GCTACTGACTGTCCGATTC	TTGACCACATAGACTTAGAGG	250	74.1	GCTACTGACTGTCCGATTC	TTGACCACATAGACTTAGAGG	FALSE
HBug_USDA-ARS_IIBBL.261021	37.54	17.51	1.10025	+	none	no	xhomol-intolerant	primers	found	153	67.3	GAGACCTCAGGAAGTGTATT	GCACATAACCTTTGTCAGAT	TRUE
HBug_USDA-ARS_IIBBL.13642	1849.32	863.11	1.09938	+	gi|939639822|ref|XP_014270762.1| PREDICTED: tropomyosin-1 isoform X1 [Halyomorpha halys] gi|939639826|ref|XP_014270763.1| PREDICTED: tropomyosin-1 isoform X1 [Halyomorpha halys]	225	79.1	GCAGATGGTTGAAGAAGATC	CTTGCGACTTCGTCAGAT	219	79.8	GCTGACCTGGAGAAGAAC	GCACATACGGAAGGACTC	TRUE
HBug_USDA-ARS_IIBBL.395930	24.06	11.23	1.09928	+	gi|939666173|ref|XP_014280325.1| PREDICTED: protein hu-li tai shao isoform X6 [Halyomorpha halys]	127	72	AGAGCAAGAACTGGAAGAAT	AAGAGCAGCAGAAGATAGAG	127	72	AGAGCAAGAACTGGAAGAAT	AAGAGCAGCAGAAGATAGAG	FALSE
HBug_USDA-ARS_IIBBL.467626	28.69	13.4	1.09831	+	gi|939684585|ref|XP_014286787.1| PREDICTED: arrestin homolog [Halyomorpha halys]	165	74.9	GCTTAACTGCGGAACTCTA	TCATCATCATCAGCGTAACA	166	77.3	GGTCGTGAGGAAGATGAAG	GGAACTGGAAGGTGAATGG	TRUE
HBug_USDA-ARS_IIBBL.17597	17.53	8.19	1.09789	+	gi|939632340|ref|XP_014284592.1| PREDICTED: uncharacterized protein LOC106686024 [Halyomorpha halys]	114	72.7	CTTGCTTGCTTGTGTAATGT	GGAGTGGAACTATCAATGCTA	114	72.7	CTTGCTTGCTTGTGTAATGT	GGAGTGGAACTATCAATGCTA	FALSE
HBug_USDA-ARS_IIBBL.72221	84.55	39.51	1.09759	+	gi|939649443|ref|XP_014274112.1| PREDICTED: electron transfer flavoprotein subunit alpha, mitochondrial [Halyomorpha halys]	213	70.6	TTCTGCTCCATCATTGTGTA	CTGCGGTTAGAGTATTCCTT	213	70.6	TTCTGCTCCATCATTGTGTA	CTGCGGTTAGAGTATTCCTT	FALSE
HBug_USDA-ARS_IIBBL.299592	14.01	6.55	1.09689	+	none	216	68.7	ACTTGTGGTTCTTGGTCTT	GGCTGGCATTGATTAGTC	216	68.7	ACTTGTGGTTCTTGGTCTT	GGCTGGCATTGATTAGTC	FALSE
HBug_USDA-ARS_IIBBL.281278	10.71	5.01	1.09608	+	gi|939639988|ref|XP_014270814.1| PREDICTED: alanine--tRNA ligase, cytoplasmic isoform X1 [Halyomorpha halys] gi|939639991|ref|XP_014270815.1| PREDICTED: alanine--tRNA ligase, cytoplasmic isoform X1 [Halyomorpha halys]	118	73.6	ATCACCACCATACGAAGG	AATACCGCCATCAGCAAT	224	71.5	AACTTGCTTCTATGCTGAAC	GTGTTGCTGTATGGTTACTC	TRUE
HBug_USDA-ARS_IIBBL.142120	13.26	6.21	1.09442	+	gi|939695305|ref|XP_014291752.1| PREDICTED: coatomer subunit beta [Halyomorpha halys]	169	72.9	CCACGCTCGTAGATAAGTC	ATCAGAGTTGGTCCAGGAA	243	72.3	CTTAGATGGTGAGCAAGATATG	CGAACAGCAGGACTATTAGA	TRUE
HBug_USDA-ARS_IIBBL.173933	12.81	6	1.09424	+	none	81	63.7	TTCAGAACAAGCTTAACTCC	TGATTGTGTAATGTCAGGTG	145	67.7	TCACCTGACATTACACAATC	TGTATTGGTATGGTCACTTG	TRUE
HBug_USDA-ARS_IIBBL.146305	31.15	14.6	1.09326	+	none	163	69.8	TCTGCTCTCCATCCTACTTA	TGCTCTCATTACTGTTGACA	163	69.8	TCTGCTCTCCATCCTACTTA	TGCTCTCATTACTGTTGACA	FALSE
HBug_USDA-ARS_IIBBL.180460	17.5	8.22	1.09014	+	none	249	66.2	ATGCGATCAATCTACTTGGT	AGCCGAGGATATTTAGAACTG	249	66.2	ATGCGATCAATCTACTTGGT	AGCCGAGGATATTTAGAACTG	FALSE
HBug_USDA-ARS_IIBBL.93164	13.94	6.55	1.08966	+	none	87	77.6	GGTGTGGCAGTGTTACAA	CCAGAAGGTTCGGTCGTA	131	78.8	AGGAGCAGGAGTGTAGGA	CCAGAAGGTTCGGTCGTA	TRUE
HBug_USDA-ARS_IIBBL.483736	11.3	5.31	1.08954	+	none	248	68.9	GAATAGAAAGGGCTGTAAGTG	GCAGGTGGTATTAAGGCTTA	248	68.9	GAATAGAAAGGGCTGTAAGTG	GCAGGTGGTATTAAGGCTTA	FALSE
HBug_USDA-ARS_IIBBL.320200	12.23	5.75	1.08879	+	none	201	78.2	GAGAGTTGAAGAGTCTGAGAA	CGGTAGGAATGTGGTTGTAT	180	71.9	CTCACCTCCTAATCATCTCAA	GCTATCTGTCCTTCCTATATTG	TRUE
HBug_USDA-ARS_IIBBL.357814	70.98	33.39	1.088	+	none	235	70.8	AGTCAGCGAGCATCATAC	ATCAGTCTTGTACGATTCCT	235	70.8	AGTCAGCGAGCATCATAC	ATCAGTCTTGTACGATTCCT	FALSE
HBug_USDA-ARS_IIBBL.485432	26.82	12.62	1.0876	+	none	no	xhomol-intolerant	primers	found	98	65.6	CCAGCGTAATGTTCCATAAC	GCAGAATGTTCTTGGTCAC	TRUE
HBug_USDA-ARS_IIBBL.106489	105.01	49.43	1.08707	+	gi|939633665|ref|XP_014288925.1| PREDICTED: sugar transporter SWEET1-like [Halyomorpha halys]	124	70	CTACTGCCGCCACATTAC	TTCCTGCTACTCCGTTGG	112	68.9	GATGATTACCTCTCAACCAAG	TCTCGCCTAACCTGAACA	TRUE
HBug_USDA-ARS_IIBBL.464969	11.45	5.39	1.08699	+	gi|939670972|ref|XP_014282189.1| PREDICTED: ankyrin-3-like [Halyomorpha halys]	105	71.4	TCTGCCTGAAGTAACTACAA	GTTGACCAGCCGAAGATA	105	71.4	TCTGCCTGAAGTAACTACAA	GTTGACCAGCCGAAGATA	FALSE
HBug_USDA-ARS_IIBBL.192267	12.49	5.88	1.08689	+	gi|939650553|ref|XP_014274474.1| PREDICTED: ion transport peptide-like isoform X1 [Halyomorpha halys] gi|939650555|ref|XP_014274475.1| PREDICTED: ion transport peptide-like isoform X1 [Halyomorpha halys] gi|939650558|ref|XP_014274476.1| PREDICTED: ion transport peptide-like isoform X1 [Halyomorpha halys]	220	72.3	GTGAAGACTGCTACAACTTG	GGACCTCCAGACATCCTT	220	72.3	GTGAAGACTGCTACAACTTG	GGACCTCCAGACATCCTT	FALSE
HBug_USDA-ARS_IIBBL.507555	24.3	11.44	1.08687	+	gi|939689678|ref|XP_014288785.1| PREDICTED: organic cation transporter protein-like [Halyomorpha halys]	no	xhomol-intolerant	primers	found	80	69.4	GATTCACCTTCGGCACTAG	GTAGTTCTGTTGATGAGTTGAC	TRUE
HBug_USDA-ARS_IIBBL.56555	12.04	5.67	1.08641	+	gi|939698809|ref|XP_014293594.1| PREDICTED: 40S ribosomal protein S18 [Halyomorpha halys] gi|501291067|dbj|BAN20294.1| ribosomal protein S18 [Riptortus pedestris]	no	xhomol-intolerant	primers	found	224	72.6	GCGGAGGTATGCTAATATAG	CCAAGTCTTCTCGGAGTT	TRUE
HBug_USDA-ARS_IIBBL.55654	42.05	19.82	1.08515	+	gi|939691743|ref|XP_014289875.1| PREDICTED: heterogeneous nuclear ribonucleoprotein K-like isoform X3 [Halyomorpha halys]	80	70.4	AACTACTTGGTATAGCTGGGA	GAACATCACATCGCTGGTA	212	72	CCGCTAAGGATTGGTGAA	AGGAGGCAAGAATATCAGTC	TRUE
HBug_USDA-ARS_IIBBL.211264	13.68	6.45	1.0847	+	gi|939686808|ref|XP_014287504.1| PREDICTED: cytosolic Fe-S cluster assembly factor NUBP1 homolog [Halyomorpha halys]	233	74.3	CTACTCCAGAGGCACAGA	ACACCGTAACAAGATAACCA	233	74.3	CTACTCCAGAGGCACAGA	ACACCGTAACAAGATAACCA	FALSE
HBug_USDA-ARS_IIBBL.301875	545.64	257.27	1.08467	+	gi|939690032|ref|XP_014288976.1| PREDICTED: troponin I isoform X5 [Halyomorpha halys]	no	xhomol-intolerant	primers	found	204	71.5	AGTCAACGATGCCTCCTT	CGGTTCTTAACAGCCAAGT	TRUE
HBug_USDA-ARS_IIBBL.8395	106.78	50.35	1.08458	+	gi|939687404|ref|XP_014287706.1| PREDICTED: 39S ribosomal protein L53, mitochondrial [Halyomorpha halys]	210	68	CACAGAACACTAAGCACATC	TAGTCAAGTTCCAGCATTCA	207	67.9	CACAGAACACTAAGCACATC	TCAAGTTCCAGCATTCACA	TRUE
HBug_USDA-ARS_IIBBL.91611	399	188.26	1.08366	+	gi|939641438|ref|XP_014271306.1| PREDICTED: cuticle protein 21-like [Halyomorpha halys]	no	xhomol-intolerant	primers	found	117	78.3	GGTCGTATTCGGCATCTT	CGCTCTACACAGGAACAG	TRUE
HBug_USDA-ARS_IIBBL.198565	35.36	16.69	1.08313	+	none	no	xhomol-intolerant	primers	found	110	66.8	GTAGCGAACTGAATGTGA	CTCTGGACTTAATCTGATAC	TRUE
HBug_USDA-ARS_IIBBL.383860	67.34	31.79	1.08289	+	none	no	xhomol-intolerant	primers	found	219	69.2	CTTGTCAATAACCGCTAAGG	AGAGAAGGAAAGTGTTCAGA	TRUE
HBug_USDA-ARS_IIBBL.16833	40.35	19.05	1.08278	+	gi|939674040|ref|XP_014283267.1| PREDICTED: myosin-2 essential light chain isoform X2 [Halyomorpha halys]	no	xhomol-intolerant	primers	found	109	69.5	CTCCTAAGGTTGTAAGAAGATG	ACGAGTGATACAGCAGAAG	TRUE
HBug_USDA-ARS_IIBBL.53717	27.18	12.84	1.0819	+	gi|939663337|ref|XP_014279271.1| PREDICTED: cytochrome b5-like isoform X1 [Halyomorpha halys]	111	71.2	TAACCTTGCTGGAGAAGAC	GCCGAATCCTCACTAACTT	111	71.2	TAACCTTGCTGGAGAAGAC	GCCGAATCCTCACTAACTT	FALSE
HBug_USDA-ARS_IIBBL.227527	18.07	8.54	1.08129	+	gi|939640051|ref|XP_014270830.1| PREDICTED: protein crossbronx homolog [Halyomorpha halys]	125	69.6	TCATAATCAACAGACGGATG	AGATCAGGAATGTATAGAGGAG	165	69.5	CCTCCTCTATACATTCCTGAT	AGATCCTGATGACTACACTC	TRUE
HBug_USDA-ARS_IIBBL.45424	21.18	10.01	1.08126	+	gi|939673086|ref|XP_014282916.1| PREDICTED: uncharacterized protein C45G9.7 isoform X1 [Halyomorpha halys]	171	72.5	AAGAGCCTGGAGTAGATCA	GCATACGCAGACCTGATT	171	72.5	AAGAGCCTGGAGTAGATCA	GCATACGCAGACCTGATT	FALSE
HBug_USDA-ARS_IIBBL.499514	29.77	14.07	1.08124	+	none	no	xhomol-intolerant	primers	found	135	76.5	TGGCGTATCTCAGAGTGT	CTGGCAGCGATGACAATA	TRUE
HBug_USDA-ARS_IIBBL.428559	19.38	9.16	1.08115	+	gi|939691329|ref|XP_014289677.1| PREDICTED: enoyl-CoA delta isomerase 1, mitochondrial-like isoform X2 [Halyomorpha halys] gi|939691331|ref|XP_014289678.1| PREDICTED: enoyl-CoA delta isomerase 1, mitochondrial-like isoform X2 [Halyomorpha halys]	no	xhomol-intolerant	primers	found	97	72.8	TACTCTACTCCTTATCCAACTG	GCACCATAATCCTGTATTCAC	TRUE
HBug_USDA-ARS_IIBBL.365965	14.22	6.73	1.07924	+	none	241	67.1	CCTTGTTCTGATACAGGATAC	GTGGTAGACCTCATTAACTCT	206	65.4	TGCCAACTCTTCAATGTAAC	CCTCATTAACTCTTCCAGAAC	TRUE
HBug_USDA-ARS_IIBBL.22195	69.02	32.67	1.07905	+	gi|939644282|ref|XP_014272292.1| PREDICTED: V-type proton ATPase subunit B [Halyomorpha halys]	no	xhomol-intolerant	primers	found	223	76.9	CTCCTCGTCTTGCTCTTAC	ATACTTCCATTCCTGCCTTC	TRUE
HBug_USDA-ARS_IIBBL.117064	34.44	16.32	1.07744	+	gi|939696067|ref|XP_014292154.1| PREDICTED: zinc transporter ZIP8-like [Halyomorpha halys]	80	74.5	CCTGTTCATCGGCCACTT	AAGGGAGAGCTGCATGTTA	94	75.4	GACTGCTTCTCCACTTCC	CGTTATGTCTCACCTCCAA	TRUE
HBug_USDA-ARS_IIBBL.246150	33.11	15.69	1.07742	+	none	no	xhomol-intolerant	primers	found	140	65.6	GCAATCTGGTTAGTTATAGGC	AAGTGTATTCAGGGCTCAAA	TRUE
HBug_USDA-ARS_IIBBL.445571	13.61	6.45	1.0773	+	gi|939646416|ref|XP_014273049.1| PREDICTED: uncharacterized protein LOC106678804 [Halyomorpha halys]	no	xhomol-intolerant	primers	found	151	74.2	GCATCTCTGTCACCATCTC	GCACCTCCTTCTCATCTTC	TRUE
HBug_USDA-ARS_IIBBL.184288	19.32	9.16	1.07668	+	gi|939682283|ref|XP_014286025.1| PREDICTED: D-beta-hydroxybutyrate dehydrogenase, mitochondrial [Halyomorpha halys]	126	73.1	GCACACGATACCTTCAGT	CCTTCTTAGCACCATTCTTG	126	73.1	GCACACGATACCTTCAGT	CCTTCTTAGCACCATTCTTG	FALSE
HBug_USDA-ARS_IIBBL.172892	29.35	13.92	1.0762	+	none	no	xhomol-intolerant	primers	found	159	74.5	GCGAACCACTCTCCATAT	TGATGAACAACTCTTCCTCT	TRUE
HBug_USDA-ARS_IIBBL.331402	49.78	23.61	1.07617	+	gi|939683585|ref|XP_014286452.1| PREDICTED: ras-related protein Rab-7a [Halyomorpha halys] gi|939683587|ref|XP_014286453.1| PREDICTED: ras-related protein Rab-7a [Halyomorpha halys]	92	64.6	GCACCTTCAAACTGTATAGTC	ACAGAGGCAAACCTGATTT	248	73.9	AAGTTGACCTGGAGAATAGAG	CCACTAACAAGCACACTGA	TRUE
HBug_USDA-ARS_IIBBL.28705	17.79	8.44	1.07575	+	gi|939636830|ref|XP_014294362.1| PREDICTED: CCAAT/enhancer-binding protein epsilon-like [Halyomorpha halys]	195	66.5	CATACAACGAACGCACAAT	CACAGGTAGGTAAGACACAT	195	66.5	CATACAACGAACGCACAAT	CACAGGTAGGTAAGACACAT	FALSE
HBug_USDA-ARS_IIBBL.323307	22.68	10.76	1.07574	+	none	182	68.1	ATCGGCTGTGTGTTTCAT	CCAGGACATAATGGTCTATCT	182	68.1	ATCGGCTGTGTGTTTCAT	CCAGGACATAATGGTCTATCT	FALSE
HBug_USDA-ARS_IIBBL.173959	11.74	5.57	1.07568	+	none	141	72.9	CCAATTCTTCAACGTCACTC	CAACCATCTTCCTCCTTCC	182	69.5	AGGAGGAAGATGGTTGTTG	CACGAGGAATAGGAATGAAC	TRUE
HBug_USDA-ARS_IIBBL.393813	16.25	7.71	1.07564	+	none	231	69.2	ACTCACCGTCTCAGCATT	AGAGAACCAGCCACACTT	231	69.2	ACTCACCGTCTCAGCATT	AGAGAACCAGCCACACTT	FALSE
HBug_USDA-ARS_IIBBL.428151	13.46	6.39	1.07479	+	gi|939670057|ref|XP_014281838.1| PREDICTED: hydroxyacyl-coenzyme A dehydrogenase, mitochondrial-like [Halyomorpha halys] gi|939670061|ref|XP_014281839.1| PREDICTED: hydroxyacyl-coenzyme A dehydrogenase, mitochondrial-like [Halyomorpha halys]	no	xhomol-intolerant	primers	found	91	69.2	GTTGTTAATAGGCTGCTTGT	TGGCAATGTCAATGTCTCT	TRUE
HBug_USDA-ARS_IIBBL.463279	25.22	11.99	1.07274	+	gi|939636874|ref|XP_014294379.1| PREDICTED: glutamate--cysteine ligase [Halyomorpha halys]	230	70.5	AGCAGTATGGATGTGGATG	AGAAGTTCAGGACAAGGATT	230	70.5	AGCAGTATGGATGTGGATG	AGAAGTTCAGGACAAGGATT	FALSE
HBug_USDA-ARS_IIBBL.189884	11.4	5.42	1.07267	+	gi|939630786|ref|XP_014279115.1| PREDICTED: SH3 domain-binding glutamic acid-rich protein homolog isoform X2 [Halyomorpha halys]	no	xhomol-intolerant	primers	found	84	70.9	AATGCGTTCCGTTGATGA	ACGATGTTCTTGAAGCCTT	TRUE
HBug_USDA-ARS_IIBBL.178818	13.67	6.5	1.0725	+	none	232	70.4	AGTTACGCTCTGGTCACA	TAGGAAGGATCGGAAGAAGA	232	70.4	AGTTACGCTCTGGTCACA	TAGGAAGGATCGGAAGAAGA	FALSE
HBug_USDA-ARS_IIBBL.405476	244.96	116.53	1.07184	+	none	no	xhomol-intolerant	primers	found	143	71.8	TTACTTCTTCTTCGGCTTCA	CAGCAGATGAATCTCAGTTG	TRUE
HBug_USDA-ARS_IIBBL.192106	54.29	25.84	1.07108	+	gi|939673399|ref|XP_014283033.1| PREDICTED: 60S ribosomal protein L26-like [Halyomorpha halys]	133	69.3	GGATTGAGGTTCTGATATTGC	TACACTGAGTACAGGTCTGA	204	67.2	TTCATCCTGACTGACTCCT	GCAATATCAGAACCTCAATCC	TRUE
HBug_USDA-ARS_IIBBL.7736	13.8	6.57	1.0707	+	gi|939689994|ref|XP_014288955.1| PREDICTED: senecionine N-oxygenase-like [Halyomorpha halys]	145	68.3	CCTAACCTGTAATTGGATACG	AATGAACTGGTGCTGTCC	166	75.6	ACGGTAGTAGTGAGAAGAGA	GCACAGCATTAGCATCCT	TRUE
HBug_USDA-ARS_IIBBL.221808	14.24	6.78	1.07059	+	none	no	xhomol-intolerant	primers	found	154	68.8	TCAGGAGTCGGTCAGATTA	TCATGTGAGTCATCAGAACT	TRUE
HBug_USDA-ARS_IIBBL.485074	225.72	107.56	1.06939	+	none	146	68.5	GGGTCTTCGGGAACTAGT	GATGAATTTCCCAGCACTG	155	69	GGGTCTTCGGGAACTAGT	TTTGGGATGGATGAATTTCC	TRUE
HBug_USDA-ARS_IIBBL.323202	11.45	5.46	1.06837	+	gi|939640687|ref|XP_014271065.1| PREDICTED: uncharacterized protein LOC106677561 [Halyomorpha halys]	236	72.9	AATGCTGTTCCTGCTGAG	GTTGGAGCCTCGTAATATCT	213	72.3	TAATGCTGTTCCTGCTGAG	TCTTATCTTCAACGACTCTGG	TRUE
HBug_USDA-ARS_IIBBL.105073	11.76	5.61	1.06782	+	gi|939643433|ref|XP_014272017.1| PREDICTED: regucalcin-like [Halyomorpha halys] gi|939643435|ref|XP_014272018.1| PREDICTED: regucalcin-like [Halyomorpha halys]	135	70.7	CTGGTTGGTGTATCAATGTAG	GATGAACAGAGGCTCCTTAT	135	70.7	CTGGTTGGTGTATCAATGTAG	GATGAACAGAGGCTCCTTAT	FALSE
HBug_USDA-ARS_IIBBL.477089	131.66	62.83	1.06729	+	gi|939681107|ref|XP_014285658.1| PREDICTED: 6-phosphofructo-2-kinase/fructose-2,6-bisphosphatase-like [Halyomorpha halys] gi|939681111|ref|XP_014285659.1| PREDICTED: 6-phosphofructo-2-kinase/fructose-2,6-bisphosphatase-like [Halyomorpha halys]	no	xhomol-intolerant	primers	found	164	74.5	CATACCACGCTGAGAACAA	CTCCTCCTGATAATAGACCATT	TRUE
HBug_USDA-ARS_IIBBL.516847	36.52	17.43	1.06711	+	gi|939692958|ref|XP_014290522.1| PREDICTED: peritrophin-1-like [Halyomorpha halys]	99	68.8	GTGAACGCTACCAAGTTATAG	GTGTGATTCTGTTGCCTTAA	186	75.5	GGATGTGCGAAGTAACCA	CTATGAGTGCGAAGAAGGA	TRUE
HBug_USDA-ARS_IIBBL.258414	55.52	26.51	1.06647	+	none	107	75.1	ACTCTCCTCTGATACATCGT	GTGCTTCCTACTGCTGAC	107	75.1	ACTCTCCTCTGATACATCGT	GTGCTTCCTACTGCTGAC	FALSE
HBug_USDA-ARS_IIBBL.262348	259.89	124.11	1.06628	+	gi|403334965|gb|EJY66653.1| hypothetical protein OXYTRI_13058 [Oxytricha trifallax]	231	81.1	GTAACACGGACCAAGGAG	CAGGCATAGTTCACCATCT	231	81.1	GTAACACGGACCAAGGAG	CAGGCATAGTTCACCATCT	FALSE
HBug_USDA-ARS_IIBBL.62243	10.92	5.22	1.06485	+	none	no	xhomol-intolerant	primers	found	86	65.9	GTCCTCCTCAACCACATT	ATAGCTCATTACGCTGGAA	TRUE
HBug_USDA-ARS_IIBBL.391897	12.74	6.09	1.06485	+	none	172	70.3	CTAGGTTCGGCAAACGAC	AGAAGGCGATTGCACGTA	219	71.8	TATAGTGAGGAGGAGTTCAATC	TGGAGTGAGAAGGCGATT	TRUE
HBug_USDA-ARS_IIBBL.172676	14.97	7.16	1.06404	+	gi|939670762|ref|XP_014282113.1| PREDICTED: acyl-CoA dehydrogenase family member 9, mitochondrial-like [Halyomorpha halys]	80	68.4	TTCATCAAGGAGGATAGAGTG	TGAGGATTGGTGAAGGAAC	80	68.4	TTCATCAAGGAGGATAGAGTG	TGAGGATTGGTGAAGGAAC	FALSE
HBug_USDA-ARS_IIBBL.305253	20.41	9.77	1.06285	+	gi|939678912|ref|XP_014284972.1| PREDICTED: tubulin-specific chaperone cofactor E-like protein isoform X2 [Halyomorpha halys]	96	70.8	ATCATGTGGCTTCCTTGG	TCCCTCCTTGAGGGTATC	93	69.4	GACAAGTATAGGCGGAACA	AAATATGGCAGGGAATCAGA	TRUE
HBug_USDA-ARS_IIBBL.373481	12.74	6.1	1.06248	+	gi|939672631|ref|XP_014282775.1| PREDICTED: uncharacterized protein LOC106684920 [Halyomorpha halys]	135	68.9	TCTTAGGAACACTGTGATACG	TGAGGACTTAATGCTGAAGG	135	68.9	TCTTAGGAACACTGTGATACG	TGAGGACTTAATGCTGAAGG	FALSE
HBug_USDA-ARS_IIBBL.261152	24.3	11.64	1.06187	+	gi|939661884|ref|XP_014278701.1| PREDICTED: uncharacterized protein LOC106682394 isoform X2 [Halyomorpha halys]	96	67.8	AGCAACTCGTAGATGGTATG	CAGAACTCACTTCCGACTT	141	71.1	GTGGCTACTGGTGGTAAG	ACTCACTTCCGACTTCCT	TRUE
HBug_USDA-ARS_IIBBL.176752	13.59	6.51	1.06182	+	none	112	71.1	TGACCTATTACAGATAGACACG	TAAGGAAGGCTCCGTTCA	119	71.8	GACCCATTGACCTATTACAGA	TAAGGAAGGCTCCGTTCA	TRUE
HBug_USDA-ARS_IIBBL.83255	12.92	6.19	1.06159	+	none	82	66.7	GAAGCGAATATTGTACTCCAG	CTTTCCCTGAATAATCTTCCTC	153	70	TACTCCAGCCAAGCACTC	ACTACTTCCACCACCACTT	TRUE
HBug_USDA-ARS_IIBBL.190803	12	5.75	1.0614	+	gi|939632922|ref|XP_014286348.1| PREDICTED: probable aconitate hydratase, mitochondrial [Halyomorpha halys]	132	71.3	AGATGCTTCCACCAATCAG	CGTTAGCGGTCTATTCAATC	207	74.3	GATTGAATAGACCGCTAACG	CACAGTGAATAGTAGAAGGAAC	TRUE
HBug_USDA-ARS_IIBBL.189951	11.38	5.46	1.05953	+	none	no	xhomol-intolerant	primers	found	131	69.8	AAATATGTTCACCTGTCCTC	GCCTACATCACGAGAACT	TRUE
HBug_USDA-ARS_IIBBL.267426	135.89	65.21	1.05927	+	gi|939639998|ref|XP_014270817.1| PREDICTED: uncharacterized protein LOC106677406 [Halyomorpha halys]	153	74	TTCGTCACTCTCCTGTTG	ATCTGTAAGATCGCTATTGC	116	73.2	TTCGTCACTCTCCTGTTG	CCACCATCTCCTGTCTTG	TRUE
HBug_USDA-ARS_IIBBL.435115	62.59	30.04	1.05905	+	gi|939640349|ref|XP_014270938.1| PREDICTED: lipoyltransferase 1, mitochondrial [Halyomorpha halys]	no	xhomol-intolerant	primers	found	165	70.2	CAGTTGCCTCACCTATCG	TGGACATTGGACCTGATAAG	TRUE
HBug_USDA-ARS_IIBBL.47707	11.29	5.42	1.05868	+	none	83	66.1	CGTGCTACTAACCTAAGTGA	CAGAACTACAGGCGATGTT	83	66.1	CGTGCTACTAACCTAAGTGA	CAGAACTACAGGCGATGTT	FALSE
HBug_USDA-ARS_IIBBL.242142	78.9	37.88	1.05859	+	gi|939671713|ref|XP_014282471.1| PREDICTED: uncharacterized protein LOC106684737 [Halyomorpha halys]	248	72.7	TTATCGTCGTCAGGTAGC	TTAACCACTTAGCTCTCCAA	224	72.1	TTATCGTCGTCAGGTAGC	GTTCTTCAGCAGTCATTCC	TRUE
HBug_USDA-ARS_IIBBL.56175	39.68	19.07	1.05711	+	none	175	77.4	TTGACAGACTGGAGAATAGAG	CTGGTATTGGTGGAGGAAG	175	77.4	TTGACAGACTGGAGAATAGAG	CTGGTATTGGTGGAGGAAG	FALSE
HBug_USDA-ARS_IIBBL.104666	17.8	8.56	1.05619	+	none	149	76.8	GGAGCCTGTATTAAGGATGT	GTCAAGATGCGGTTCACT	149	76.8	GGAGCCTGTATTAAGGATGT	GTCAAGATGCGGTTCACT	FALSE
HBug_USDA-ARS_IIBBL.490756	20.29	9.76	1.05582	+	gi|939272003|ref|XP_014256276.1| PREDICTED: twitchin isoform X12 [Cimex lectularius]	189	72.6	CCTTCAACCAATCCAGTCA	TGCTCCAACACCTACAGA	189	72.6	CCTTCAACCAATCCAGTCA	TGCTCCAACACCTACAGA	FALSE
HBug_USDA-ARS_IIBBL.33834	11.93	5.74	1.05547	+	gi|939671840|ref|XP_014282515.1| PREDICTED: putative OPA3-like protein CG13603 [Halyomorpha halys]	225	71.5	ACAAGCGAGTCTAATTCATG	AGGAGCAAATCTTCTAGGAG	231	70.6	ACTGAAGAACTTGTTGAAGG	ACAGAAGGAGATGAGTGATT	TRUE
HBug_USDA-ARS_IIBBL.486309	102.56	49.35	1.05535	+	gi|939667261|ref|XP_014280742.1| PREDICTED: 60S ribosomal protein L29-1 [Halyomorpha halys]	97	67.3	CCTACCTAATCCATAAGCAA	CGGAGAAACAGTTGGCAG	116	72.1	AAGGCTCATCGTAATGGAAT	GGAGACAGATTATGCTTCTTAG	TRUE
HBug_USDA-ARS_IIBBL.449535	51.78	24.92	1.05509	+	none	104	66.4	GACCTTGACGAGTTGGAT	GGATTTAGTAGAACAGTTGG	107	67	GGACCTTGACGAGTTGGA	CAGGATTTAGTAGAACAGTTGG	TRUE
HBug_USDA-ARS_IIBBL.242966	13.38	6.44	1.05495	+	gi|939693210|ref|XP_014290659.1| PREDICTED: phosphatidylglycerophosphatase and protein-tyrosine phosphatase 1 [Halyomorpha halys]	81	66.8	CAGTTATTCTTGGTGCTCTTC	TGGATACTACTCCTCTGACAT	81	66.8	CAGTTATTCTTGGTGCTCTTC	TGGATACTACTCCTCTGACAT	FALSE
HBug_USDA-ARS_IIBBL.226686	13.38	6.44	1.05495	+	gi|939654764|ref|XP_014275984.1| PREDICTED: UPF0547 protein C16orf87 homolog [Halyomorpha halys]	201	66.1	TGAACTGCTCTTGGTATGG	TATTCTCACCTATCCTATCTGG	207	66.5	TGAACTGCTCTTGGTATGG	GCCTATTATTCTCACCTATCCT	TRUE
HBug_USDA-ARS_IIBBL.442171	10.53	5.07	1.05445	+	none	no	xhomol-intolerant	primers	found	121	67.2	TCAGTACATCTCAGTGGTAT	ACTATGCCCTGAATGAACTA	TRUE
HBug_USDA-ARS_IIBBL.439180	478.5	230.74	1.05225	+	gi|537214147|gb|ERE81184.1| tubulin alpha-1C chain [Cricetulus griseus]	188	76.2	GTAACCTCTGGAACAATGGA	CACCTAATCTGGCTATATGGA	188	76.2	GTAACCTCTGGAACAATGGA	CACCTAATCTGGCTATATGGA	FALSE
HBug_USDA-ARS_IIBBL.466179	13.81	6.66	1.05212	+	none	no	xhomol-intolerant	primers	found	198	66.8	CAATCTACCCTTCTTCCCTTT	GAGAATGAATGAACTCCATCG	TRUE
HBug_USDA-ARS_IIBBL.291588	13.87	6.69	1.05189	+	none	100	67.9	TTCAGACCTTCGCATTCATA	AACTGCCAGCGATATAGTG	146	71	AGACCTTCGCATTCATAGTT	TTCCAATCCGTTGCTGTT	TRUE
HBug_USDA-ARS_IIBBL.364052	12.87	6.21	1.05135	+	none	168	68.3	GGAGTAACAGAACATACAGTC	ACATCACCACATCATTAGTG	168	68.3	GGAGTAACAGAACATACAGTC	ACATCACCACATCATTAGTG	FALSE
HBug_USDA-ARS_IIBBL.374149	12.89	6.22	1.05127	+	gi|939685322|ref|XP_014287029.1| PREDICTED: F-box only protein 9 [Halyomorpha halys]	237	72.6	GAATCATCTTGGTCCTCACT	AGCACTGGTTGTTGTTGT	237	72.6	GAATCATCTTGGTCCTCACT	AGCACTGGTTGTTGTTGT	FALSE
HBug_USDA-ARS_IIBBL.316730	260.45	125.71	1.05091	+	none	no	xhomol-intolerant	primers	found	150	74.5	AACATTATCGCAAGACAGG	CCTACGCCTACTCTTCCT	TRUE
HBug_USDA-ARS_IIBBL.411514	19.33	9.33	1.05089	+	gi|939689678|ref|XP_014288785.1| PREDICTED: organic cation transporter protein-like [Halyomorpha halys]	189	73.9	AACTGGCAGAAGGTCTCT	CTAACCACTGTTGGAAGAAG	249	73.8	TCTCGCCAGTGACAATATG	ATAGCACAGCCACCAGAA	TRUE
HBug_USDA-ARS_IIBBL.76239	14.62	7.06	1.0502	+	gi|939669108|ref|XP_014281488.1| PREDICTED: transmembrane protein C9orf91 homolog isoform X1 [Halyomorpha halys]	no	xhomol-intolerant	primers	found	110	72	GGTCCTCTATGTCCATTCTT	AGATGTAATTGAGCGTGAAG	TRUE
HBug_USDA-ARS_IIBBL.476577	29.12	14.07	1.04939	+	none	202	66.5	GACTATACCGTGAGCGAAT	TCCTTGTTGGACACAATACT	202	66.5	GACTATACCGTGAGCGAAT	TCCTTGTTGGACACAATACT	FALSE
HBug_USDA-ARS_IIBBL.493819	16.14	7.8	1.04909	+	gi|939676699|ref|XP_014284218.1| PREDICTED: probable G-protein coupled receptor Mth-like 10 [Halyomorpha halys]	no	xhomol-intolerant	primers	found	191	73.5	AGAGACCTTGTAGTGTATTGG	AACGGCAGTGTTGAAGAG	TRUE
HBug_USDA-ARS_IIBBL.445868	12.4	6	1.04731	+	gi|939667653|ref|XP_014280905.1| PREDICTED: sulfotransferase 1A3-like isoform X1 [Halyomorpha halys]	109	74	CTTCACAACTCTGCTAATCC	TTCAGATCGGATAGCCATC	157	75.7	GCTTCACAACTCTGCTAATC	TGTCTTCTTGGCACTCTTG	TRUE
HBug_USDA-ARS_IIBBL.156885	23.6	11.42	1.04722	+	gi|939642455|ref|XP_014271672.1| PREDICTED: uncharacterized protein LOC106677959 [Halyomorpha halys]	202	72.2	TGGTGGTCTATCAGGTCTA	ATTATCCAGTGCCATTCAAC	199	72.4	GGTGGTCTATCAGGTCTACT	TATCCAGTGCCATTCAACAT	TRUE
HBug_USDA-ARS_IIBBL.521745	112.68	54.56	1.04632	+	gi|939636824|ref|XP_014294360.1| PREDICTED: cytochrome c oxidase subunit 5B, mitochondrial-like [Halyomorpha halys]	201	75.9	CACTAGAGCACGCTACTG	GCAACCACATCCACTGAA	109	68	TCTCCTAACTCGCACCTT	CTGTAGTCTGTTCCGATTCT	TRUE
HBug_USDA-ARS_IIBBL.488282	24.16	11.7	1.04611	+	gi|939664840|ref|XP_014279858.1| PREDICTED: 39S ribosomal protein L13, mitochondrial [Halyomorpha halys]	87	70.1	TGAACACATCGGACTAAGG	GTAACTACAGAAGAAGCCATC	87	70.1	TGAACACATCGGACTAAGG	GTAACTACAGAAGAAGCCATC	FALSE
HBug_USDA-ARS_IIBBL.143588	30.97	15	1.04591	+	none	95	69.2	GACACGGATTGAATTTAGGT	CATTCTGTGGTGATGATTGA	141	71.4	CATAACCAATTCTGCTGAAG	GGTGATGATTGATCCTTGTT	TRUE
HBug_USDA-ARS_IIBBL.419515	975.77	472.65	1.04577	+	gi|915657389|gb|KOC60743.1| Tubulin alpha-1 chain, partial [Habropoda laboriosa]	208	74.6	ACCTTAACCGACTCATTGG	CAGGCATTAGTGATCTCAGA	250	74.6	TGCTGCTATTGCTACTATCA	TCCTTCACCGACATACCA	TRUE
HBug_USDA-ARS_IIBBL.202430	20.26	9.82	1.04484	+	gi|939681317|ref|XP_014285719.1| PREDICTED: ras-related protein Rab-23 isoform X1 [Halyomorpha halys]	206	72.2	ACTTCTTCACATCACCATCC	TTGCCAACTGCTCCATTC	206	72.2	ACTTCTTCACATCACCATCC	TTGCCAACTGCTCCATTC	FALSE
HBug_USDA-ARS_IIBBL.125460	16.81	8.15	1.04445	+	none	113	68.1	CAGTCATTGGCTCGTAGG	CGTTCATTGCCACCAGATA	125	68.6	TAATCAGTCATTGGCTCGTAG	AACCACTGCGTTCATTGC	TRUE
HBug_USDA-ARS_IIBBL.469430	11.28	5.47	1.04415	+	gi|939645530|ref|XP_014272733.1| PREDICTED: rho guanine nucleotide exchange factor 12-like isoform X1 [Halyomorpha halys]	120	76.8	ATCCTTGTCCTTGCTCTTG	CTATGTGGTGCTGTAATGTG	120	76.8	ATCCTTGTCCTTGCTCTTG	CTATGTGGTGCTGTAATGTG	FALSE
HBug_USDA-ARS_IIBBL.464081	22.58	10.95	1.04411	+	gi|939666570|ref|XP_014280471.1| PREDICTED: superoxide dismutase [Cu-Zn] [Halyomorpha halys]	no	xhomol-intolerant	primers	found	123	71.1	CAACATGCCGTACTGAATC	CTCAACCATCTCCTTCTATATG	TRUE
HBug_USDA-ARS_IIBBL.265834	2906.9	1410.04	1.04375	+	gi|939638447|ref|XP_014270284.1| PREDICTED: ADP,ATP carrier protein 2 [Halyomorpha halys]	100	71.2	GTCAACACCACCAAGGAA	GAGAGGTAACTTCGCCAAT	100	71.2	GTCAACACCACCAAGGAA	GAGAGGTAACTTCGCCAAT	FALSE
HBug_USDA-ARS_IIBBL.137875	429.71	208.47	1.04352	+	gi|939656024|ref|XP_014276447.1| PREDICTED: ATP synthase lipid-binding protein, mitochondrial [Halyomorpha halys] gi|939656028|ref|XP_014276448.1| PREDICTED: ATP synthase lipid-binding protein, mitochondrial [Halyomorpha halys]	88	65.3	CTCACTATTGATGCCATAACC	ATTAGCCAACCGAAGGAAG	216	76.3	CCGTTGAGCACAGTAGTT	CAAGGAACCGAACACAGT	TRUE
HBug_USDA-ARS_IIBBL.205154	202.32	98.16	1.04343	+	gi|939692960|ref|XP_014290523.1| PREDICTED: uncharacterized protein LOC106689851 [Halyomorpha halys]	no	xhomol-intolerant	primers	found	95	73.9	GTGAGTTCAGGTATGGTATCT	GTCGCAGTTGTTGAGGTA	TRUE
HBug_USDA-ARS_IIBBL.16223	24.4	11.84	1.04321	+	gi|939633504|ref|XP_014288310.1| PREDICTED: RNA polymerase I-specific transcription initiation factor RRN3 [Halyomorpha halys]	81	69.3	GCCTCGGTTGGATGATAC	GTGCGTAAGTTGTGAATGAT	81	69.3	GCCTCGGTTGGATGATAC	GTGCGTAAGTTGTGAATGAT	FALSE
HBug_USDA-ARS_IIBBL.262578	40.82	19.81	1.04305	+	gi|939695648|ref|XP_014291933.1| PREDICTED: facilitated trehalose transporter Tret1-like [Halyomorpha halys]	233	77.1	GTCTGTCAACCGTGGATTA	TTCTTCCGTACCTGTCTGA	233	77.1	GTCTGTCAACCGTGGATTA	TTCTTCCGTACCTGTCTGA	FALSE
HBug_USDA-ARS_IIBBL.109578	37.54	18.22	1.04291	+	gi|939642467|ref|XP_014271677.1| PREDICTED: filamin-A [Halyomorpha halys]	186	75.7	AGAAGCAGCACCACATAG	GTAACTCGCACCTCACAT	186	75.7	AGAAGCAGCACCACATAG	GTAACTCGCACCTCACAT	FALSE
HBug_USDA-ARS_IIBBL.504240	34.48	16.75	1.0416	+	none	no	xhomol-intolerant	primers	found	159	75.5	GCTGTACTCGATGCTGTT	CGCTGAAGACATAGTGACT	TRUE
HBug_USDA-ARS_IIBBL.459360	14.9	7.24	1.04125	+	none	145	65.7	CATGAGTCTGAAAGTATAGGC	ACTGCTGTCTTCTACAACTA	127	64.6	GCCTTCCACCATTGATATTG	ATGTTGCTTCTACTGTGACA	TRUE
HBug_USDA-ARS_IIBBL.243414	43.74	21.26	1.04081	+	none	no	xhomol-intolerant	primers	found	no	xhomol-tolerant	primers	found	FALSE
HBug_USDA-ARS_IIBBL.359278	22.3	10.84	1.04068	+	gi|939665520|ref|XP_014280103.1| PREDICTED: 40S ribosomal protein S12, mitochondrial [Halyomorpha halys]	207	71.5	GGATCAACTCTAGCAAGGAT	ACCTGGAACATAAGCAACC	207	71.5	GGATCAACTCTAGCAAGGAT	ACCTGGAACATAAGCAACC	FALSE
HBug_USDA-ARS_IIBBL.321948	175.75	85.44	1.04054	+	none	131	75.7	CGGTCTGGGTAGAGTATCT	ACGCTTACTGTATGTCTCAC	123	72.1	GTCACTGTCATCATCTTCATC	ACTTCACTCACCGACTGT	TRUE
HBug_USDA-ARS_IIBBL.305920	91.8	44.63	1.04048	+	gi|939651196|ref|XP_014274706.1| PREDICTED: NADH-ubiquinone oxidoreductase subunit 8 [Halyomorpha halys]	149	73.3	ATAGCCTGAGCAGGACAA	AAGGAGCCAGCAACAATC	247	72.6	GATTGTTGCTGGCTCCTT	GTTCATTACGATGGCTAACG	TRUE
HBug_USDA-ARS_IIBBL.164907	39.2	19.07	1.03955	+	gi|939675716|ref|XP_014283871.1| PREDICTED: mitochondrial import inner membrane translocase subunit Tim10 [Halyomorpha halys]	81	66.2	ATGTATTGACCGTTGTGTTG	TCCTGAGTTGATAGCATAGTC	81	66.2	ATGTATTGACCGTTGTGTTG	TCCTGAGTTGATAGCATAGTC	FALSE
HBug_USDA-ARS_IIBBL.198222	12.78	6.22	1.0389	+	gi|939628240|ref|XP_014270513.1| PREDICTED: proton-coupled amino acid transporter 1 [Halyomorpha halys]	164	72.8	ACGAACCTTGACACAATGA	GCACAGCGTACCAACATA	160	71.1	CCTATTGGTCAGCAACAGT	TGTGTCAAGGTTCGTAGTG	TRUE
HBug_USDA-ARS_IIBBL.163551	49.82	24.25	1.03874	+	none	130	72.4	CCTCCATTCTCCATAGATTGA	TTATGTGAACTGTCCAAGGA	97	71.5	CCTCCATTCTCCATAGATTGA	GAAGACCAACATTCAGGAAG	TRUE
HBug_USDA-ARS_IIBBL.108638	13.98	6.81	1.03764	+	none	173	69	ACCACAATTATCACAAGTCG	AGACCATCCTCGCCATAA	173	69	ACCACAATTATCACAAGTCG	AGACCATCCTCGCCATAA	FALSE
HBug_USDA-ARS_IIBBL.103921	255.45	124.46	1.03736	+	gi|939669842|ref|XP_014281758.1| PREDICTED: SPARC, partial [Halyomorpha halys]	118	70.9	GTGACCTTGATACCAGTAATG	TCAGCATCGCAATTATCCA	118	70.9	GTGACCTTGATACCAGTAATG	TCAGCATCGCAATTATCCA	FALSE
HBug_USDA-ARS_IIBBL.231208	11.37	5.54	1.03727	+	none	81	63.7	AGTGTGCTACTATTGTGCTA	AAGGTGGTTCAGTTCAATTC	84	63.6	AATGAACTGTGGCTGTGAT	TAGGCAGTCAGTGGAAGT	TRUE
HBug_USDA-ARS_IIBBL.378901	97.22	47.38	1.03697	+	gi|939687823|ref|XP_014287834.1| PREDICTED: 40S ribosomal protein S5 [Halyomorpha halys] gi|939687826|ref|XP_014287835.1| PREDICTED: 40S ribosomal protein S5 [Halyomorpha halys]	94	65.8	TCGTAGGTCTAAGGTTCACT	CATACAGGTTATGTGTCTCCA	146	73.5	GGTGGTGATGATATGGTTGT	GCAATGTAATCCTGAAGAGAC	TRUE
HBug_USDA-ARS_IIBBL.14329	51.57	25.14	1.03655	+	gi|939669308|ref|XP_014281563.1| PREDICTED: uncharacterized protein LOC106684158 isoform X1 [Halyomorpha halys]	102	75	GTAGGTGGAACAGGTAGTAG	AGCAGATAGTCCGACAGA	102	75	GTAGGTGGAACAGGTAGTAG	AGCAGATAGTCCGACAGA	FALSE
HBug_USDA-ARS_IIBBL.216868	13.86	6.76	1.03583	+	gi|939640256|ref|XP_014270901.1| PREDICTED: epidermal retinol dehydrogenase 2-like isoform X1 [Halyomorpha halys]	113	69.9	GCTATCACTATTCCTTCCTTC	CAATCGGCATCCATACCA	113	69.9	GCTATCACTATTCCTTCCTTC	CAATCGGCATCCATACCA	FALSE
HBug_USDA-ARS_IIBBL.458799	111.07	54.18	1.03564	+	gi|939667255|ref|XP_014280740.1| PREDICTED: 40S ribosomal protein S29 [Halyomorpha halys] gi|501294704|dbj|BAN20773.1| ribosomal protein S29 [Riptortus pedestris]	192	73.3	TCGCCATATTCGTTCCTTC	AGACCATACTTCCTAATGAGAC	192	73.3	TCGCCATATTCGTTCCTTC	AGACCATACTTCCTAATGAGAC	FALSE
HBug_USDA-ARS_IIBBL.324580	11.91	5.81	1.03556	+	gi|939674922|ref|XP_014283573.1| PREDICTED: uncharacterized protein LOC106685430 [Halyomorpha halys]	no	xhomol-intolerant	primers	found	106	72.1	GCTGTTACATCAACGAGAAT	CCTGTCAATGCTGTGCTA	TRUE
HBug_USDA-ARS_IIBBL.39008	56.04	27.34	1.03544	+	gi|939658406|ref|XP_014277356.1| PREDICTED: 60S ribosomal protein L31 [Halyomorpha halys]	83	72	AGATAACTGTTCCTGAGGTAG	TGGTGGTGGTCCTATATCA	201	71	AATAATGTTACGGCAGTGAC	GGCAAGGAGGATGGATTC	TRUE
HBug_USDA-ARS_IIBBL.218605	10.33	5.04	1.03534	+	gi|939677572|ref|XP_014284530.1| PREDICTED: lipoamide acyltransferase component of branched-chain alpha-keto acid dehydrogenase complex, mitochondrial [Halyomorpha halys]	179	72.9	GACCTACACCAGACCTCTT	CATTACTGAACCTTGCCATAG	179	72.9	GACCTACACCAGACCTCTT	CATTACTGAACCTTGCCATAG	FALSE
HBug_USDA-ARS_IIBBL.218724	11.74	5.73	1.03483	+	gi|939635548|ref|XP_014293908.1| PREDICTED: protein lifeguard 4-like [Halyomorpha halys]	132	68.8	ACTGGTTGCTCTCGGTAG	CACTAACACTATAGGCTTGAAC	122	68.5	GCCAGAGTTACCTTCAGAT	CAATTCCACCATCATCATCA	TRUE
HBug_USDA-ARS_IIBBL.388323	188.84	92.21	1.03417	+	none	85	67.9	TTCTTTCAACTTTCCCTCTG	AATCAACTTCGGCAACAC	85	67.9	TTCTTTCAACTTTCCCTCTG	AATCAACTTCGGCAACAC	FALSE
HBug_USDA-ARS_IIBBL.467884	15.82	7.73	1.03321	+	gi|939657476|ref|XP_014277008.1| PREDICTED: probable 18S rRNA (guanine-N(7))-methyltransferase [Halyomorpha halys]	96	72.5	TGGAAGCCTCTTGGTGAA	ATGTTCGCCTAACTCTTCAA	229	72	TCGGAGGACTTGTTGTTG	CCTTGTCTTCGCCTTCTT	TRUE
HBug_USDA-ARS_IIBBL.193962	63.08	30.84	1.03238	+	gi|939628581|ref|XP_014271727.1| PREDICTED: uncharacterized protein LOC106677987 [Halyomorpha halys]	no	xhomol-intolerant	primers	found	118	72.9	TGCCATCACAGAACTCAC	AACAGACAACACCGTATAGA	TRUE
HBug_USDA-ARS_IIBBL.25573	23.37	11.43	1.03183	+	gi|939637042|ref|XP_014294444.1| PREDICTED: NADPH--cytochrome P450 reductase isoform X1 [Halyomorpha halys]	137	70.5	CCTTGGAGATGATGATGCTA	GTTCTGTCACTCTGTATTGTC	137	70.5	CCTTGGAGATGATGATGCTA	GTTCTGTCACTCTGTATTGTC	FALSE
HBug_USDA-ARS_IIBBL.285540	17.05	8.34	1.03165	+	none	132	66.3	AATGATGGTTAGCGACTGT	ACATACATGGTCAGCGATAA	132	66.3	AATGATGGTTAGCGACTGT	ACATACATGGTCAGCGATAA	FALSE
HBug_USDA-ARS_IIBBL.384743	26.14	12.79	1.03124	+	none	139	67.1	AGTTGTTCTTGTTCGATGAC	ATTACTGCTCTTCTGCTCAA	139	67.1	AGTTGTTCTTGTTCGATGAC	ATTACTGCTCTTCTGCTCAA	FALSE
HBug_USDA-ARS_IIBBL.153491	333.36	163.13	1.03106	+	gi|939658165|ref|XP_014277267.1| PREDICTED: paramyosin, long form [Halyomorpha halys]	198	82.2	CTAAGGAAGTGGCGAGTAA	TGGTGAGAGGATTGTTGAG	198	82.2	CTAAGGAAGTGGCGAGTAA	TGGTGAGAGGATTGTTGAG	FALSE
HBug_USDA-ARS_IIBBL.334666	25.85	12.65	1.03103	+	none	no	xhomol-intolerant	primers	found	111	76.4	TAGTCCTGTTGTCCTTCCTA	AGTATGCTCAGCCGAAGA	TRUE
HBug_USDA-ARS_IIBBL.314463	60.6	29.66	1.0308	+	gi|939686880|ref|XP_014287529.1| PREDICTED: protein LLP homolog [Halyomorpha halys] gi|939686882|ref|XP_014287530.1| PREDICTED: protein LLP homolog [Halyomorpha halys] gi|939686885|ref|XP_014287531.1| PREDICTED: protein LLP homolog [Halyomorpha halys] gi|939686889|ref|XP_014287532.1| PREDICTED: protein LLP homolog [Halyomorpha halys]	205	71.6	CTCAAGACTGTAGGCTTAGAT	CAACATTAGAGTTCCAGATGG	205	71.6	CTCAAGACTGTAGGCTTAGAT	CAACATTAGAGTTCCAGATGG	FALSE
HBug_USDA-ARS_IIBBL.499745	43.78	21.43	1.03064	+	none	no	xhomol-intolerant	primers	found	199	69.7	CTCCCGCTTCAAACCTTT	GATAAACGCACGCATCTAAT	TRUE
HBug_USDA-ARS_IIBBL.422617	24.31	11.9	1.03059	+	gi|939680675|ref|XP_014285511.1| PREDICTED: eukaryotic translation initiation factor 3 subunit G-like isoform X2 [Halyomorpha halys]	182	73.3	GAAGGACTCCAACAATATGC	CTCCAGATTGCCTCTTCC	225	71.8	TTGAGGAAGTCGTTGAAGAT	CTGTGTTAGCAGGATTAGGA	TRUE
HBug_USDA-ARS_IIBBL.439071	14.03	6.87	1.03013	+	gi|939668367|ref|XP_014281195.1| PREDICTED: 39S ribosomal protein L46, mitochondrial [Halyomorpha halys]	161	70.7	AGTCAGTTATTGCCACAGAA	ATACCGACAGGACATCAGA	161	70.7	AGTCAGTTATTGCCACAGAA	ATACCGACAGGACATCAGA	FALSE
HBug_USDA-ARS_IIBBL.331845	15.07	7.38	1.02999	+	gi|939688312|ref|XP_014288053.1| PREDICTED: plastin-2 [Halyomorpha halys]	243	69.1	TTCATTGCTTCTGAGAGTGT	TGGAGTGGTGAGACAAGT	243	69.1	TTCATTGCTTCTGAGAGTGT	TGGAGTGGTGAGACAAGT	FALSE
HBug_USDA-ARS_IIBBL.260253	10.31	5.05	1.02969	+	gi|939684969|ref|XP_014286930.1| PREDICTED: UDP-glucuronosyltransferase 1-8-like [Halyomorpha halys]	no	xhomol-intolerant	primers	found	147	74.8	CCTGAACGAAGTTGGAGTA	AAGACATAGTGGTGCGATT	TRUE
HBug_USDA-ARS_IIBBL.90506	11.57	5.67	1.02897	+	gi|939634449|ref|XP_014291904.1| PREDICTED: NF-kappa-B-repressing factor isoform X1 [Halyomorpha halys]	138	69.6	ATCGCCATACCTACATCCTA	CACTATGAACTACCTCACCAT	229	71.8	GGAGATTAGTTGACTGTGGAT	GAGATAGTTGACCGTGGATAA	TRUE
HBug_USDA-ARS_IIBBL.63431	11.57	5.67	1.02897	+	gi|939690289|ref|XP_014289108.1| PREDICTED: MFS-type transporter SLC18B1-like [Halyomorpha halys]	138	71.9	GAGCAGTAAGAGCATAGGTA	GTTCCATTATCGTCACATCC	138	71.9	GAGCAGTAAGAGCATAGGTA	GTTCCATTATCGTCACATCC	FALSE
HBug_USDA-ARS_IIBBL.106219	16.82	8.25	1.02771	+	gi|939642384|ref|XP_014271652.1| PREDICTED: epidermal growth factor receptor kinase substrate 8-like protein 2 isoform X1 [Halyomorpha halys] gi|939642388|ref|XP_014271653.1| PREDICTED: epidermal growth factor receptor kinase substrate 8-like protein 2 isoform X1 [Halyomorpha halys]	249	74.5	TCAGCCTAACTCTCATTCAG	ACTACATCACTACTTCCTCTC	110	73.5	CCAACTCCTCCTCCAGAA	CCAACTACATCACTACTTCCT	TRUE
HBug_USDA-ARS_IIBBL.497593	19.04	9.34	1.02754	+	gi|939651325|ref|XP_014274754.1| PREDICTED: 40S ribosomal protein S19-like [Halyomorpha halys]	no	xhomol-intolerant	primers	found	183	70.6	TATGGTGGTGGTTAGAGGTA	GGCTACTGGCAATTCTCC	TRUE
HBug_USDA-ARS_IIBBL.405343	577.48	283.31	1.02739	+	gi|939696824|ref|XP_014292554.1| PREDICTED: muscle LIM protein 1-like isoform X8 [Halyomorpha halys]	139	65.7	TTACACGGTGGTTCTCATAA	ATATTGCTTGTTCGCTTACC	139	65.7	TTACACGGTGGTTCTCATAA	ATATTGCTTGTTCGCTTACC	FALSE
HBug_USDA-ARS_IIBBL.521210	16.6	8.15	1.02631	+	gi|939655328|ref|XP_014276196.1| PREDICTED: ATP-binding cassette sub-family G member 4-like isoform X2 [Halyomorpha halys]	142	75.1	CTAAGGATGGAAGGACGATA	GTAAGGAACTTCAAGAGATGG	239	75.9	GAAGCGACTCTCAATAGCA	CGGTTCCTCCTTGGTAGA	TRUE
HBug_USDA-ARS_IIBBL.60815	10.55	5.18	1.02622	+	gi|939643811|ref|XP_014272144.1| PREDICTED: peroxisomal membrane protein 2 [Halyomorpha halys]	no	xhomol-intolerant	primers	found	80	65.3	ATGGCTTTAGTCCTGACAG	AAGTTACCTGCTCCAGTTAT	TRUE
HBug_USDA-ARS_IIBBL.426606	25.29	12.42	1.0259	+	gi|939688289|ref|XP_014288042.1| PREDICTED: cAMP-regulated phosphoprotein 19 [Halyomorpha halys]	no	xhomol-intolerant	primers	found	101	70.7	TACAAGCCATAGGAGGAGAT	AGCAATTCCAACACCTGAA	TRUE
HBug_USDA-ARS_IIBBL.463566	20.09	9.87	1.02536	+	gi|939662942|ref|XP_014279131.1| PREDICTED: protein drumstick-like isoform X2 [Halyomorpha halys]	117	73.8	CCACCACTCCATCACTTC	ACTCTCCTAGTACATTATCTCC	245	79.2	GGAGTTCAGGAAGAGGATG	TGGATTGTTAGTGTGCGATA	TRUE
HBug_USDA-ARS_IIBBL.265686	24.73	12.15	1.02531	+	gi|939688544|ref|XP_014288176.1| PREDICTED: uncharacterized protein LOC106688301 [Halyomorpha halys]	146	76.3	TCCTCTCAGTCGTTCCAA	ACTTCTCCTCGTGATGCT	146	76.3	TCCTCTCAGTCGTTCCAA	ACTTCTCCTCGTGATGCT	FALSE
HBug_USDA-ARS_IIBBL.281597	21.31	10.47	1.02527	+	gi|939694616|ref|XP_014291391.1| PREDICTED: ring-infected erythrocyte surface antigen-like [Halyomorpha halys]	146	73	GGCAGACTATACAGCAACT	CACCACCTTAGGAAGATGAA	146	73	GGCAGACTATACAGCAACT	CACCACCTTAGGAAGATGAA	FALSE
HBug_USDA-ARS_IIBBL.246835	23.16	11.38	1.02513	+	gi|939688762|ref|XP_014288292.1| PREDICTED: uncharacterized protein LOC106688385 [Halyomorpha halys]	no	xhomol-intolerant	primers	found	147	75.7	TCCAGACCAGACGAACAT	CCTACAAGACCACCTCCT	TRUE
HBug_USDA-ARS_IIBBL.510334	61.46	30.2	1.0251	+	none	167	70.1	CCCACATATACTAACTTAGC	CCATAACATGAATGCACAAC	194	70.2	TGGGTGGTTTGAGATTGAC	CGCAGCTAAGTTAGTATATGTG	TRUE
HBug_USDA-ARS_IIBBL.186185	24.7	12.14	1.02474	+	gi|939658254|ref|XP_014277301.1| PREDICTED: RNA binding protein fox-1 homolog 3 isoform X12 [Halyomorpha halys]	140	77.6	GCGAGTTACACAGCAGTT	GCTACAGGTCCAATTCCAT	244	80	GCAATTACAGACTTCAGGTT	GCTACAGGTCCAATTCCAT	TRUE
HBug_USDA-ARS_IIBBL.84714	11.21	5.51	1.02466	+	none	no	xhomol-intolerant	primers	found	no	xhomol-tolerant	primers	found	FALSE
HBug_USDA-ARS_IIBBL.506202	17.83	8.77	1.02366	+	gi|939689670|ref|XP_014288781.1| PREDICTED: organic cation transporter protein-like isoform X4 [Halyomorpha halys]	191	73.3	GGTAGTCTTGCAGACAAATATG	CCCACTAACTCCATCCCTA	83	67.1	AAGAAGACGCAATGTTGGA	AGGTAGGCATAGTAGTTGTTG	TRUE
HBug_USDA-ARS_IIBBL.219449	77.69	38.22	1.0234	+	gi|939665225|ref|XP_014279995.1| PREDICTED: renin receptor isoform X4 [Halyomorpha halys]	no	xhomol-intolerant	primers	found	139	71.6	CAGTAGTAGAACCGAAGATGA	AGGCGTGAATGTTGATGG	TRUE
HBug_USDA-ARS_IIBBL.115884	14.35	7.06	1.02331	+	none	230	67.8	ACCAACAACCATTCTCGTA	TGTCGCTAAATGAAAGGATG	230	67.8	ACCAACAACCATTCTCGTA	TGTCGCTAAATGAAAGGATG	FALSE
HBug_USDA-ARS_IIBBL.290990	127.46	62.75	1.02236	+	gi|939696644|ref|XP_014292459.1| PREDICTED: uncharacterized protein LOC106691261 [Halyomorpha halys]	168	68.1	GAGTGAGATTCGGCAGAT	TTACAGCAGGAAGGAGATAA	168	68.1	GAGTGAGATTCGGCAGAT	TTACAGCAGGAAGGAGATAA	FALSE
HBug_USDA-ARS_IIBBL.130539	51.5	25.38	1.02088	+	gi|939690261|ref|XP_014289093.1| PREDICTED: uncharacterized protein LOC106688909 isoform X1 [Halyomorpha halys] gi|939690263|ref|XP_014289094.1| PREDICTED: uncharacterized protein LOC106688909 isoform X1 [Halyomorpha halys]	no	xhomol-intolerant	primers	found	200	74.4	TACACCTCATCAGGAACTTC	CCTCCAGCATAATATCCATCT	TRUE
HBug_USDA-ARS_IIBBL.92506	1168.43	575.88	1.02073	+	none	no	xhomol-intolerant	primers	found	111	76	GCGTAAGGAGCGATGATT	CCGATAGTCAGTTAGCAATAC	TRUE
HBug_USDA-ARS_IIBBL.222977	11.99	5.91	1.0206	+	gi|939656280|ref|XP_014276543.1| PREDICTED: trichohyalin [Halyomorpha halys]	180	74.1	ATTGATGGTTCTGGCTCTG	TGAAGTGGCGACAACATT	180	74.1	ATTGATGGTTCTGGCTCTG	TGAAGTGGCGACAACATT	FALSE
HBug_USDA-ARS_IIBBL.7728	11.42	5.63	1.02036	+	gi|939689994|ref|XP_014288955.1| PREDICTED: senecionine N-oxygenase-like [Halyomorpha halys]	no	xhomol-intolerant	primers	found	166	75.6	ACGGTAGTAGTGAGAAGAGA	GCACAGCATTAGCATCCT	TRUE
HBug_USDA-ARS_IIBBL.275423	10.6	5.23	1.01918	+	gi|939628312|ref|XP_014270794.1| PREDICTED: uncharacterized protein LOC106677395 [Halyomorpha halys]	163	75.6	CTGGTATGACTGTAGTGACTT	ATCCACCACCACTCAACT	154	75	TGTTGTTCTGGTATGACTGT	CTCAGGCACCTACTCTACT	TRUE
HBug_USDA-ARS_IIBBL.388438	15.91	7.85	1.01917	+	none	127	66.5	GTGGAATAGATGTCTAAGAGC	ATACACAGATCAGCAGAATG	85	66.9	TCTGACTGACTCCTGATGA	TGAATAATAGTGCCACCAAG	TRUE
HBug_USDA-ARS_IIBBL.154827	12.95	6.39	1.01906	+	gi|939640700|ref|XP_014271071.1| PREDICTED: sorting nexin-12 [Halyomorpha halys]	224	73.7	CGAATGGCTTAGGAATGAAT	CTGGCTCTTGAAGGAACA	224	73.7	CGAATGGCTTAGGAATGAAT	CTGGCTCTTGAAGGAACA	FALSE
HBug_USDA-ARS_IIBBL.481715	10.82	5.34	1.01879	+	gi|939670696|ref|XP_014282085.1| PREDICTED: charged multivesicular body protein 3 isoform X1 [Halyomorpha halys]	245	75.1	CAGAAGAGATGGAGGAACAA	GGTGGAATAAGGCAATGATG	245	75.1	CAGAAGAGATGGAGGAACAA	GGTGGAATAAGGCAATGATG	FALSE
HBug_USDA-ARS_IIBBL.400735	11.14	5.5	1.01825	+	none	165	67.7	TTGGCTGTAAGCAAGAAC	CTTACATATTCGTCGTGATC	165	67.7	TTGGCTGTAAGCAAGAAC	CTTACATATTCGTCGTGATC	FALSE
HBug_USDA-ARS_IIBBL.182754	16.18	7.99	1.01794	+	gi|939683105|ref|XP_014286289.1| PREDICTED: uncharacterized protein LOC106687111 isoform X1 [Halyomorpha halys]	99	75	GGGCAGTAGTCAGAAAGC	GGTAGTATCCAAGCAGTAGG	136	74.2	GGCAACCACAATCTCCAA	TCACCATCTCCACGACTAA	TRUE
HBug_USDA-ARS_IIBBL.200598	34.01	16.8	1.0175	+	gi|939655331|ref|XP_014276197.1| PREDICTED: ATP-binding cassette sub-family G member 4-like [Halyomorpha halys]	122	75.9	CCGACCGCTGACATTATG	GAGAGTGGCGTAGCATTC	97	75.3	GTCCTCCTGTCCGATGTA	GCTCCTCAATGCCATATCA	TRUE
HBug_USDA-ARS_IIBBL.414781	11.72	5.79	1.01734	+	none	no	xhomol-intolerant	primers	found	160	67.2	ACTTATCCATTAGCCAACCT	GCTCATAATTCGTGAACAGA	TRUE
HBug_USDA-ARS_IIBBL.514524	20.85	10.31	1.016	+	none	no	xhomol-intolerant	primers	found	85	64	TTTCCTTTCCCTGAAGTTCA	TCCTCTGTCCCAATGTAATG	TRUE
HBug_USDA-ARS_IIBBL.521382	19.51	9.65	1.01561	+	none	240	69.2	TCGGGACCTGAGAAGAAG	ATCGTGTTCAGCATAGAGTT	188	68.7	GCTGAATTGTGGAGGTAAG	TGATGTGGAGAATAGTTGAC	TRUE
HBug_USDA-ARS_IIBBL.519136	23.35	11.55	1.01553	+	none	100	70	CCGATATTGCTGCCTTGT	CTCCTTGTCAACATCTACCA	177	73	CGATATTGCTGCCTTGTTG	GCGTGTTGTGTCCTGAAT	TRUE
HBug_USDA-ARS_IIBBL.409212	31.93	15.8	1.01499	+	none	94	68.4	TCATAAGGTACGAGAGTTCAG	TTACTCAAGGAACGCTGAC	94	68.4	TCATAAGGTACGAGAGTTCAG	TTACTCAAGGAACGCTGAC	FALSE
HBug_USDA-ARS_IIBBL.160955	49.02	24.26	1.01479	+	none	179	68.3	TTGCTCACAAGGTCACTG	CCACTTACAATCCATTCACT	179	68.3	TTGCTCACAAGGTCACTG	CCACTTACAATCCATTCACT	FALSE
HBug_USDA-ARS_IIBBL.144125	10.26	5.08	1.01413	+	gi|939658619|ref|XP_014277436.1| PREDICTED: solute carrier family 35 member F6 [Halyomorpha halys]	124	70	TCCGACAATGAGAAGTACAA	TGCGACAACAAGAATGGT	124	70	TCCGACAATGAGAAGTACAA	TGCGACAACAAGAATGGT	FALSE
HBug_USDA-ARS_IIBBL.484276	149.35	73.95	1.01408	+	gi|939684848|ref|XP_014286882.1| PREDICTED: mitochondrial-processing peptidase subunit beta [Halyomorpha halys]	no	xhomol-intolerant	primers	found	205	74	GGTGGCTACTGAGGATACT	CCTGGAAGTGTAAGCATTAAG	TRUE
HBug_USDA-ARS_IIBBL.157821	93.1	46.12	1.01339	+	gi|939665857|ref|XP_014280214.1| PREDICTED: acyl carrier protein, mitochondrial isoform X2 [Halyomorpha halys]	94	69.7	AATGGCGGCTCTAGTCAA	AACACCAACGACCGTAGA	138	69.9	AGGTCCTTATGCCAGTCTATA	TTGACTAGAGCCGCCATT	TRUE
HBug_USDA-ARS_IIBBL.62313	21.17	10.49	1.01301	+	gi|939658854|ref|XP_014277528.1| PREDICTED: cGMP-dependent protein kinase, isozyme 2 forms cD5/T2 isoform X8 [Halyomorpha halys]	140	79.4	AAACTCATAGTCCCAGTGC	GACTTGTGATGGGCTCTG	186	80.5	GCCATCTATCACCACCAC	TTGACCTGTTCACCACTG	TRUE
HBug_USDA-ARS_IIBBL.148861	11.28	5.59	1.01285	+	none	no	xhomol-intolerant	primers	found	93	70.7	GCAACCTGTGGATCATCA	GCAGCTTTCACTCAGTTAAG	TRUE
HBug_USDA-ARS_IIBBL.339730	11.09	5.5	1.01176	+	none	no	xhomol-intolerant	primers	found	148	69.2	TGGCAGTAGAGATTGTTGTT	TTCACTTCAGAAGCGACAA	TRUE
HBug_USDA-ARS_IIBBL.172522	18.67	9.26	1.01164	+	gi|939684976|ref|XP_014286933.1| PREDICTED: UDP-glucuronosyltransferase 2C1-like [Halyomorpha halys]	no	xhomol-intolerant	primers	found	225	72	TCATTCACGAATACCAGTCT	TGTAGTAGTAGCCTCCGATA	TRUE
HBug_USDA-ARS_IIBBL.422637	21.27	10.55	1.01158	+	none	174	69.9	GTGTGAGATAACCAGTCCTT	CGTGAGCCATTTCTTCCA	129	70.2	CTGAATTGAGTAGGCTGGTA	TTAGCACATTCCTGGTAACA	TRUE
HBug_USDA-ARS_IIBBL.475802	58.12	28.84	1.01096	+	none	no	xhomol-intolerant	primers	found	83	66.1	GGATAAGCCCAGTGATAAGTT	CGCACACACCTTACTCTG	TRUE
HBug_USDA-ARS_IIBBL.146971	12.49	6.2	1.01043	+	gi|939643660|ref|XP_014272098.1| PREDICTED: transmembrane emp24 domain-containing protein eca [Halyomorpha halys]	86	65.4	ACTTCTTGCTCTTCATCTGA	GCTCTTGCTTCTGGACTAA	86	65.4	ACTTCTTGCTCTTCATCTGA	GCTCTTGCTTCTGGACTAA	FALSE
HBug_USDA-ARS_IIBBL.23349	16.86	8.37	1.01031	+	none	124	72	GGACCATTGATCGCTGATA	CTTCTTCTAGCTCTTCATTCTC	183	74.1	TTGAAGGCATTGAAGAGTCT	CAGCATTGAGCAGAGTCT	TRUE
HBug_USDA-ARS_IIBBL.367442	22.67	11.26	1.00958	+	gi|939658505|ref|XP_014277397.1| PREDICTED: 40S ribosomal protein S11-like [Halyomorpha halys]	120	70.3	GGACTGATGGTGATTGGAAT	GGACCTGAGAAAGATTGTATTG	92	68.6	GAGAAGAGTAAGAGATGTTGGT	TACCGACGAATGGACACT	TRUE
HBug_USDA-ARS_IIBBL.173727	14.03	6.97	1.00928	+	gi|939678585|ref|XP_014284867.1| PREDICTED: transmembrane protein 184B isoform X1 [Halyomorpha halys]	230	70.9	TCCTTCTCCTCCAAGATATTC	GCCAGCAGATATACCAACA	230	70.9	TCCTTCTCCTCCAAGATATTC	GCCAGCAGATATACCAACA	FALSE
HBug_USDA-ARS_IIBBL.70394	10.54	5.24	1.00824	+	gi|939663946|ref|XP_014279514.1| PREDICTED: ankyrin-3-like isoform X5 [Halyomorpha halys]	163	73.1	CCCTCAGACGAACAGTAAA	ACGGAAGTGGCTAAGAGT	122	71.2	GCTGTGAAATTGACGGAAA	ACGGAAGTGGCTAAGAGT	TRUE
HBug_USDA-ARS_IIBBL.344501	17.96	8.93	1.00806	+	gi|939635620|ref|XP_014293932.1| PREDICTED: probable isocitrate dehydrogenase [NAD] subunit beta, mitochondrial isoform X2 [Halyomorpha halys]	148	74.7	ATGTGATGGTGATGCCTAAT	GCTTCTGAGTATGTATGTCTTG	148	74.7	ATGTGATGGTGATGCCTAAT	GCTTCTGAGTATGTATGTCTTG	FALSE
HBug_USDA-ARS_IIBBL.190672	32.62	16.22	1.00798	+	none	221	70	AAGGAGGTTCGTTGATGAG	CAGCTTGCTAATTGAGGAAT	221	70	AAGGAGGTTCGTTGATGAG	CAGCTTGCTAATTGAGGAAT	FALSE
HBug_USDA-ARS_IIBBL.219377	23.83	11.85	1.00789	+	gi|939686040|ref|XP_014287252.1| PREDICTED: 28S ribosomal protein S33, mitochondrial [Halyomorpha halys]	80	67.9	AAGACTGATGCTTACTACCC	TCACGATACAGACCATAGTT	115	70.4	ATGAGCGAGCGACCAATA	CATCACGATACAGACCATAGT	TRUE
HBug_USDA-ARS_IIBBL.371726	52.32	26.02	1.00774	+	gi|939689212|ref|XP_014288536.1| PREDICTED: transmembrane emp24 domain-containing protein bai [Halyomorpha halys]	200	69.2	GTGGTCCTGTTAGTGATTCC	GGCACTTCTGTGTGTTGG	197	69	CGTGTGGTCCTGTTAGTG	TCTGTGTGTTGGGATGAAG	TRUE
HBug_USDA-ARS_IIBBL.336679	16.93	8.42	1.00769	+	gi|939630073|ref|XP_014276869.1| PREDICTED: myc box-dependent-interacting protein 1 isoform X3 [Halyomorpha halys]	156	74.2	CAGTAAGTCGCTCTATGATTG	GAGTAGGTATTGAGTGGTAGG	104	71.5	TCAATAGGCAACAGATAGCA	GCAATCATAGAGCGACTTAC	TRUE
HBug_USDA-ARS_IIBBL.300856	16.93	8.42	1.00769	+	gi|939670528|ref|XP_014282029.1| PREDICTED: ribosomal protein 63, mitochondrial [Halyomorpha halys]	no	xhomol-intolerant	primers	found	236	69.6	ACAACAGTCCAGAATTGAGAG	GCATTAGATAACTTCACACTCC	TRUE
HBug_USDA-ARS_IIBBL.518709	10.2	5.08	1.00567	+	gi|939678241|ref|XP_014284758.1| PREDICTED: leucine-rich repeat neuronal protein 3-like [Halyomorpha halys]	124	71.7	CTGTAGATTAGTCCTCGTTCA	GCCTCCTTATGGTTGTGTT	124	71.7	CTGTAGATTAGTCCTCGTTCA	GCCTCCTTATGGTTGTGTT	FALSE
HBug_USDA-ARS_IIBBL.8586	18.37	9.15	1.00551	+	gi|939696129|ref|XP_014292189.1| PREDICTED: eukaryotic translation initiation factor 3 subunit J [Halyomorpha halys]	94	70.6	GGAAGTGGAGGAGGAGTT	GAGAAGATGCTGAAGAAGATG	94	70.6	GGAAGTGGAGGAGGAGTT	GAGAAGATGCTGAAGAAGATG	FALSE
HBug_USDA-ARS_IIBBL.67059	16.14	8.04	1.00537	+	gi|939645534|ref|XP_014272734.1| PREDICTED: rho guanine nucleotide exchange factor 12-like isoform X2 [Halyomorpha halys]	no	xhomol-intolerant	primers	found	109	74	TCGTGGAGATGGTGTAGG	AGAGACTGAGGATGTTGGA	TRUE
HBug_USDA-ARS_IIBBL.85375	22.75	11.34	1.00445	+	none	131	67.6	CCAAGTTCTATGAGGGCAAT	CACAGACAATACTTCAGGTTAG	102	65.7	CCAACAGAACTAACCTGAAG	CACAAGAAGTGAATGGACAT	TRUE
HBug_USDA-ARS_IIBBL.433306	49.19	24.52	1.00441	+	none	no	xhomol-intolerant	primers	found	130	66.1	CACTGTTATTCACCTGACAA	TACTATTGGTTCTGGAGCTT	TRUE
HBug_USDA-ARS_IIBBL.322873	14.66	7.31	1.00394	+	gi|939654888|ref|XP_014276029.1| PREDICTED: vesicle-fusing ATPase 1-like [Halyomorpha halys]	173	71.9	GGATGTCAAGTATGTAGAAGTC	GCGAAGTAGATGTAGGAGAA	173	71.9	GGATGTCAAGTATGTAGAAGTC	GCGAAGTAGATGTAGGAGAA	FALSE
HBug_USDA-ARS_IIBBL.121394	19.92	9.95	1.00145	+	none	no	xhomol-intolerant	primers	found	no	xhomol-tolerant	primers	found	FALSE
HBug_USDA-ARS_IIBBL.105247	10.31	5.15	1.0014	+	none	93	66.3	CACTGGTGGGACCTTTAG	GCTATTCCTCTGCTTCTATG	95	66.2	ATCACTGGTGGGACCTTTA	GCTATTCCTCTGCTTCTATGT	TRUE
HBug_USDA-ARS_IIBBL.329979	13.43	6.71	1.00107	+	gi|939697583|ref|XP_014292940.1| PREDICTED: glucose dehydrogenase [FAD, quinone]-like [Halyomorpha halys]	110	69	CCGACAGATATAGAAGCAAGT	AGAGGATTAGCACCAGGAA	110	69	CCGACAGATATAGAAGCAAGT	AGAGGATTAGCACCAGGAA	FALSE
HBug_USDA-ARS_IIBBL.175379	183.28	91.59	1.00079	+	gi|501291355|dbj|BAN20350.1| ribosomal protein S21 [Riptortus pedestris]	no	xhomol-intolerant	primers	found	210	72.7	GCCTTGTTATACAGTCATCAG	AGAACGATGCTGGAGAGT	TRUE
HBug_USDA-ARS_IIBBL.364268	14.42	7.21	1	+	none	146	65.4	ACGGAGTCATAATGGAGTG	AGCAGTTACTTGGAACATCT	146	65.4	ACGGAGTCATAATGGAGTG	AGCAGTTACTTGGAACATCT	FALSE
HBug_USDA-ARS_IIBBL.287958	10.4	5.2	1	+	gi|939646438|ref|XP_014273057.1| PREDICTED: proton-coupled amino acid transporter 1-like [Halyomorpha halys] gi|939646442|ref|XP_014273058.1| PREDICTED: proton-coupled amino acid transporter 1-like [Halyomorpha halys]	181	73.4	GACAGAGATGGTAGCAAGAG	TGGATGTGGATGATGTATGG	181	73.4	GACAGAGATGGTAGCAAGAG	TGGATGTGGATGATGTATGG	FALSE
HBug_USDA-ARS_IIBBL.98410	7.38	562.81	6.25288	-	gi|939688552|ref|XP_014288181.1| PREDICTED: lysosomal alpha-glucosidase-like isoform X2 [Halyomorpha halys]	no	xhomol-intolerant	primers	found	81	68.3	CCATCGTCAATATACAGAGAAC	CAGCCGCAAGAATCCATT	TRUE
HBug_USDA-ARS_IIBBL.133174	7.22	516.74	6.1613	-	gi|939630683|ref|XP_014278711.1| PREDICTED: myrosinase 1-like [Halyomorpha halys]	no	xhomol-intolerant	primers	found	148	70	GACGGCGATTAGAGATATGT	TGAGAGCAGAAGGACGAA	TRUE
HBug_USDA-ARS_IIBBL.212327	6.08	399.19	6.03686	-	gi|939671612|ref|XP_014282433.1| PREDICTED: maltase 1-like [Halyomorpha halys]	no	xhomol-intolerant	primers	found	99	73.8	CGTCAATGTCCAGAGACTT	TTGGAGCCAATGGTAACC	TRUE
HBug_USDA-ARS_IIBBL.307289	7.67	490.42	5.99865	-	gi|939671229|ref|XP_014282287.1| PREDICTED: WSC domain-containing protein 2-like [Halyomorpha halys]	no	xhomol-intolerant	primers	found	193	75.5	ACTCGTGTCCAACTTCCA	TCAACTGTCATTCTGCTCAT	TRUE
HBug_USDA-ARS_IIBBL.210110	6.78	343.11	5.66124	-	gi|939671612|ref|XP_014282433.1| PREDICTED: maltase 1-like [Halyomorpha halys]	no	xhomol-intolerant	primers	found	147	75.7	GGCAGAGTCATCACCATC	GGCAAGCATTATGAAGGAAT	TRUE
HBug_USDA-ARS_IIBBL.187449	9.46	475.9	5.65267	-	gi|939671612|ref|XP_014282433.1| PREDICTED: maltase 1-like [Halyomorpha halys]	no	xhomol-intolerant	primers	found	130	72.7	GAGGTTGTTGTAATCGTTAGG	ATGGATGGACAGAGGAGTT	TRUE
HBug_USDA-ARS_IIBBL.447115	7.33	353.29	5.5909	-	gi|939630683|ref|XP_014278711.1| PREDICTED: myrosinase 1-like [Halyomorpha halys]	no	xhomol-intolerant	primers	found	195	73.3	GGAACGAAGACGGTAAGG	CACTTGGCAGTATTCTTGAC	TRUE
HBug_USDA-ARS_IIBBL.57506	9.77	453.57	5.53682	-	gi|939630683|ref|XP_014278711.1| PREDICTED: myrosinase 1-like [Halyomorpha halys]	no	xhomol-intolerant	primers	found	180	72.3	CTGTGACAGCTACCATAGG	ATTCCATTCTTCGCAAGTTC	TRUE
HBug_USDA-ARS_IIBBL.433675	37.13	1640.38	5.4653	-	none	no	xhomol-intolerant	primers	found	90	71.5	CTTCTGTCTTCCTGCTGTAA	CCGTTCTTGGCTATATGTATG	TRUE
HBug_USDA-ARS_IIBBL.282834	8.17	334.68	5.3563	-	gi|939670035|ref|XP_014281829.1| PREDICTED: heat shock 70 kDa protein cognate 4 [Halyomorpha halys]	221	73	CATACCACCTGGCATTCC	CCACTGTAGAGGATGAGAAG	243	74.3	GGTTGTCAGAATAGGTGGTA	TCAATGGCAAGGAACTCAA	TRUE
HBug_USDA-ARS_IIBBL.167930	7.17	287.99	5.3279	-	gi|939665229|ref|XP_014279996.1| PREDICTED: acyl-CoA Delta(11) desaturase-like isoform X1 [Halyomorpha halys]	no	xhomol-intolerant	primers	found	239	73	TTCCAACACAGACATTACCT	GCACCAATAGCAACAACAA	TRUE
HBug_USDA-ARS_IIBBL.262219	7.7	293.92	5.25442	-	gi|939647640|ref|XP_014273473.1| PREDICTED: WSC domain-containing protein 2-like isoform X2 [Halyomorpha halys]	238	72.1	ACTGGACGAGGTTGGTATA	CACGATGTTGGCTTGACT	238	72.1	ACTGGACGAGGTTGGTATA	CACGATGTTGGCTTGACT	FALSE
HBug_USDA-ARS_IIBBL.483818	6.33	233.59	5.20563	-	gi|939649136|ref|XP_014274003.1| PREDICTED: uncharacterized protein LOC106679388 [Halyomorpha halys]	130	66.4	GTGTTTAGTTGACCTTCGTATC	AAGTGGAGTGACTGAATATCG	226	76.5	CCACTCTTGATTCATCTCCT	TCATCCGATAACACTCACTT	TRUE
HBug_USDA-ARS_IIBBL.433987	11.42	412.08	5.17329	-	gi|939630683|ref|XP_014278711.1| PREDICTED: myrosinase 1-like [Halyomorpha halys]	no	xhomol-intolerant	primers	found	160	72.1	TGGTGTTGGTGACTACTTG	GGCATCTTCTTCTGAATCTG	TRUE
HBug_USDA-ARS_IIBBL.212326	6.98	250.03	5.16273	-	gi|939671596|ref|XP_014282427.1| PREDICTED: maltase A1-like isoform X1 [Halyomorpha halys]	no	xhomol-intolerant	primers	found	99	73	CGTCAATGTCCAGAGACTT	TTGGAGCCAATGGTAACC	TRUE
HBug_USDA-ARS_IIBBL.134902	8.56	300.66	5.13438	-	gi|939630687|ref|XP_014278724.1| PREDICTED: myrosinase 1-like [Halyomorpha halys]	no	xhomol-intolerant	primers	found	104	70	CTTCCGTAATCATCAATCCTC	CGATATGGTATAGACTGGTTCA	TRUE
HBug_USDA-ARS_IIBBL.62700	18.69	611.11	5.03109	-	gi|939671229|ref|XP_014282287.1| PREDICTED: WSC domain-containing protein 2-like [Halyomorpha halys]	no	xhomol-intolerant	primers	found	173	73.5	CGACAGGAGGACAGAAGA	GTTCATAGCAGCCAAGATTG	TRUE
HBug_USDA-ARS_IIBBL.407346	11.4	357.51	4.97088	-	gi|939648126|ref|XP_014273638.1| PREDICTED: pre-mRNA 3'-end-processing factor FIP1 isoform X5 [Halyomorpha halys]	104	71.5	GCTATTCCAGAGACCAACA	TCTTGTGAAGCAGCAGTT	198	72.9	CGCTTCTTGGTTAGTGTTG	GATTGTTGGTCTCTGGAATAG	TRUE
HBug_USDA-ARS_IIBBL.134905	12.36	387.08	4.96888	-	gi|939630683|ref|XP_014278711.1| PREDICTED: myrosinase 1-like [Halyomorpha halys]	no	xhomol-intolerant	primers	found	88	70.9	TTGGCAACCTGGATGTATT	AGCAGCACTGGAGACTAT	TRUE
HBug_USDA-ARS_IIBBL.176112	6.83	212.86	4.96188	-	gi|939649136|ref|XP_014274003.1| PREDICTED: uncharacterized protein LOC106679388 [Halyomorpha halys]	no	xhomol-intolerant	primers	found	226	76.5	CCACTCTTGATTCATCTCCT	TCATCCGATAACACTCACTT	TRUE
HBug_USDA-ARS_IIBBL.58830	14.82	416.12	4.81138	-	gi|939688552|ref|XP_014288181.1| PREDICTED: lysosomal alpha-glucosidase-like isoform X2 [Halyomorpha halys]	no	xhomol-intolerant	primers	found	204	74.5	GGAAGAAGAGATTGTGTAACG	CAGGATTCAGCAACTTATCAG	TRUE
HBug_USDA-ARS_IIBBL.25463	43.56	1199.2	4.78292	-	none	no	xhomol-intolerant	primers	found	87	66.8	GGTAGGTCTAAGAGAATTATGG	ACACGGGAAATGTTTATGC	TRUE
HBug_USDA-ARS_IIBBL.363125	9.21	252.18	4.77511	-	gi|939657378|ref|XP_014276962.1| PREDICTED: lysosomal alpha-mannosidase [Halyomorpha halys]	100	70.4	CTACTCCAGCCTACTCAATG	TCCAATGTGTTCCAATCTCA	100	70.4	CTACTCCAGCCTACTCAATG	TCCAATGTGTTCCAATCTCA	FALSE
HBug_USDA-ARS_IIBBL.117479	13	344.21	4.72671	-	gi|939653748|ref|XP_014275606.1| PREDICTED: venom carboxylesterase-6-like [Halyomorpha halys]	no	xhomol-intolerant	primers	found	236	76.8	GGATATTGGACGCAACTCA	AGGACCGACGAAGACTAC	TRUE
HBug_USDA-ARS_IIBBL.475235	7.02	182.68	4.7017	-	gi|939698402|ref|XP_014293376.1| PREDICTED: apolipoprotein D-like [Halyomorpha halys]	no	xhomol-intolerant	primers	found	200	71.3	GGTGTCAAGAGTAACAGAAG	AGTCGGTGTCAATGATTAGA	TRUE
HBug_USDA-ARS_IIBBL.196190	5.26	132.65	4.65642	-	gi|939671229|ref|XP_014282287.1| PREDICTED: WSC domain-containing protein 2-like [Halyomorpha halys]	205	68.6	GGTGGATAACAGACAGAGAA	GCATAGCTGAGACAACAATT	193	75.3	ACTCGTGTCCAACTTCCA	TCAACTGTCATTCTGCTCAT	TRUE
HBug_USDA-ARS_IIBBL.25462	6.05	151.63	4.64748	-	gi|939668583|ref|XP_014281281.1| PREDICTED: uncharacterized protein LOC106683993 [Halyomorpha halys]	no	xhomol-intolerant	primers	found	173	75.2	GCTGCCATTGTGACTGAT	GCCAACCGAATACGAAGA	TRUE
HBug_USDA-ARS_IIBBL.178626	5.08	125.61	4.62798	-	gi|939684644|ref|XP_014286808.1| PREDICTED: uncharacterized protein LOC106687435 [Halyomorpha halys]	124	72.6	TTCCAGGCGTTCATTACAT	TCATTCTCGTGGCTTGTG	102	69.4	GACGGCGATATTGTTCCT	AGGCATAACGGAGACACT	TRUE
HBug_USDA-ARS_IIBBL.166044	14.45	334.26	4.53183	-	none	no	xhomol-intolerant	primers	found	85	70.3	CACCACATCTCGCTTCTT	TCTCTTGGAGCAGCAACT	TRUE
HBug_USDA-ARS_IIBBL.41355	7.16	159.75	4.47971	-	gi|939684644|ref|XP_014286808.1| PREDICTED: uncharacterized protein LOC106687435 [Halyomorpha halys]	238	67.7	AGTATCTACAGACAGACACT	CATCAATGGCTCTTGCTATA	131	69.5	CGGATATGAGGCAGAAGAA	TATCATGGACACTGACACAA	TRUE
HBug_USDA-ARS_IIBBL.212053	37.31	829.9	4.4753	-	gi|939630683|ref|XP_014278711.1| PREDICTED: myrosinase 1-like [Halyomorpha halys]	no	xhomol-intolerant	primers	found	193	76.8	AGTTGTTGCCTTGTCCTC	TCGGAATGGTGTGGATTG	TRUE
HBug_USDA-ARS_IIBBL.481341	5.79	127.12	4.45648	-	none	no	xhomol-intolerant	primers	found	125	68.3	ATACTTGAACCACCATCTCT	TGTCATCACTCTCACTAGAA	TRUE
HBug_USDA-ARS_IIBBL.87222	96.49	2113.26	4.45295	-	gi|939668583|ref|XP_014281281.1| PREDICTED: uncharacterized protein LOC106683993 [Halyomorpha halys]	no	xhomol-intolerant	primers	found	173	75.2	GCTGCCATTGTGACTGAT	GCCAACCGAATACGAAGA	TRUE
HBug_USDA-ARS_IIBBL.139965	8.87	178.96	4.33456	-	gi|939684644|ref|XP_014286808.1| PREDICTED: uncharacterized protein LOC106687435 [Halyomorpha halys]	no	xhomol-intolerant	primers	found	167	72.1	CCTCAGTGTTAAGAGAATGTG	CGGTAATGGCGGTGAATA	TRUE
HBug_USDA-ARS_IIBBL.56114	26.87	538.83	4.32576	-	gi|939630687|ref|XP_014278724.1| PREDICTED: myrosinase 1-like [Halyomorpha halys]	no	xhomol-intolerant	primers	found	194	73.5	GACTACTTGGCTGCTCAC	GCGAACCATCCGAACTTA	TRUE
HBug_USDA-ARS_IIBBL.327069	8.31	158.81	4.25631	-	gi|939679768|ref|XP_014285223.1| PREDICTED: gastric triacylglycerol lipase-like [Halyomorpha halys]	no	xhomol-intolerant	primers	found	192	74.1	CGGAGGATACGGTTGATG	CTGATTGCTGGCTATGACT	TRUE
HBug_USDA-ARS_IIBBL.166045	169.83	3220.34	4.24505	-	none	no	xhomol-intolerant	primers	found	85	69.8	CACCACATCTCGCTTCTT	TCTCTTGGAGCAGCAACT	TRUE
HBug_USDA-ARS_IIBBL.189380	5.24	98.78	4.23658	-	gi|939684644|ref|XP_014286808.1| PREDICTED: uncharacterized protein LOC106687435 [Halyomorpha halys]	no	xhomol-intolerant	primers	found	102	69.4	GACGGCGATATTGTTCCT	AGGCATAACGGAGACACT	TRUE
HBug_USDA-ARS_IIBBL.190057	5.3	98.15	4.21092	-	gi|939674122|ref|XP_014283299.1| PREDICTED: gamma-interferon-inducible lysosomal thiol reductase-like [Halyomorpha halys]	no	xhomol-intolerant	primers	found	147	68.4	ATGATGTTCCTGAGTGTGAA	CATTGGCTGGATAAGACCTA	TRUE
HBug_USDA-ARS_IIBBL.496776	21.75	398.6	4.19585	-	none	188	72.7	GAAGATAGACCTACATCAACAC	GCATCCATCTCCTCCATAG	188	72.7	GAAGATAGACCTACATCAACAC	GCATCCATCTCCTCCATAG	FALSE
HBug_USDA-ARS_IIBBL.42058	5.14	92.03	4.16226	-	gi|939680884|ref|XP_014285580.1| PREDICTED: defensin-2-like isoform X1 [Halyomorpha halys]	no	xhomol-intolerant	primers	found	202	77.9	AATATGGTATCGGTGGGTTC	GGAGCCAGGTTGAAGAGA	TRUE
HBug_USDA-ARS_IIBBL.223785	16.45	293.83	4.15882	-	none	241	72.1	TTGCTTGTGTAATGGTCTGA	AGTAGTCTTGTCTGCTTCTG	241	72.1	TTGCTTGTGTAATGGTCTGA	AGTAGTCTTGTCTGCTTCTG	FALSE
HBug_USDA-ARS_IIBBL.234597	14.52	252.86	4.12223	-	none	no	xhomol-intolerant	primers	found	80	69.4	TATATCTTCGGAGTAGCCAAC	TTATTCTCATTGCCCTCGTA	TRUE
HBug_USDA-ARS_IIBBL.223958	5.88	101.86	4.11463	-	gi|939680884|ref|XP_014285580.1| PREDICTED: defensin-2-like isoform X1 [Halyomorpha halys]	119	72.1	CAGAAGTTCGTCGTGGAA	GATTGGGTTATGGAGCATTC	218	75.8	GCTCCGTGTTCTTCTGTAT	GCACTTCCTGTCTTAGATGA	TRUE
HBug_USDA-ARS_IIBBL.303877	20.38	340.02	4.06039	-	gi|939679768|ref|XP_014285223.1| PREDICTED: gastric triacylglycerol lipase-like [Halyomorpha halys]	no	xhomol-intolerant	primers	found	132	75	CTTCATCCAGTTCCTTATCTTC	TCTTCCGTCACCACTTCA	TRUE
HBug_USDA-ARS_IIBBL.62701	18.71	309.83	4.0496	-	gi|939671229|ref|XP_014282287.1| PREDICTED: WSC domain-containing protein 2-like [Halyomorpha halys]	no	xhomol-intolerant	primers	found	173	73.5	CGACAGGAGGACAGAAGA	GTTCATAGCAGCCAAGATTG	TRUE
HBug_USDA-ARS_IIBBL.449853	23.59	382.18	4.018	-	gi|939653748|ref|XP_014275606.1| PREDICTED: venom carboxylesterase-6-like [Halyomorpha halys]	no	xhomol-intolerant	primers	found	145	73.6	CGTCTCATCTTCACATAACC	CATATTGCCAACTTGCTCTA	TRUE
HBug_USDA-ARS_IIBBL.317801	64.11	1033.41	4.01072	-	gi|939630687|ref|XP_014278724.1| PREDICTED: myrosinase 1-like [Halyomorpha halys]	no	xhomol-intolerant	primers	found	91	71.9	CAATCAACGAACCTTCACAA	GCCAAGTAGTCACCAACA	TRUE
HBug_USDA-ARS_IIBBL.243046	5.06	81.31	4.00622	-	gi|939630683|ref|XP_014278711.1| PREDICTED: myrosinase 1-like [Halyomorpha halys]	no	xhomol-intolerant	primers	found	83	71	GGTTCGCTCATCCAGTATA	TTCCAAGAGGCTGTTCTG	TRUE
HBug_USDA-ARS_IIBBL.121052	76.11	1210.2	3.99102	-	gi|939630683|ref|XP_014278711.1| PREDICTED: myrosinase 1-like [Halyomorpha halys]	no	xhomol-intolerant	primers	found	80	72.5	CAGAAGTTGTTGCCTTGTC	CCGAAGCGTGGATTGTAT	TRUE
HBug_USDA-ARS_IIBBL.446061	79.61	1255.64	3.97933	-	gi|939629408|ref|XP_014274483.1| PREDICTED: uncharacterized protein LOC106679691 [Halyomorpha halys]	176	72.8	GTCAGAATATCCTCGCTACTT	TGCTTCCACATCTCCTACT	176	72.8	GTCAGAATATCCTCGCTACTT	TGCTTCCACATCTCCTACT	FALSE
HBug_USDA-ARS_IIBBL.501951	6.42	100.85	3.97349	-	none	no	xhomol-intolerant	primers	found	93	69.8	TTCATTCTACACCACACCAT	GAACAATAACCACCAAGCAT	TRUE
HBug_USDA-ARS_IIBBL.523102	49.49	773.16	3.96556	-	gi|939688550|ref|XP_014288180.1| PREDICTED: lysosomal alpha-glucosidase-like isoform X1 [Halyomorpha halys]	80	69.9	ACCTGGGTTCAAAGGAAAC	CCGAAATTAGAAGCGTGAAT	189	71.5	TGGACACTATTTGGGAATCA	CACGAGGTAAGCAGTCAA	TRUE
HBug_USDA-ARS_IIBBL.439660	63.82	974.27	3.93224	-	none	no	xhomol-intolerant	primers	found	98	74.8	CCTGTAGGTGTCGTGTCT	GCTTAGTTGTTCTTGCTCAA	TRUE
HBug_USDA-ARS_IIBBL.216485	5.46	81.25	3.89539	-	gi|939630687|ref|XP_014278724.1| PREDICTED: myrosinase 1-like [Halyomorpha halys]	no	xhomol-intolerant	primers	found	217	76.3	TCTTACCTTGTCCTACTCTCA	CGTCTGCTGTAGAATTATCTTC	TRUE
HBug_USDA-ARS_IIBBL.163558	19.12	282.81	3.88668	-	gi|939653748|ref|XP_014275606.1| PREDICTED: venom carboxylesterase-6-like [Halyomorpha halys]	no	xhomol-intolerant	primers	found	94	69.7	GTCAACTTCGCCAGAGAT	CTCCTGAGTCTTGTATATCCA	TRUE
HBug_USDA-ARS_IIBBL.201378	10.33	151.38	3.87326	-	none	no	xhomol-intolerant	primers	found	131	74.2	CTACAACCACAACCACAAC	CATACATCTGGCGGTCTATA	TRUE
HBug_USDA-ARS_IIBBL.177254	5.01	73.4	3.8729	-	gi|939665631|ref|XP_014280141.1| PREDICTED: uncharacterized protein LOC106683285 [Halyomorpha halys]	no	xhomol-intolerant	primers	found	205	75.8	TGACTGCTGGATGGATGT	CCGTAATTCGTTCAGATAGAC	TRUE
HBug_USDA-ARS_IIBBL.205761	77.83	1137	3.86876	-	gi|939663604|ref|XP_014279375.1| PREDICTED: uncharacterized protein LOC106682822 [Halyomorpha halys]	no	xhomol-intolerant	primers	found	84	70.4	AGCAGAAGAGGTGGAGAAT	GTGGAGCAGCAATGGTAG	TRUE
HBug_USDA-ARS_IIBBL.452384	22.72	329.05	3.85627	-	none	no	xhomol-intolerant	primers	found	83	72.5	TTCTCCACCTTGCTGAGT	CTTGCTTGGTTGTTCTTGTT	TRUE
HBug_USDA-ARS_IIBBL.212054	7.48	105.87	3.82311	-	gi|939630683|ref|XP_014278711.1| PREDICTED: myrosinase 1-like [Halyomorpha halys]	no	xhomol-intolerant	primers	found	87	69.1	TTCAACACCTACCGAATCTC	GTACGCTATACCTGCTACG	TRUE
HBug_USDA-ARS_IIBBL.448032	29.42	415.29	3.81925	-	gi|939630687|ref|XP_014278724.1| PREDICTED: myrosinase 1-like [Halyomorpha halys]	199	68	CCATATACAAAGTCCTCCCAAA	AAGAGTGCCTACGACCAAT	250	75.4	CCTCGGTTACAATCATTACAC	ATCATCAAGCCTGCCATC	TRUE
HBug_USDA-ARS_IIBBL.305098	16.41	230.24	3.81049	-	none	no	xhomol-intolerant	primers	found	87	70.5	TTGAACTCCTGCTTGTGAT	CAATCTCAAGTTGGTGCTAA	TRUE
HBug_USDA-ARS_IIBBL.261121	19.27	265.75	3.78564	-	gi|939673930|ref|XP_014283225.1| PREDICTED: esterase FE4-like [Halyomorpha halys]	118	75	TCATTCCAATCAGCAGAGG	GAGGTTAATCCACTGTTAGC	116	70	CGATATAGGTGCGACTGATT	CTCTGCTGATTGGAATGACT	TRUE
HBug_USDA-ARS_IIBBL.510123	25.27	343.44	3.76456	-	none	no	xhomol-intolerant	primers	found	81	72.3	AACGGACATTCTGCCATC	AGTCAGCAAGGTGGAGAA	TRUE
HBug_USDA-ARS_IIBBL.334150	37.36	496.84	3.73321	-	gi|939673930|ref|XP_014283225.1| PREDICTED: esterase FE4-like [Halyomorpha halys]	no	xhomol-intolerant	primers	found	98	71.4	CTGTTCGGTGCTGGTATT	GCAGTCCAAGAAGTAAAGTT	TRUE
HBug_USDA-ARS_IIBBL.33476	16.32	215.19	3.7209	-	gi|939629933|ref|XP_014276360.1| PREDICTED: uncharacterized protein LOC106680877 [Halyomorpha halys]	135	69.5	ACCGCTTCCGCTTATTAC	ATAGTTCGGCGTGGGTAA	122	76.2	CTGCTTCTGGAGGATTCG	AAGGCTGAGGCTAGTGAA	TRUE
HBug_USDA-ARS_IIBBL.223195	10.2	129.71	3.66865	-	gi|939645362|ref|XP_014272674.1| PREDICTED: probable cleavage and polyadenylation specificity factor subunit 2 [Halyomorpha halys]	180	72.8	CTTCGTCAACTATGGTCTCA	ACTCTCGTCGTGCTAACT	181	72.7	ACTTCGTCAACTATGGTCTC	ACTCTCGTCGTGCTAACT	TRUE
HBug_USDA-ARS_IIBBL.239503	14.66	185.02	3.65772	-	gi|939630683|ref|XP_014278711.1| PREDICTED: myrosinase 1-like [Halyomorpha halys]	no	xhomol-intolerant	primers	found	96	69.1	ATAATTCCACAGCAGACAGT	AGATGCGGTAAGTGTTGAA	TRUE
HBug_USDA-ARS_IIBBL.457820	45.01	566.83	3.6546	-	gi|939679564|ref|XP_014285157.1| PREDICTED: gamma-interferon-inducible lysosomal thiol reductase-like [Halyomorpha halys]	no	xhomol-intolerant	primers	found	85	65.9	GTCCATCCTTCATCTGAATTG	ACCCTATTGATGCGTGTAAA	TRUE
HBug_USDA-ARS_IIBBL.468996	15.13	189.82	3.64915	-	gi|939661723|ref|XP_014278639.1| PREDICTED: endocuticle structural glycoprotein SgAbd-2-like [Halyomorpha halys]	90	72.4	CAGAAGCCATTGCCAGAT	ATACCTTGCGTTGTTGTTG	90	72.4	CAGAAGCCATTGCCAGAT	ATACCTTGCGTTGTTGTTG	FALSE
HBug_USDA-ARS_IIBBL.272121	8.87	111.2	3.64808	-	gi|939630687|ref|XP_014278724.1| PREDICTED: myrosinase 1-like [Halyomorpha halys]	98	69.3	CTTCAGTTGAGAGGGACAG	TCTTATACCTTCGGGATATACC	217	72.7	ATTCTTCATCTCTGGCTACG	CACCACAGTAACCATTCTCT	TRUE
HBug_USDA-ARS_IIBBL.515541	19.99	250.41	3.64694	-	none	no	xhomol-intolerant	primers	found	91	71	GCTTCTTTGATTGCCCTTT	TGGTTCTCACAGCAGTTG	TRUE
HBug_USDA-ARS_IIBBL.261044	17.75	218.89	3.62432	-	gi|939642355|ref|XP_014271641.1| PREDICTED: glycine-rich cell wall structural protein-like [Halyomorpha halys]	110	75.4	CTCCTGAGTCGTCACAAC	TGATGCACTAGCCTGACT	184	77.2	CTCCTGAGTCGTCACAAC	AATCCACTTCCGCCTAATC	TRUE
HBug_USDA-ARS_IIBBL.59150	13.15	159.42	3.5997	-	none	200	67.6	ACTCAAGGAAATGCTAGGAT	ACATGGGTACATCGTTCC	204	67.6	ACTCAAGGAAATGCTAGGAT	TGAAACATGGGTACATCGT	TRUE
HBug_USDA-ARS_IIBBL.411911	7.21	86.85	3.59045	-	gi|939631922|ref|XP_014283230.1| PREDICTED: myrosinase 1-like [Halyomorpha halys]	no	xhomol-intolerant	primers	found	133	70.9	ATCTGTTCCGCAACCTAC	CATTCGCTTGTGATACTTGA	TRUE
HBug_USDA-ARS_IIBBL.470880	36.92	435.06	3.55874	-	none	no	xhomol-intolerant	primers	found	98	74.4	CCTGTATGTGTCGTGTCTT	GCTTAGTTGTTCTTGCTCAA	TRUE
HBug_USDA-ARS_IIBBL.64988	35.12	412.79	3.55504	-	gi|939638074|ref|XP_014294803.1| PREDICTED: uncharacterized family 31 glucosidase KIAA1161 [Halyomorpha halys]	no	xhomol-intolerant	primers	found	85	69.8	CTGGTGAAGCATCTTATATCC	TAGTTGGTGGTGTATTGGTT	TRUE
HBug_USDA-ARS_IIBBL.457819	57.79	666.8	3.52836	-	gi|939679564|ref|XP_014285157.1| PREDICTED: gamma-interferon-inducible lysosomal thiol reductase-like [Halyomorpha halys]	no	xhomol-intolerant	primers	found	243	70.3	AATGTCCATCCTTCATCTGA	TGAATATAGTTGCCAGCATG	TRUE
HBug_USDA-ARS_IIBBL.469540	6.39	73.08	3.51559	-	gi|939673930|ref|XP_014283225.1| PREDICTED: esterase FE4-like [Halyomorpha halys]	no	xhomol-intolerant	primers	found	138	68.7	CGCTCTCACATCTCACAA	CGGCATTAGGAGGTCAAG	TRUE
HBug_USDA-ARS_IIBBL.470878	12.89	145.86	3.50026	-	none	no	xhomol-intolerant	primers	found	183	76.8	CTCCTGGATACCTGTCTCTA	GCTTAGTTGTTCTTGCTCAA	TRUE
HBug_USDA-ARS_IIBBL.78764	18.76	211.24	3.49315	-	gi|939650665|ref|XP_014274514.1| PREDICTED: apolipophorins [Halyomorpha halys]	no	xhomol-intolerant	primers	found	166	72.1	GTGACAGCCGTATTATTAGC	ATAGCATCCTTCAGCATTCT	TRUE
HBug_USDA-ARS_IIBBL.418911	9.04	101.58	3.49015	-	gi|939634685|ref|XP_014292677.1| PREDICTED: uncharacterized protein LOC106691427 [Halyomorpha halys] gi|939634688|ref|XP_014292686.1| PREDICTED: uncharacterized protein LOC106691427 [Halyomorpha halys]	177	68.4	CCAGTTCCGCTACCTTAG	AAATCATCCACCCAACCTAT	139	75.7	GTGGTGGTGGTGGTCTAT	TCAAGATCAGTAGAGGATTACG	TRUE
HBug_USDA-ARS_IIBBL.40	27.27	298.96	3.45457	-	gi|939629933|ref|XP_014276360.1| PREDICTED: uncharacterized protein LOC106680877 [Halyomorpha halys]	no	xhomol-intolerant	primers	found	122	76.2	CTGCTTCTGGAGGATTCG	AAGGCTGAGGCTAGTGAA	TRUE
HBug_USDA-ARS_IIBBL.456974	5.53	60.44	3.45015	-	none	no	xhomol-intolerant	primers	found	80	69.9	GGGTTCCCAAGTTATCCTTT	GGCTCGTGTTGTATTAGTTG	TRUE
HBug_USDA-ARS_IIBBL.403482	12.55	136.32	3.44124	-	none	no	xhomol-intolerant	primers	found	226	76	CGGTAGTTATGTGCCAGAA	AACAGTCATCGTTCAGGATT	TRUE
HBug_USDA-ARS_IIBBL.96850	7.54	81.4	3.43239	-	gi|939673686|ref|XP_014283137.1| PREDICTED: plancitoxin-1 [Halyomorpha halys]	120	71	CCATATCTTAGACCTGTTCTTG	TACCAGTTGCGGACATAC	120	71	CCATATCTTAGACCTGTTCTTG	TACCAGTTGCGGACATAC	FALSE
HBug_USDA-ARS_IIBBL.472394	7.93	85.37	3.42834	-	none	no	xhomol-intolerant	primers	found	155	70.9	GGCAGCATTCTCATTCTCT	GTCTGTATCACTTCTTGGTATC	TRUE
HBug_USDA-ARS_IIBBL.265262	15.24	164.06	3.42829	-	gi|939633790|ref|XP_014289457.1| PREDICTED: cathepsin B-like [Halyomorpha halys]	no	xhomol-intolerant	primers	found	190	74	ACAGAGGAATCAGTCAGTATC	GAGGCTATCGTCGTGTTC	TRUE
HBug_USDA-ARS_IIBBL.419153	20.53	220.77	3.42674	-	gi|939660669|ref|XP_014278233.1| PREDICTED: cold shock domain-containing protein E1 [Halyomorpha halys]	177	71.6	TTGGAATAACTGGTCTGTCA	CTTCTTCTGGCTCATACGA	177	71.6	TTGGAATAACTGGTCTGTCA	CTTCTTCTGGCTCATACGA	FALSE
HBug_USDA-ARS_IIBBL.2225	16.22	173.16	3.41626	-	gi|939698915|ref|XP_014293651.1| PREDICTED: uncharacterized protein LOC106692263 [Halyomorpha halys]	156	75.8	GCCATATGTCTACCAGCTAG	GCACGCTATGATAGGAACT	133	74.9	ACCACCACCAATCAGAGA	GCACGCTATGATAGGAACT	TRUE
HBug_USDA-ARS_IIBBL.181036	325.79	3457.6	3.40776	-	none	no	xhomol-intolerant	primers	found	234	79.4	GTATGCGGCTTGTCTGTA	TCTGCTGCTGAAGAAGTG	TRUE
HBug_USDA-ARS_IIBBL.188607	26.4	279.3	3.40321	-	gi|939673930|ref|XP_014283225.1| PREDICTED: esterase FE4-like [Halyomorpha halys]	no	xhomol-intolerant	primers	found	128	69.7	ACCGAACAGGCTATCAGT	ACAACGCTTCTACATCAGAT	TRUE
HBug_USDA-ARS_IIBBL.93753	11.37	120.28	3.40309	-	gi|939675953|ref|XP_014283950.1| PREDICTED: uncharacterized protein LOC106685659 [Halyomorpha halys]	no	xhomol-intolerant	primers	found	193	71.9	ACACAGCGACGAATAGAAT	GAGCGGTCAATCCATCAA	TRUE
HBug_USDA-ARS_IIBBL.426684	11.27	118.52	3.39457	-	gi|939683520|ref|XP_014286426.1| PREDICTED: venom serine protease-like [Halyomorpha halys]	no	xhomol-intolerant	primers	found	163	71.9	AACTGTGGATTGTGAACCT	CTTGGCTAACGACATTGC	TRUE
HBug_USDA-ARS_IIBBL.80244	27.19	285.28	3.39123	-	gi|939647851|ref|XP_014273549.1| PREDICTED: probable antibacterial peptide [Halyomorpha halys] gi|939647853|ref|XP_014273550.1| PREDICTED: probable antibacterial peptide [Halyomorpha halys]	no	xhomol-intolerant	primers	found	96	72.1	AGAACCACCTCCAGACAG	GTTGGCTACTCCGAAGATAT	TRUE
HBug_USDA-ARS_IIBBL.65488	7.67	80.32	3.38846	-	gi|939638177|ref|XP_014270191.1| PREDICTED: cuticle protein 16.5, isoform B [Halyomorpha halys]	214	71.3	GAACCTGAACTCTACATTAACC	AACGGCGAACAGTAACTC	214	71.3	GAACCTGAACTCTACATTAACC	AACGGCGAACAGTAACTC	FALSE
HBug_USDA-ARS_IIBBL.268350	26.51	276.19	3.38105	-	gi|939647851|ref|XP_014273549.1| PREDICTED: probable antibacterial peptide [Halyomorpha halys] gi|939647853|ref|XP_014273550.1| PREDICTED: probable antibacterial peptide [Halyomorpha halys]	no	xhomol-intolerant	primers	found	181	74.1	ACCTCCTCCAGACAGTTG	TGTTCCAGGCTTGAAGATG	TRUE
HBug_USDA-ARS_IIBBL.510754	7.7	79.81	3.37364	-	gi|939644704|ref|XP_014272449.1| PREDICTED: formin-like protein CG32138 isoform X2 [Halyomorpha halys]	245	79.4	ACGCCTTACTGCTACTGA	CCAATTCAATGTCGGAAGC	82	72.7	CTTACTGCTACTGAATGAACC	AGGAGGATGTGGAATTGGA	TRUE
HBug_USDA-ARS_IIBBL.136715	11.13	115.03	3.36948	-	gi|939679564|ref|XP_014285157.1| PREDICTED: gamma-interferon-inducible lysosomal thiol reductase-like [Halyomorpha halys]	136	69.4	GTTCGTTCTAATGCGTTGTA	CCTCTCTGAAGTGCTTTGA	83	70.5	AATACACAGCCTACGATGG	CAACGCATTAGAACGAACA	TRUE
HBug_USDA-ARS_IIBBL.260076	9.76	100.85	3.36919	-	gi|939631922|ref|XP_014283230.1| PREDICTED: myrosinase 1-like [Halyomorpha halys]	no	xhomol-intolerant	primers	found	206	72.7	GCAACCAATGGAGTTAGTG	GTATCTGAGCCACAATAACC	TRUE
HBug_USDA-ARS_IIBBL.441039	28.09	290.08	3.36832	-	gi|939631922|ref|XP_014283230.1| PREDICTED: myrosinase 1-like [Halyomorpha halys]	no	xhomol-intolerant	primers	found	206	72.2	GCTACATCATCAGGATCACTA	GGTTATGGAGAGGCACTTG	TRUE
HBug_USDA-ARS_IIBBL.189544	5.11	52.26	3.35431	-	gi|939692819|ref|XP_014290449.1| PREDICTED: lysozyme-like [Halyomorpha halys]	no	xhomol-intolerant	primers	found	97	72.4	CCTTCCAACATCACACCAA	ACGCAACACTACAGCAATA	TRUE
HBug_USDA-ARS_IIBBL.79962	31.8	325.02	3.35343	-	none	no	xhomol-intolerant	primers	found	152	74.1	GTGTGGTTGATGTTGTAGTC	CGTGTTGTCTTCGTTGATAA	TRUE
HBug_USDA-ARS_IIBBL.231874	15.68	160.06	3.35162	-	none	112	69.6	GATGGTTATAAGCTACTTCTCC	TTCGGTGGATTCGGATTG	87	73.4	CTTGCCATCGTCTGTGTA	TCTGCTGCTGAAGAAGTG	TRUE
HBug_USDA-ARS_IIBBL.514138	15.62	158.87	3.34638	-	none	no	xhomol-intolerant	primers	found	141	73.1	TCTTCGGAGTAGCCTACC	TGTTTGGGAGTGAACTATCT	TRUE
HBug_USDA-ARS_IIBBL.515671	9.97	101.38	3.34604	-	none	no	xhomol-intolerant	primers	found	122	66.1	CACTACCTCTGTAATGGAACA	GCGATGGAAGACATATAATGG	TRUE
HBug_USDA-ARS_IIBBL.328712	48.32	490.74	3.34427	-	gi|939633790|ref|XP_014289457.1| PREDICTED: cathepsin B-like [Halyomorpha halys]	no	xhomol-intolerant	primers	found	141	73.7	CCATCTTGTGACTCCTATCC	GATCTCTTCCGCACCATC	TRUE
HBug_USDA-ARS_IIBBL.244576	30.31	306.08	3.33604	-	gi|939678830|ref|XP_014284945.1| PREDICTED: heat shock protein 83 [Halyomorpha halys]	no	xhomol-intolerant	primers	found	100	67.9	GATGACATTACTGCTGAGGA	GCTGACCTTCCACTGAGA	TRUE
HBug_USDA-ARS_IIBBL.274513	64.32	646.63	3.3296	-	gi|939696043|ref|XP_014292143.1| PREDICTED: cysteine proteinase 7-like isoform X3 [Halyomorpha halys]	111	73.4	TCCAGAGTTCAGACCAGTT	TTGAGAGCAGGAGCAGAC	105	72.2	CAGTCATTCTATCTCCAACATC	CAATCAGGACGGCATTCA	TRUE
HBug_USDA-ARS_IIBBL.505077	7.79	77.94	3.32267	-	none	no	xhomol-intolerant	primers	found	88	70.4	TTGGTGGCGGATATGGAA	CAATGCTACTACTTTCCACAC	TRUE
HBug_USDA-ARS_IIBBL.467610	8.09	80.31	3.31137	-	gi|939631922|ref|XP_014283230.1| PREDICTED: myrosinase 1-like [Halyomorpha halys]	no	xhomol-intolerant	primers	found	191	71.6	GCACAGATTCTCATTGTCTT	ATGGATTCAGCCAACCTC	TRUE
HBug_USDA-ARS_IIBBL.222966	50.82	502.39	3.30534	-	gi|939688552|ref|XP_014288181.1| PREDICTED: lysosomal alpha-glucosidase-like isoform X2 [Halyomorpha halys]	no	xhomol-intolerant	primers	found	204	74.5	GGAAGAAGAGATTGTGTAACG	CAGGATTCAGCAACTTATCAG	TRUE
HBug_USDA-ARS_IIBBL.168703	10.09	99.72	3.30496	-	gi|939644550|ref|XP_014272392.1| PREDICTED: cathepsin L1-like [Halyomorpha halys]	no	xhomol-intolerant	primers	found	122	71.2	CGTTGGTTGTGTTCTTCG	GAACTGGAGGAATGGACAA	TRUE
HBug_USDA-ARS_IIBBL.172683	11.36	111.24	3.29164	-	gi|939629213|ref|XP_014273640.1| PREDICTED: uncharacterized protein LOC106679167 [Halyomorpha halys]	no	xhomol-intolerant	primers	found	162	78	CCATCACATTACCCACAGT	GCATAGCCAACGGAAAGA	TRUE
HBug_USDA-ARS_IIBBL.189929	7.99	77.9	3.28536	-	gi|939691479|ref|XP_014289750.1| PREDICTED: uncharacterized protein LOC106689336 [Halyomorpha halys]	109	70.6	AGATGTGATGAAGGAGGATG	ACAGCAGCCATTGATGAC	109	70.6	AGATGTGATGAAGGAGGATG	ACAGCAGCCATTGATGAC	FALSE
HBug_USDA-ARS_IIBBL.265263	7.41	72.16	3.28365	-	gi|939633790|ref|XP_014289457.1| PREDICTED: cathepsin B-like [Halyomorpha halys]	no	xhomol-intolerant	primers	found	166	70.7	ACAGAGGAATCAGTCAGTATC	GTATGCTGCCACCAAGAG	TRUE
HBug_USDA-ARS_IIBBL.452386	156.94	1516.22	3.27219	-	none	no	xhomol-intolerant	primers	found	84	72.4	TTCTCCACCTTGCTGAGT	GCTTGCTTAGTTGTTCTTGT	TRUE
HBug_USDA-ARS_IIBBL.38112	20.16	194.26	3.26842	-	gi|939697291|ref|XP_014292796.1| PREDICTED: uncharacterized protein LOC106691513 [Halyomorpha halys]	83	71	CGTAAGTGGCATCTGGTT	GGCGACTCAGTTCAACAA	145	72.2	AGAGCAAGCGTTATTGGATA	GGCGACTCAGTTCAACAA	TRUE
HBug_USDA-ARS_IIBBL.493872	5.86	56.4	3.26672	-	none	no	xhomol-intolerant	primers	found	80	72	AGTTATCTAACCGAACCATCC	AAGAAGCGAGATGTGGTG	TRUE
HBug_USDA-ARS_IIBBL.256506	5.66	54.31	3.26234	-	gi|939688809|ref|XP_014288318.1| PREDICTED: maf-like protein CLL_A0561 isoform X2 [Halyomorpha halys]	88	65.7	AGCCATCTGATCGTTGTA	CATGCTTTATCGGTTCCA	237	71.8	GAGCCATCTGATCGTTGTA	GCATAATCTCCATGTGACTG	TRUE
HBug_USDA-ARS_IIBBL.372313	8.16	78.11	3.25887	-	gi|939631922|ref|XP_014283230.1| PREDICTED: myrosinase 1-like [Halyomorpha halys]	no	xhomol-intolerant	primers	found	92	70.4	ATGTCACCATTGTCCTGATT	GCTTGGAATGTTGGAGGTA	TRUE
HBug_USDA-ARS_IIBBL.72971	40.24	381.14	3.24362	-	gi|939631922|ref|XP_014283230.1| PREDICTED: myrosinase 1-like [Halyomorpha halys]	no	xhomol-intolerant	primers	found	238	73.3	TGCTAGTGATCCTGATGATG	GCTGGTGTAATGGTTAAGTG	TRUE
HBug_USDA-ARS_IIBBL.170688	38.66	365.37	3.24044	-	gi|939656919|ref|XP_014276777.1| PREDICTED: protein CREG1-like [Halyomorpha halys]	145	72.5	TGACCTGGGCACATAGAG	CCTTACATCTACGCAAGTGA	89	70.7	GCGAGGCTCATTGTCATT	GGCACACCTTACATCTACG	TRUE
HBug_USDA-ARS_IIBBL.172811	390.76	3657.06	3.22633	-	gi|939693193|ref|XP_014290650.1| PREDICTED: uncharacterized protein LOC106689937 [Halyomorpha halys]	96	71.2	AGCATTCTCGGCACTTAC	TCTCACCTCGTAGAGTTCA	228	70.4	TTGATTGTAACGAGCCTTGA	ACCTGTAAGTGCCGAGAA	TRUE
HBug_USDA-ARS_IIBBL.220132	31.32	292.73	3.22441	-	gi|939647851|ref|XP_014273549.1| PREDICTED: probable antibacterial peptide [Halyomorpha halys] gi|939647853|ref|XP_014273550.1| PREDICTED: probable antibacterial peptide [Halyomorpha halys]	no	xhomol-intolerant	primers	found	145	77.9	CAACTGACCGTTCCTACC	AACTGTCTGGAGCAATGG	TRUE
HBug_USDA-ARS_IIBBL.40743	9.98	91.59	3.19808	-	gi|939631621|ref|XP_014282242.1| PREDICTED: general odorant-binding protein 1-like [Halyomorpha halys]	no	xhomol-intolerant	primers	found	164	72.5	GGTGCTGGCTTATGTTGA	TCCTTCCACGGATCTGAA	TRUE
HBug_USDA-ARS_IIBBL.435389	59.94	549.21	3.19577	-	gi|939639661|ref|XP_014270708.1| PREDICTED: cathepsin D-like [Halyomorpha halys]	84	69.9	CAGACTGTACTCGACTCAC	GCATGGCTTCCGATGAAA	121	70.3	TGGCATTGATACAGACCTC	CAAGCAACCAACAGCATTA	TRUE
HBug_USDA-ARS_IIBBL.373112	678.78	6211.37	3.1939	-	gi|939693193|ref|XP_014290650.1| PREDICTED: uncharacterized protein LOC106689937 [Halyomorpha halys]	no	xhomol-intolerant	primers	found	191	75.3	GCTGTAGGTTACCAGACTG	CGATGGCTTCACGATTGA	TRUE
HBug_USDA-ARS_IIBBL.62917	402.49	3677.2	3.19158	-	gi|939693193|ref|XP_014290650.1| PREDICTED: uncharacterized protein LOC106689937 [Halyomorpha halys]	no	xhomol-intolerant	primers	found	207	75.7	AGTTGACCACTCCATCCA	CCATTGACGACTTCCATTAC	TRUE
HBug_USDA-ARS_IIBBL.406392	40.56	367.83	3.18091	-	gi|939663601|ref|XP_014279374.1| PREDICTED: uncharacterized protein LOC106682821 [Halyomorpha halys]	94	69.7	CGACAGATTCTACGTTCCA	TACCATCCGACATTCTTCTT	183	69.4	GCCGCAATCATCCTGTAA	TCTACCTGCTGCCTGAAT	TRUE
HBug_USDA-ARS_IIBBL.219916	59.57	538.12	3.17527	-	gi|939659291|ref|XP_014277696.1| PREDICTED: uncharacterized protein LOC106681742 [Halyomorpha halys]	177	73.9	CGTAAGTCCTACCTTAACAGT	GTCGGAGGAGTTGATAGC	202	74.8	CGTTGTTGATGAGTTCTAGG	GTCGGAGGAGTTGATAGC	TRUE
HBug_USDA-ARS_IIBBL.65134	15.84	142.36	3.1679	-	gi|939641586|ref|XP_014271361.1| PREDICTED: larval cuticle protein A2B-like [Halyomorpha halys]	no	xhomol-intolerant	primers	found	136	79.1	GTTGAAGCCGATGGAACA	GAACTGAACTTGCGACTTG	TRUE
HBug_USDA-ARS_IIBBL.180426	47.32	423.62	3.16225	-	none	no	xhomol-intolerant	primers	found	100	73.2	TTATCTAACCGAACCATCCT	GATCAAGCACCTGTAGCA	TRUE
HBug_USDA-ARS_IIBBL.124211	780.16	6977.5	3.16087	-	gi|939693193|ref|XP_014290650.1| PREDICTED: uncharacterized protein LOC106689937 [Halyomorpha halys]	no	xhomol-intolerant	primers	found	205	75.4	TAGTTGACCACTCCATCCA	TTGACGGCTTCCATTACG	TRUE
HBug_USDA-ARS_IIBBL.202170	11.21	99.87	3.15527	-	gi|939647851|ref|XP_014273549.1| PREDICTED: probable antibacterial peptide [Halyomorpha halys] gi|939647853|ref|XP_014273550.1| PREDICTED: probable antibacterial peptide [Halyomorpha halys]	no	xhomol-intolerant	primers	found	145	77.9	CAACTGACCGTTCCTACC	AACTGTCTGGAGCAATGG	TRUE
HBug_USDA-ARS_IIBBL.62543	283.54	2521.12	3.15244	-	none	no	xhomol-intolerant	primers	found	132	77.2	AAGGCACGACACTTACAG	CCTCCATGAGTATCTCTTGT	TRUE
HBug_USDA-ARS_IIBBL.176808	24.36	210.86	3.1137	-	gi|939647851|ref|XP_014273549.1| PREDICTED: probable antibacterial peptide [Halyomorpha halys] gi|939647853|ref|XP_014273550.1| PREDICTED: probable antibacterial peptide [Halyomorpha halys]	no	xhomol-intolerant	primers	found	98	74.4	TGTACTGATTGGAAGGTCTAC	CACGGTCAACCACAACTT	TRUE
HBug_USDA-ARS_IIBBL.488434	8.08	69.39	3.1023	-	gi|939666835|ref|XP_014280574.1| PREDICTED: heterogeneous nuclear ribonucleoprotein Q isoform X4 [Halyomorpha halys]	159	73.2	CGCATCGGCTACATCAAT	GGTAGAGGTGGAGCATAATC	165	68.7	TCTGAGCAACCTCTACTGA	CCACGATTCTTCTTCTTGTC	TRUE
HBug_USDA-ARS_IIBBL.164723	40.83	350.09	3.10002	-	none	no	xhomol-intolerant	primers	found	105	73.4	CTGAGAACCTGCTTGAGATT	CAACTCCAAGTAGGTGCTAA	TRUE
HBug_USDA-ARS_IIBBL.346508	10.3	86.72	3.07372	-	gi|939695054|ref|XP_014291618.1| PREDICTED: U2 small nuclear ribonucleoprotein auxiliary factor 35 kDa subunit-related protein 2 isoform X4 [Halyomorpha halys]	158	70.9	TTGTTGGTATGCTGTAATCG	TTCCAGGACGGTATATTCAC	158	70.9	TTGTTGGTATGCTGTAATCG	TTCCAGGACGGTATATTCAC	FALSE
HBug_USDA-ARS_IIBBL.100052	13.25	111.31	3.07052	-	gi|939689263|ref|XP_014288563.1| PREDICTED: cullin-3 isoform X3 [Halyomorpha halys]	no	xhomol-intolerant	primers	found	122	71.5	AGGAGAAGTTGTAGATAGGATG	CCGCAGATTGGTGAAGAA	TRUE
HBug_USDA-ARS_IIBBL.178120	36.54	306.6	3.06881	-	none	no	xhomol-intolerant	primers	found	81	72.3	AACGGACATTCTGCCATC	AGTCAGCAAGGTGGAGAA	TRUE
HBug_USDA-ARS_IIBBL.57582	79.07	663.19	3.06822	-	gi|939671612|ref|XP_014282433.1| PREDICTED: maltase 1-like [Halyomorpha halys]	no	xhomol-intolerant	primers	found	101	67.8	ACGAACTTATGAAGGCAATG	TTCCGAAGCAATGAACCA	TRUE
HBug_USDA-ARS_IIBBL.222519	15.44	129	3.06263	-	gi|939683520|ref|XP_014286426.1| PREDICTED: venom serine protease-like [Halyomorpha halys]	no	xhomol-intolerant	primers	found	176	72.8	GTCCAACCACAAGAACAATT	CCTAGTGACTGAACAACCAT	TRUE
HBug_USDA-ARS_IIBBL.181227	21.36	178.43	3.06237	-	gi|939644550|ref|XP_014272392.1| PREDICTED: cathepsin L1-like [Halyomorpha halys]	no	xhomol-intolerant	primers	found	95	71.8	GTATCCGATGACGATGAGG	GCACCTTCCAGCATTATGA	TRUE
HBug_USDA-ARS_IIBBL.412922	14.49	120.76	3.05901	-	none	no	xhomol-intolerant	primers	found	121	74.3	AATGGAGCGGAAGAATATGA	TCTGAAGCCTTATGGTGAG	TRUE
HBug_USDA-ARS_IIBBL.37838	7.4	61.15	3.04676	-	gi|939627372|ref|XP_014276842.1| PREDICTED: uncharacterized protein LOC106681148 isoform X1 [Halyomorpha halys]	no	xhomol-intolerant	primers	found	152	71.6	CGGAGGATCATCACCAATA	ATTACCACCTGTCATTCTGT	TRUE
HBug_USDA-ARS_IIBBL.422639	62.63	517.14	3.04563	-	gi|939629204|ref|XP_014273611.1| PREDICTED: uncharacterized protein LOC106679144 [Halyomorpha halys]	no	xhomol-intolerant	primers	found	149	77.7	AGAAGTATCCACCACATTACC	AACTAGCGAGCGGTCTAA	TRUE
HBug_USDA-ARS_IIBBL.174334	93.88	772.15	3.03999	-	gi|939639661|ref|XP_014270708.1| PREDICTED: cathepsin D-like [Halyomorpha halys]	no	xhomol-intolerant	primers	found	122	70.5	GTGGCATTGATACAGACCT	CAAGCAACCAACAGCATTA	TRUE
HBug_USDA-ARS_IIBBL.499818	14.06	115.53	3.0386	-	gi|939644550|ref|XP_014272392.1| PREDICTED: cathepsin L1-like [Halyomorpha halys]	no	xhomol-intolerant	primers	found	102	73.4	GTCACCTGATGGCAAGTC	GAAGAATCGTATCCGTATGAAG	TRUE
HBug_USDA-ARS_IIBBL.251381	18.37	150.22	3.03165	-	none	no	xhomol-intolerant	primers	found	112	76.6	CTCACACTCGCCACTATC	CCGTCATCACCAACTCTC	TRUE
HBug_USDA-ARS_IIBBL.429034	13.18	107.21	3.02402	-	gi|939697639|ref|XP_014292971.1| PREDICTED: venom carboxylesterase-6-like [Halyomorpha halys]	no	xhomol-intolerant	primers	found	136	74.5	GGCAAGTAGACTCAATGATTC	AGACCTTCTCCAGATGTAGT	TRUE
HBug_USDA-ARS_IIBBL.88061	19.03	154.34	3.01976	-	none	no	xhomol-intolerant	primers	found	no	xhomol-tolerant	primers	found	FALSE
HBug_USDA-ARS_IIBBL.515429	602.41	4876.83	3.01713	-	none	no	xhomol-intolerant	primers	found	200	70.7	GAGAAGACAGCAGAGATAGC	ATTCACCTTCAAGCGTCAA	TRUE
HBug_USDA-ARS_IIBBL.116426	23.13	184.08	2.9925	-	none	no	xhomol-intolerant	primers	found	108	73.8	CTCAAGCAGGAGGACAAG	CTTTACCCTTAGCACCTACTT	TRUE
HBug_USDA-ARS_IIBBL.464013	9.46	75.28	2.99235	-	gi|939631922|ref|XP_014283230.1| PREDICTED: myrosinase 1-like [Halyomorpha halys]	194	67	GGACTGATTATCTGGTTGGT	ACTCACTGTTGTGTAGAGC	192	66.9	GGACTGATTATCTGGTTGGT	TCACTGTTGTGTAGAGCAAT	TRUE
HBug_USDA-ARS_IIBBL.124060	508.76	4038.88	2.9889	-	none	no	xhomol-intolerant	primers	found	158	78.5	AGTTCTCTTCGCCGTTCT	TTGTGACTGGAGCATAGGA	TRUE
HBug_USDA-ARS_IIBBL.501953	9.86	78.21	2.98769	-	none	no	xhomol-intolerant	primers	found	90	69.7	ATCCTACACCACAACATCTC	GAACAATAACCACCAAGCAT	TRUE
HBug_USDA-ARS_IIBBL.146992	15.45	122.09	2.98227	-	none	no	xhomol-intolerant	primers	found	90	67.4	AACGAATGATGGTAGGAGAA	TCACATCTGGTAACTTGGAA	TRUE
HBug_USDA-ARS_IIBBL.216173	49.97	390.6	2.96656	-	none	99	75	GCTCTTCTTGAGGCTTCC	CTCTCCTGCTTCCACATC	99	75	GCTCTTCTTGAGGCTTCC	CTCTCCTGCTTCCACATC	FALSE
HBug_USDA-ARS_IIBBL.46918	15.28	119.26	2.96439	-	gi|939675955|ref|XP_014283952.1| PREDICTED: uncharacterized protein LOC106685660 [Halyomorpha halys]	168	75.7	GGCTTCCGTTCGTTATGT	TTGATACCTACCTGGCTACA	168	75.7	GGCTTCCGTTCGTTATGT	TTGATACCTACCTGGCTACA	FALSE
HBug_USDA-ARS_IIBBL.306427	6.01	46.88	2.96354	-	gi|939694018|ref|XP_014291086.1| PREDICTED: B-box type zinc finger protein ncl-1-like isoform X1 [Halyomorpha halys]	174	72.8	GCATCATAGCACTGAGCAT	GACGATTGGACACGAAGG	174	72.8	GCATCATAGCACTGAGCAT	GACGATTGGACACGAAGG	FALSE
HBug_USDA-ARS_IIBBL.403663	7.89	61.41	2.96038	-	none	no	xhomol-intolerant	primers	found	127	73.6	GAGATTAGGTATTGGTAGTTGG	TAACACGGAACAGCAGTC	TRUE
HBug_USDA-ARS_IIBBL.331438	15.78	122.23	2.95343	-	gi|939659291|ref|XP_014277696.1| PREDICTED: uncharacterized protein LOC106681742 [Halyomorpha halys]	195	71.4	GCATACCGATATAGGATAGAGA	TAGATGCTTGCTTGTGGAA	122	70.5	ATTGACACTGAACTGGAGAA	GCAACACCAAGGTTATCAC	TRUE
HBug_USDA-ARS_IIBBL.154976	163.42	1262.03	2.94909	-	gi|939643879|ref|XP_014272167.1| PREDICTED: GATA type zinc finger protein asd-4-like [Halyomorpha halys]	178	74.5	CCAAGTCGGAGAACAGTT	ACCAGCACCACAATATCTT	81	71.8	ATATTGTGGTGCTGGTGAG	CTCCTGTGCCTTGTTGTT	TRUE
HBug_USDA-ARS_IIBBL.72972	6.88	53.08	2.94769	-	gi|939631922|ref|XP_014283230.1| PREDICTED: myrosinase 1-like [Halyomorpha halys]	no	xhomol-intolerant	primers	found	82	66.7	CCATCACAGAAAGGCAAAG	CCACATCATCAGGATCACTA	TRUE
HBug_USDA-ARS_IIBBL.451249	93.62	721.22	2.94555	-	none	no	xhomol-intolerant	primers	found	89	68	ACATCTCCTCAACCACAAC	TGCCAGAACCTTCATTCC	TRUE
HBug_USDA-ARS_IIBBL.217059	11.96	91.82	2.94059	-	none	no	xhomol-intolerant	primers	found	89	72.1	AGAGGAGAGTTAGTGATGACA	ATCGCTGCTTCGTTAGGT	TRUE
HBug_USDA-ARS_IIBBL.463655	39.9	305.41	2.93629	-	none	196	73.8	AATGGTAATGGTCGTGCTT	CCTTCCGATGTGGTTGTAT	161	72	GGTTCAGGATTGGCTACG	CCTTCCGATGTGGTTGTATA	TRUE
HBug_USDA-ARS_IIBBL.192586	6.71	51.25	2.93317	-	gi|939698020|ref|XP_014293176.1| PREDICTED: uncharacterized protein LOC106691801 [Halyomorpha halys]	186	74.1	CAGGTATATGAGCAGAGGTAA	CGAGATGTGACACGAGAA	186	74.1	CAGGTATATGAGCAGAGGTAA	CGAGATGTGACACGAGAA	FALSE
HBug_USDA-ARS_IIBBL.53232	17.74	132.91	2.90537	-	none	no	xhomol-intolerant	primers	found	82	67.2	CACTGAACTGCGAATGAAT	GCACAGACCATACAACAC	TRUE
HBug_USDA-ARS_IIBBL.428645	43.45	325.09	2.90341	-	gi|939647851|ref|XP_014273549.1| PREDICTED: probable antibacterial peptide [Halyomorpha halys] gi|939647853|ref|XP_014273550.1| PREDICTED: probable antibacterial peptide [Halyomorpha halys]	no	xhomol-intolerant	primers	found	145	77.9	CAACTGACCGTTCCTACC	AACTGTCTGGAGCAATGG	TRUE
HBug_USDA-ARS_IIBBL.153667	8.34	62.32	2.90158	-	gi|939652969|ref|XP_014275354.1| PREDICTED: beta-galactosidase-like [Halyomorpha halys]	no	xhomol-intolerant	primers	found	174	71.8	AACCTTACCTGTATGGCAAT	TCTTACTGGCTGGCTCAT	TRUE
HBug_USDA-ARS_IIBBL.95874	7.72	57.62	2.8999	-	gi|939683112|ref|XP_014286294.1| PREDICTED: cathepsin L1-like [Halyomorpha halys]	228	74.2	GACAGCACCATAATCATTCC	ATATTCCTCCGCCATAAGC	228	74.2	GACAGCACCATAATCATTCC	ATATTCCTCCGCCATAAGC	FALSE
HBug_USDA-ARS_IIBBL.183198	9.98	74.33	2.89683	-	gi|939686798|ref|XP_014287499.1| PREDICTED: guanine nucleotide-binding protein subunit beta-like protein [Halyomorpha halys]	no	xhomol-intolerant	primers	found	106	71.3	GGTTGGTGGCTATCTGAG	ATCCACACTGTTACGCTAA	TRUE
HBug_USDA-ARS_IIBBL.131402	7.8	58	2.89451	-	none	no	xhomol-intolerant	primers	found	249	66.7	CTATTCCTTGAATCGTGGAT	TCTATCAGTCTTACGTCAGT	TRUE
HBug_USDA-ARS_IIBBL.124999	37.56	277.29	2.88413	-	gi|939697294|ref|XP_014292797.1| PREDICTED: uncharacterized protein LOC106691515 [Halyomorpha halys]	175	70.8	GCAATTCCAGTCACCTACA	AGAAGTCTTGAGCGGTTG	175	70.8	GCAATTCCAGTCACCTACA	AGAAGTCTTGAGCGGTTG	FALSE
HBug_USDA-ARS_IIBBL.502948	130.75	964.82	2.88345	-	none	no	xhomol-intolerant	primers	found	83	74	CTTGCTTGGCTGTTCTTG	TTCTCCACCTTGCTGAGT	TRUE
HBug_USDA-ARS_IIBBL.120981	5.5	40.56	2.88255	-	gi|939697639|ref|XP_014292971.1| PREDICTED: venom carboxylesterase-6-like [Halyomorpha halys]	90	66.1	ACTCCGCCTTGATGTAATC	GTGAATCGTCAGAGATGTTG	115	71.1	TTGATGAACAGCCACAGTA	GACGAGGAGGAAGAACTAC	TRUE
HBug_USDA-ARS_IIBBL.229778	10.56	76.85	2.86344	-	none	no	xhomol-intolerant	primers	found	99	70.5	GAAGCAGTGGTTGAGAAGT	CTGTAGTCGTGGCAAGTC	TRUE
HBug_USDA-ARS_IIBBL.369877	51.83	376.73	2.86167	-	none	no	xhomol-intolerant	primers	found	98	75.6	GCGATAGCCAATGGTGAG	TACGGTTATGCTGCTCCT	TRUE
HBug_USDA-ARS_IIBBL.454199	15.32	111.07	2.85798	-	gi|939665433|ref|XP_014280070.1| PREDICTED: uncharacterized protein LOC106683235 isoform X2 [Halyomorpha halys]	no	xhomol-intolerant	primers	found	146	73.8	TTCCACGCTTCTTCTCTAAT	ACCGACTACGATAACTTCTC	TRUE
HBug_USDA-ARS_IIBBL.260075	5.68	41.11	2.85553	-	gi|939631922|ref|XP_014283230.1| PREDICTED: myrosinase 1-like [Halyomorpha halys]	no	xhomol-intolerant	primers	found	206	72.9	GCAACCAATGGAGTTAGTG	GTATCTGAGCCACAATAACC	TRUE
HBug_USDA-ARS_IIBBL.18366	28.67	206.57	2.84902	-	none	250	68.5	GGTGTATGGCAGTAACATAAC	GCTTGTTCGCTACCAGTT	179	76.5	ATCCTTCGTCTTGAATCCTC	TACTGCCATACACCATACAC	TRUE
HBug_USDA-ARS_IIBBL.284923	6.14	44.12	2.84512	-	gi|939686533|ref|XP_014287417.1| PREDICTED: uncharacterized protein LOC106687821 isoform X10 [Halyomorpha halys]	118	75.4	ACCGACCATACCGAATTAG	CAATGACCTGACTGTGAAC	118	75.4	ACCGACCATACCGAATTAG	CAATGACCTGACTGTGAAC	FALSE
HBug_USDA-ARS_IIBBL.14469	13.48	96.24	2.83582	-	none	no	xhomol-intolerant	primers	found	81	72.3	TGTTCAACGTATCCTCCAA	AAGACACGACACCTACAG	TRUE
HBug_USDA-ARS_IIBBL.66866	15.35	109.46	2.83409	-	gi|939631922|ref|XP_014283230.1| PREDICTED: myrosinase 1-like [Halyomorpha halys]	no	xhomol-intolerant	primers	found	223	72.3	CTGGGTTTGGCTTTGTTAC	GCTTGGAATGTTGGAGGTA	TRUE
HBug_USDA-ARS_IIBBL.84704	27.18	193.31	2.8303	-	none	no	xhomol-intolerant	primers	found	120	74.1	TCCTGGATACCTGTCTCTATT	AGTCAGCATGGTGGAGAA	TRUE
HBug_USDA-ARS_IIBBL.16075	75.79	535.93	2.82197	-	gi|939652969|ref|XP_014275354.1| PREDICTED: beta-galactosidase-like [Halyomorpha halys]	150	77.8	CGTAGAGCCAGAGGAAGA	GGAAGGTAGACTAGGAATGC	150	77.8	CGTAGAGCCAGAGGAAGA	GGAAGGTAGACTAGGAATGC	FALSE
HBug_USDA-ARS_IIBBL.164542	85.89	600.52	2.80565	-	gi|939693179|ref|XP_014290643.1| PREDICTED: uncharacterized protein LOC106689931 [Halyomorpha halys]	206	73.1	GGACGGTTATCTGGAAGC	CGAAGCACTGGAATATGTTC	156	72.1	CACCAACTTCTCCAACCA	ATCAACAACCTCCTAGACAA	TRUE
HBug_USDA-ARS_IIBBL.319999	57.56	397.17	2.78662	-	none	120	74.8	ATTGGAGCAGGAACAGTC	TAAGGTCAATTATGGCAGGA	121	65.2	TCCTGCCATAATTGACCTTA	CTTGACCAACACCTAGATAATC	TRUE
HBug_USDA-ARS_IIBBL.451248	41.06	283.09	2.78546	-	none	no	xhomol-intolerant	primers	found	89	68	ACATCTCCTCAACCACAAC	TGCCAGAACCTTCATTCC	TRUE
HBug_USDA-ARS_IIBBL.163560	50.36	347.2	2.78542	-	gi|939653748|ref|XP_014275606.1| PREDICTED: venom carboxylesterase-6-like [Halyomorpha halys]	no	xhomol-intolerant	primers	found	115	70.4	TTCGCCAGAGATCATAACC	AATCGCTCCAGTTGCTAAT	TRUE
HBug_USDA-ARS_IIBBL.303817	16.42	113.11	2.7842	-	gi|939694105|ref|XP_014291132.1| PREDICTED: probable cytochrome P450 6d5, partial [Halyomorpha halys]	no	xhomol-intolerant	primers	found	82	68.2	CCGACCTCAGTCATAACAT	GGAGAGCATTCAGGACAA	TRUE
HBug_USDA-ARS_IIBBL.349928	9.19	63.17	2.7811	-	gi|939651735|ref|XP_014274908.1| PREDICTED: eukaryotic translation initiation factor 4 gamma 1-like isoform X1 [Halyomorpha halys]	110	73.5	CAGAACAAGACGATACAGATG	CAACCTATCAGATGGCATAAG	135	72.5	GAAGAAGAAGAGGAAGAAGAAG	AATGGTAGGTAGAGGATTGAC	TRUE
HBug_USDA-ARS_IIBBL.406390	38.31	263.19	2.78031	-	none	no	xhomol-intolerant	primers	found	110	69	CCCTAAGGAAGGATAGTGAAA	GTTGCGGTGGTGATACAT	TRUE
HBug_USDA-ARS_IIBBL.452385	67.54	462.84	2.7767	-	none	no	xhomol-intolerant	primers	found	83	72.5	TTCTCCACCTTGCTGAGT	CTTGCTTGGTTGTTCTTGTT	TRUE
HBug_USDA-ARS_IIBBL.44849	19.41	132.8	2.77438	-	gi|939689918|ref|XP_014288915.1| PREDICTED: 15-hydroxyprostaglandin dehydrogenase [NAD(+)]-like isoform X1 [Halyomorpha halys] gi|939689920|ref|XP_014288917.1| PREDICTED: 15-hydroxyprostaglandin dehydrogenase [NAD(+)]-like isoform X2 [Halyomorpha halys]	103	68.1	GCCTTAGAACAGAAGAACAAG	TACAGTGTCGCCAAGAATC	126	71.1	TGGTAGGTTGGAGGTAGTT	CGGTGTCTTAGGTCTTGTT	TRUE
HBug_USDA-ARS_IIBBL.428644	10	68.39	2.77379	-	gi|939647851|ref|XP_014273549.1| PREDICTED: probable antibacterial peptide [Halyomorpha halys] gi|939647853|ref|XP_014273550.1| PREDICTED: probable antibacterial peptide [Halyomorpha halys]	80	66.3	CCATTCTACATTTCGCCAAT	GCCTCATTTGATCCCAATC	145	77.9	CAACTGACCGTTCCTACC	AACTGTCTGGAGCAATGG	TRUE
HBug_USDA-ARS_IIBBL.356791	82.16	559.63	2.76797	-	gi|939652971|ref|XP_014275355.1| PREDICTED: beta-galactosidase-like [Halyomorpha halys]	no	xhomol-intolerant	primers	found	154	72.6	TAGCAGGCAGGAACATAG	GAGGACAATTCACTCTACAT	TRUE
HBug_USDA-ARS_IIBBL.440288	8.35	56.55	2.75968	-	none	no	xhomol-intolerant	primers	found	99	66.3	GCAGTTACGATTGATGGAA	CTATCAGTCTTTACGTCAGT	TRUE
HBug_USDA-ARS_IIBBL.434507	71.63	484.65	2.75831	-	gi|939652969|ref|XP_014275354.1| PREDICTED: beta-galactosidase-like [Halyomorpha halys]	no	xhomol-intolerant	primers	found	92	69.5	GACACAAGTGGAGATACAAC	CTGCTTCAACATCATCAAGA	TRUE
HBug_USDA-ARS_IIBBL.301587	29.63	200.24	2.7566	-	none	no	xhomol-intolerant	primers	found	176	78.4	GTAGGAGTGGAAGGAGGAG	GCATTGGCATTGGAAGAAG	TRUE
HBug_USDA-ARS_IIBBL.256152	149.8	1006.03	2.74756	-	gi|939675278|ref|XP_014283707.1| PREDICTED: uncharacterized protein LOC106685509 isoform X2 [Halyomorpha halys]	80	72.5	GAAGAAGGCTGGCAACTT	TGTCACTCCTAACAACTACG	208	75.4	GCTCCAAGACGGTTCATC	GTCACTCCTAACAACTACGA	TRUE
HBug_USDA-ARS_IIBBL.174630	57.55	384.56	2.74032	-	gi|939627775|ref|XP_014290817.1| PREDICTED: cathepsin B [Halyomorpha halys] gi|939627778|ref|XP_014290885.1| PREDICTED: cathepsin B [Halyomorpha halys]	245	72.9	CTTATCGCATGACCTCCAA	CAGCATCCATCTACACCAA	91	68.7	CAGATGGTGGTGGTGATG	ACTTGGAAGGCAGGAAGA	TRUE
HBug_USDA-ARS_IIBBL.301463	65.37	435.66	2.7365	-	none	no	xhomol-intolerant	primers	found	92	69.9	GCCAAGAAGGAGATGAAGA	GCCAAGAAGACAGAACCT	TRUE
HBug_USDA-ARS_IIBBL.219105	16.52	110.09	2.7364	-	none	no	xhomol-intolerant	primers	found	93	75.1	AGGCTAAGGCATCATCAC	CTTGTGCTCCTCCAGTAG	TRUE
HBug_USDA-ARS_IIBBL.38	38.25	254.26	2.73277	-	gi|939629933|ref|XP_014276360.1| PREDICTED: uncharacterized protein LOC106680877 [Halyomorpha halys]	no	xhomol-intolerant	primers	found	122	76.2	CTGCTTCTGGAGGATTCG	AAGGCTGAGGCTAGTGAA	TRUE
HBug_USDA-ARS_IIBBL.24346	10.59	70.2	2.72877	-	gi|939655577|ref|XP_014276288.1| PREDICTED: uncharacterized protein LOC106680837 [Halyomorpha halys]	164	72	CAGTACAGACGCAGCAAT	CCAATGTTGTGAGGAACTTC	228	71.5	AAGCATCACATCATCAGTTG	TGTTCGGAAGAGTGTCAAT	TRUE
HBug_USDA-ARS_IIBBL.56591	37.22	246.49	2.72738	-	gi|939657620|ref|XP_014277056.1| PREDICTED: legumain-like [Halyomorpha halys]	107	73.9	GGTAAGCATGACAGATATTGG	AATCAGCGAAGGAGTTGTT	244	73.3	GTTCAAGGTTGCGATAAGAT	AGGAGGCTCAGATGTGTA	TRUE
HBug_USDA-ARS_IIBBL.192858	44	291.15	2.72619	-	gi|939629204|ref|XP_014273611.1| PREDICTED: uncharacterized protein LOC106679144 [Halyomorpha halys]	no	xhomol-intolerant	primers	found	130	74.6	CATTGCTGCCAGATTAGTC	CGTCCAAGGATTCAGTGAT	TRUE
HBug_USDA-ARS_IIBBL.67700	5.29	34.53	2.70651	-	gi|939689311|ref|XP_014288589.1| PREDICTED: eukaryotic peptide chain release factor GTP-binding subunit ERF3A isoform X4 [Halyomorpha halys]	no	xhomol-intolerant	primers	found	191	77	CATCATCTTCTTCTCCAACTC	TTCATACACCTCACCTTCTG	TRUE
HBug_USDA-ARS_IIBBL.21178	8.37	54.28	2.69712	-	gi|939631922|ref|XP_014283230.1| PREDICTED: myrosinase 1-like [Halyomorpha halys]	no	xhomol-intolerant	primers	found	194	73.5	GCACCGATTCTCATTATCAT	TCATAGGATTCAGCCAACC	TRUE
HBug_USDA-ARS_IIBBL.46469	7.87	50.73	2.6884	-	none	no	xhomol-intolerant	primers	found	125	74.2	TGCTTCTTCTAATGCCAATG	CTCCATAACCACCATATCCA	TRUE
HBug_USDA-ARS_IIBBL.503947	7.45	48	2.68772	-	gi|939677505|ref|XP_014284502.1| PREDICTED: galactokinase-like isoform X3 [Halyomorpha halys]	no	xhomol-intolerant	primers	found	249	72.8	CATTACCGTTGCTTACAGTT	TAGATACACCACCACCAATC	TRUE
HBug_USDA-ARS_IIBBL.325984	13.16	84.56	2.68382	-	none	no	xhomol-intolerant	primers	found	220	67.5	AATCGCTTCCTTGAATATCG	CTGTTGATGGTAATCGTTGA	TRUE
HBug_USDA-ARS_IIBBL.421369	30.03	192.8	2.68263	-	none	no	xhomol-intolerant	primers	found	129	74.7	GAGAAATTAGGGATGGGTAGT	TAACACGGAACAACAGTCT	TRUE
HBug_USDA-ARS_IIBBL.221046	16.64	106.57	2.67907	-	none	no	xhomol-intolerant	primers	found	99	65.5	GTCGTTACGATTGATGGAA	CTATCAGTCTTTACGTCAGT	TRUE
HBug_USDA-ARS_IIBBL.230756	30.94	197.98	2.67781	-	gi|939633790|ref|XP_014289457.1| PREDICTED: cathepsin B-like [Halyomorpha halys]	no	xhomol-intolerant	primers	found	160	77.7	CAAGTCCATTCGCCACAT	TCCACACTCTGAGCAACA	TRUE
HBug_USDA-ARS_IIBBL.227869	413.48	2629.96	2.66915	-	gi|939641398|ref|XP_014271290.1| PREDICTED: cuticle protein 21-like [Halyomorpha halys]	no	xhomol-intolerant	primers	found	151	76.9	CTGTCCTTCTTGAGCCATC	GCCGAATACGATCCTAACC	TRUE
HBug_USDA-ARS_IIBBL.199185	34.72	220.44	2.66655	-	gi|939652969|ref|XP_014275354.1| PREDICTED: beta-galactosidase-like [Halyomorpha halys]	no	xhomol-intolerant	primers	found	173	71.6	TGAAGCAGGAACATTACAGT	AGACATTGCCATCAACAGT	TRUE
HBug_USDA-ARS_IIBBL.50038	34.16	215.88	2.65985	-	gi|939633790|ref|XP_014289457.1| PREDICTED: cathepsin B-like [Halyomorpha halys]	no	xhomol-intolerant	primers	found	229	76.1	CACCAACCATTCCACCAA	TACGCTGTCTACGCAGAT	TRUE
HBug_USDA-ARS_IIBBL.447286	5.23	32.85	2.65101	-	gi|939690708|ref|XP_014289345.1| PREDICTED: probable cytochrome P450 6d5 [Halyomorpha halys]	no	xhomol-intolerant	primers	found	124	71.3	ACTTCCAGCATCGCATAG	TGAATGATTCCAGCACTGA	TRUE
HBug_USDA-ARS_IIBBL.437098	11.76	73.72	2.64817	-	gi|939633579|ref|XP_014288602.1| PREDICTED: mitochondrial Rho GTPase isoform X2 [Halyomorpha halys]	177	72.1	CCACCAGCAACTATTCCTT	TGTCATAAGCGTCGGTAAG	208	71.4	CATCGTGGTTCAGAGTTCT	CAGATACAGTGGTCAGAGTC	TRUE
HBug_USDA-ARS_IIBBL.48967	5.4	33.68	2.64086	-	none	206	74.1	CATAACGACTGCCTCCTC	TTACCGAGCTATGAAGAAGG	172	72.2	ACCACAACCACCACCATA	TTACCGAGCTATGAAGAAGG	TRUE
HBug_USDA-ARS_IIBBL.414560	7.4	46.11	2.63948	-	gi|939655452|ref|XP_014276239.1| PREDICTED: elongation of very long chain fatty acids protein 7-like isoform X1 [Halyomorpha halys] gi|939655456|ref|XP_014276240.1| PREDICTED: elongation of very long chain fatty acids protein 7-like isoform X1 [Halyomorpha halys]	no	xhomol-intolerant	primers	found	148	72.2	GCTACCATAATGAGAACAGAG	GATGTCCTTCACTTCAACTC	TRUE
HBug_USDA-ARS_IIBBL.412546	14.72	91.57	2.6371	-	gi|939644550|ref|XP_014272392.1| PREDICTED: cathepsin L1-like [Halyomorpha halys]	no	xhomol-intolerant	primers	found	171	76.6	TGGCGTATCCTTCCTCTC	GCACCTTCCAGCATTATGA	TRUE
HBug_USDA-ARS_IIBBL.6379	9.78	60.57	2.6307	-	gi|939660941|ref|XP_014278328.1| PREDICTED: replication factor C subunit 4 isoform X2 [Halyomorpha halys] gi|939660943|ref|XP_014278329.1| PREDICTED: replication factor C subunit 4 isoform X2 [Halyomorpha halys]	no	xhomol-intolerant	primers	found	241	70.7	TACTCCGATGCTCCTCTT	GCAATCTTGTTCCTGAAGG	TRUE
HBug_USDA-ARS_IIBBL.243551	24.62	151.09	2.61751	-	gi|939678830|ref|XP_014284945.1| PREDICTED: heat shock protein 83 [Halyomorpha halys]	207	65.2	CATTCCAGTTCCAAATTGTG	TGTATAGTGGTGAGAGTCTAG	144	72.9	TGGAATGACTAAGGCAGATT	ACAAGGTAAGCGGAATAGAA	TRUE
HBug_USDA-ARS_IIBBL.166041	6.21	38.08	2.61637	-	gi|939644547|ref|XP_014272391.1| PREDICTED: xanthine dehydrogenase [Halyomorpha halys]	244	74.4	CCAGTTCAGGAGAGGATTG	CACAGGAGCCATTGACAG	244	74.4	CCAGTTCAGGAGAGGATTG	CACAGGAGCCATTGACAG	FALSE
HBug_USDA-ARS_IIBBL.203375	28.95	176.65	2.60926	-	gi|939650665|ref|XP_014274514.1| PREDICTED: apolipophorins [Halyomorpha halys]	120	73.1	CGGAACCTGAGCAAGTAG	CGTGAAGCCTGTGATGAT	120	73.1	CGGAACCTGAGCAAGTAG	CGTGAAGCCTGTGATGAT	FALSE
HBug_USDA-ARS_IIBBL.395425	22.89	139.65	2.60903	-	gi|939648143|ref|XP_014273645.1| PREDICTED: D-arabinitol dehydrogenase 1-like [Halyomorpha halys]	212	70.5	CGACAATCAGTTCATCATCT	AGGTCAGTTAAGGCTCTATC	214	72.8	GTTCAGTCGCAGTAGCAT	GCAGGTATAATTGGCAACAT	TRUE
HBug_USDA-ARS_IIBBL.390145	5.65	34.33	2.60315	-	gi|939693356|ref|XP_014290737.1| PREDICTED: trypsin-1-like [Halyomorpha halys]	no	xhomol-intolerant	primers	found	123	72.7	AGAAGGCGAATATCCATCC	GCTGTGTTACGACCAATG	TRUE
HBug_USDA-ARS_IIBBL.242927	1708.9	10352.3	2.59881	-	none	no	xhomol-intolerant	primers	found	87	73.4	TCCTCTTCGTCGCTATCT	CGTAACCGTATCCACCATA	TRUE
HBug_USDA-ARS_IIBBL.136320	6.42	38.83	2.59653	-	gi|939669761|ref|XP_014281730.1| PREDICTED: uncharacterized protein LOC106684268 [Halyomorpha halys]	no	xhomol-intolerant	primers	found	95	70.5	TTGGAAGTCGGAATGAAGAA	CCTGCGTCAATAGTATATGTC	TRUE
HBug_USDA-ARS_IIBBL.501848	19.24	115.8	2.58945	-	gi|939693281|ref|XP_014290696.1| PREDICTED: uncharacterized protein LOC106689977 [Halyomorpha halys]	no	xhomol-intolerant	primers	found	205	75.8	TGACTGCTGGATGGATGT	CCGTAATTCGTTCAGATAGAC	TRUE
HBug_USDA-ARS_IIBBL.221532	5.99	36.03	2.58857	-	none	159	78.6	GGGTAGTGTGTATAACTTGGA	TTCAGGTGGTGGCTATCA	220	79	TGAACTGCTTGATGCTGAA	AGGAGGATGTGGCTATGG	TRUE
HBug_USDA-ARS_IIBBL.52225	41.3	248.09	2.58665	-	gi|939675275|ref|XP_014283705.1| PREDICTED: uncharacterized protein LOC106685509 isoform X1 [Halyomorpha halys]	no	xhomol-intolerant	primers	found	81	75.9	GATGATCTCCTTCACCTTCTC	ATCCTCTTCGCCTCTGTC	TRUE
HBug_USDA-ARS_IIBBL.170992	8.87	53.04	2.58007	-	gi|939697639|ref|XP_014292971.1| PREDICTED: venom carboxylesterase-6-like [Halyomorpha halys]	no	xhomol-intolerant	primers	found	194	74.4	GTTCCTTGGCATCCTTCTT	CATTGTGTCTCCGCTCAG	TRUE
HBug_USDA-ARS_IIBBL.354130	38.14	228.02	2.57978	-	none	179	73.5	TCCTGTGCTTACCATAACC	GCTGATACTTCGCTGACTA	179	73.5	TCCTGTGCTTACCATAACC	GCTGATACTTCGCTGACTA	FALSE
HBug_USDA-ARS_IIBBL.425296	20.16	120.27	2.57671	-	gi|939680593|ref|XP_014285479.1| PREDICTED: neutral ceramidase-like [Halyomorpha halys]	188	75.3	ACGCAATCAGTATAGGCTTA	GGTGAGTGGTTGTCTTCC	188	75.3	ACGCAATCAGTATAGGCTTA	GGTGAGTGGTTGTCTTCC	FALSE
HBug_USDA-ARS_IIBBL.429033	80.14	477.18	2.57394	-	gi|939697639|ref|XP_014292971.1| PREDICTED: venom carboxylesterase-6-like [Halyomorpha halys]	no	xhomol-intolerant	primers	found	136	75.1	GGCAAGTAGACTCAATGATTC	AGACCTTCTCCAGATGTAGT	TRUE
HBug_USDA-ARS_IIBBL.374186	8.68	51.52	2.56937	-	gi|939662692|ref|XP_014279030.1| PREDICTED: heterogeneous nuclear ribonucleoprotein L-like [Halyomorpha halys]	108	69.6	CGCCTCTTCAACCTCTTC	TTCAACCGACACGCTATC	108	69.6	CGCCTCTTCAACCTCTTC	TTCAACCGACACGCTATC	FALSE
HBug_USDA-ARS_IIBBL.319624	31.41	185.85	2.56484	-	none	no	xhomol-intolerant	primers	found	171	74.7	TGTTGTTCCGTGTTAGAGAT	GTCTGGATCAAGGATCATAGT	TRUE
HBug_USDA-ARS_IIBBL.76133	19.54	115.52	2.56364	-	gi|939634197|ref|XP_014291035.1| PREDICTED: sodium-coupled monocarboxylate transporter 2-like [Halyomorpha halys]	no	xhomol-intolerant	primers	found	105	74.2	GTTCCTGCGAGAGTATTCA	CGATGTCTTCAGAGATGTTC	TRUE
HBug_USDA-ARS_IIBBL.66136	75.71	445.82	2.55791	-	gi|939629213|ref|XP_014273640.1| PREDICTED: uncharacterized protein LOC106679167 [Halyomorpha halys]	no	xhomol-intolerant	primers	found	105	75.3	CCAAGTTCCACGGTCAAT	CTATGTCAACCAGGCTTCC	TRUE
HBug_USDA-ARS_IIBBL.136712	7.08	41.53	2.55233	-	none	no	xhomol-intolerant	primers	found	157	65.8	AATGCTACCAAGTGATGTCT	GCCCTTCGTGATTTACTAAC	TRUE
HBug_USDA-ARS_IIBBL.439659	26.17	153.16	2.54905	-	none	no	xhomol-intolerant	primers	found	102	74.6	CCTGTAAGTGTCGTGTCT	GCTTGCTTAGTTGTTCTTG	TRUE
HBug_USDA-ARS_IIBBL.339712	83.45	487.64	2.54683	-	gi|939668399|ref|XP_014281209.1| PREDICTED: venom carboxylesterase-6-like [Halyomorpha halys]	204	73.3	CTGGTGGTCCTTCCTTATG	CTATGTATGGAACTTGGTGAG	240	73.5	TTCTGGTGGTCCTTCCTTA	GCATAATCTCCAACTTCTTCC	TRUE
HBug_USDA-ARS_IIBBL.116099	26.51	154.79	2.5457	-	gi|939633790|ref|XP_014289457.1| PREDICTED: cathepsin B-like [Halyomorpha halys]	no	xhomol-intolerant	primers	found	160	77.7	CAAGTCCATTCGCCACAT	TCCACACTCTGAGCAACA	TRUE
HBug_USDA-ARS_IIBBL.57014	49.45	288.56	2.54483	-	gi|939655270|ref|XP_014276171.1| PREDICTED: esterase E4-like [Halyomorpha halys]	84	70.4	ACTCCAATACAACCGATACA	AATAACATCCGCCTCTTACA	84	70.4	ACTCCAATACAACCGATACA	AATAACATCCGCCTCTTACA	FALSE
HBug_USDA-ARS_IIBBL.35537	46.02	268.45	2.54432	-	gi|939640650|ref|XP_014271054.1| PREDICTED: alpha-amylase 4N-like [Halyomorpha halys]	no	xhomol-intolerant	primers	found	82	73.7	CCTCCTTGTTGAACGGTAA	CTGGTGACTATTGCGATGT	TRUE
HBug_USDA-ARS_IIBBL.507945	35.12	204.32	2.54047	-	none	200	77.4	TGCTCTTCTTCAATCCTCTC	GTCCTGCTTTAGTCCCTTC	204	76.1	TTGACAGATGACCAGGATG	TCAGAAGAACCACCAAGATT	TRUE
HBug_USDA-ARS_IIBBL.277152	43.48	251.59	2.53265	-	gi|939689918|ref|XP_014288915.1| PREDICTED: 15-hydroxyprostaglandin dehydrogenase [NAD(+)]-like isoform X1 [Halyomorpha halys] gi|939689920|ref|XP_014288917.1| PREDICTED: 15-hydroxyprostaglandin dehydrogenase [NAD(+)]-like isoform X2 [Halyomorpha halys]	no	xhomol-intolerant	primers	found	82	68.2	GGCGGTACAAGAGATGAC	GAATTGCTGCTGGCTTCT	TRUE
HBug_USDA-ARS_IIBBL.33672	1430.51	8262.9	2.53012	-	none	95	65.3	GGACTCAATTCAGCAATCG	TGACTGTAAGTAAGGCTTGT	181	72.3	CTCTGGATACGCTGGATAC	TGACTGTAAGTAAGGCTTGT	TRUE
HBug_USDA-ARS_IIBBL.227737	17.18	99.23	2.53005	-	gi|939660226|ref|XP_014278056.1| PREDICTED: uncharacterized protein LOC106681960 [Halyomorpha halys]	225	73.8	CTCCAGGCTTACAATTCCA	CTTCCGTTACTGTTACTGATAC	225	73.8	CTCCAGGCTTACAATTCCA	CTTCCGTTACTGTTACTGATAC	FALSE
HBug_USDA-ARS_IIBBL.85598	32.62	187	2.51921	-	none	no	xhomol-intolerant	primers	found	88	67.1	TGTGTTCTGGCATGTTCT	CGGACGGTATCTACCTTAA	TRUE
HBug_USDA-ARS_IIBBL.445593	24.28	139.16	2.5189	-	none	no	xhomol-intolerant	primers	found	97	74.1	GATCCAGAGACGGTAGGT	AATCCTCCATGAGTATCCTTC	TRUE
HBug_USDA-ARS_IIBBL.480427	5.39	30.85	2.51691	-	gi|939654341|ref|XP_014275833.1| PREDICTED: corepressor interacting with RBPJ 1-like isoform X2 [Halyomorpha halys]	232	73.8	AATGCTCCTAGAGAAGACTAC	TCCTCAGACCATCCTCAC	190	69.3	TGGAGGCTAATGGAGTCAA	CTTCATCGGAATCTTCACTATC	TRUE
HBug_USDA-ARS_IIBBL.229826	66.91	381.02	2.50957	-	none	no	xhomol-intolerant	primers	found	174	75.8	CGCTTCTTCCTTCCACATA	ACTTGAATCGGTGAGAATGA	TRUE
HBug_USDA-ARS_IIBBL.502113	5.47	31.11	2.50777	-	gi|939663948|ref|XP_014279515.1| PREDICTED: lambda-crystallin homolog [Halyomorpha halys]	no	xhomol-intolerant	primers	found	154	72	TGTGGATAAGGTGATGTCTG	CGGTGTAGGCTTCATAGTT	TRUE
HBug_USDA-ARS_IIBBL.409876	20.56	116.48	2.50217	-	gi|939652969|ref|XP_014275354.1| PREDICTED: beta-galactosidase-like [Halyomorpha halys]	218	68.7	ACATCCAATTCCACTTCTCA	AGTGTTCTGCTACTCTTCTT	218	68.7	ACATCCAATTCCACTTCTCA	AGTGTTCTGCTACTCTTCTT	FALSE
HBug_USDA-ARS_IIBBL.243433	5.13	29.06	2.502	-	gi|939696345|ref|XP_014292300.1| PREDICTED: methyltransferase-like protein 16 homolog [Halyomorpha halys]	158	70.2	AAGCGGTTACAGAAGATGT	TGGAGCATTATTAGGTGGTT	207	70.3	GCAATCCGCAATGTTGAA	TGGAGCATTATTAGGTGGTT	TRUE
HBug_USDA-ARS_IIBBL.429223	52.43	296.79	2.50098	-	gi|939631922|ref|XP_014283230.1| PREDICTED: myrosinase 1-like [Halyomorpha halys]	no	xhomol-intolerant	primers	found	157	71.8	AAGAAGGTGACTATCCTCCT	ACGCTGGTGTAATGGTTAA	TRUE
HBug_USDA-ARS_IIBBL.177089	6.07	34.29	2.49802	-	none	94	69.3	GCTCAAGGACTAAGTGAATCT	ATGCTGGATGTGCTTCTG	94	69.3	GCTCAAGGACTAAGTGAATCT	ATGCTGGATGTGCTTCTG	FALSE
HBug_USDA-ARS_IIBBL.486912	11.42	64.28	2.49281	-	gi|939667923|ref|XP_014281030.1| PREDICTED: 2-oxoglutarate dehydrogenase, mitochondrial-like isoform X4 [Halyomorpha halys]	122	70.5	GAGCATGGAGTCTCTTGTT	AAGGCTAGAGTTGTCAAGTT	146	72.4	CAGGCACATAGGAGTAGAAT	AACCAGTAGCACGAGTAAG	TRUE
HBug_USDA-ARS_IIBBL.389623	9.72	54.66	2.49146	-	gi|939679564|ref|XP_014285157.1| PREDICTED: gamma-interferon-inducible lysosomal thiol reductase-like [Halyomorpha halys]	no	xhomol-intolerant	primers	found	83	66.1	CCATCCTTCATCTGAATTGTAG	ACCCTATTGATGCGTGTAAA	TRUE
HBug_USDA-ARS_IIBBL.502949	9.02	50.71	2.49107	-	none	no	xhomol-intolerant	primers	found	139	77.8	CTTGCTTGGCTGTTCTTG	CACCTACCGTCTCTGGAT	TRUE
HBug_USDA-ARS_IIBBL.436497	11.85	66.56	2.48977	-	gi|939631922|ref|XP_014283230.1| PREDICTED: myrosinase 1-like [Halyomorpha halys]	no	xhomol-intolerant	primers	found	85	70.3	TCAATGGATTCAACCAACCT	AACGGAATAGAGCCAATGAT	TRUE
HBug_USDA-ARS_IIBBL.79028	10.99	61.5	2.4844	-	gi|939634881|ref|XP_014293321.1| PREDICTED: homocysteine S-methyltransferase 1-like [Halyomorpha halys] gi|939634883|ref|XP_014293327.1| PREDICTED: homocysteine S-methyltransferase 1-like [Halyomorpha halys]	no	xhomol-intolerant	primers	found	162	73.5	GGTCCTTATGGAGCATACTTA	CTTGTAGCACGGAACAGT	TRUE
HBug_USDA-ARS_IIBBL.469543	6.77	37.88	2.48421	-	gi|939673930|ref|XP_014283225.1| PREDICTED: esterase FE4-like [Halyomorpha halys]	no	xhomol-intolerant	primers	found	138	68.7	CGCTCTCACATCTCACAA	CGGCATTAGGAGGTCAAG	TRUE
HBug_USDA-ARS_IIBBL.260372	20.08	111.94	2.47889	-	none	no	xhomol-intolerant	primers	found	171	73.9	TGTTGTTCCGTGTTAGAGAT	GTCTGGATCAAGGATCATAGT	TRUE
HBug_USDA-ARS_IIBBL.204190	7.8	43.08	2.46547	-	gi|939675275|ref|XP_014283705.1| PREDICTED: uncharacterized protein LOC106685509 isoform X1 [Halyomorpha halys]	107	73.1	CCTTGTGAGTGGTAGCATT	GACGAAGCACGACGATAA	104	75.9	AGATTGTGAGCGGATAGGA	TTCGTAGCCAGAGCAAGA	TRUE
HBug_USDA-ARS_IIBBL.464594	7.67	42.34	2.46472	-	gi|939672099|ref|XP_014282603.1| PREDICTED: glucose-6-phosphate isomerase [Halyomorpha halys]	no	xhomol-intolerant	primers	found	103	67.3	GTTGACGGAAGAGATGTAATG	TACCAGTGTAGCCTAACCA	TRUE
HBug_USDA-ARS_IIBBL.513340	11.57	63.79	2.46294	-	gi|939694111|ref|XP_014291136.1| PREDICTED: probable cytochrome P450 6d5 [Halyomorpha halys]	170	73.3	GCTATTCCAATCATCCTCAAG	AACCTCTTCTCACAGTCATC	205	72.2	GTTCCACTACTTCCTTCCTTA	GACTCCACTGACGATTACTT	TRUE
HBug_USDA-ARS_IIBBL.366641	49.58	272.54	2.45864	-	gi|939683520|ref|XP_014286426.1| PREDICTED: venom serine protease-like [Halyomorpha halys]	171	73.2	ACACATCCTTCCATGAGAG	TACCGAAGCCATCCAATAG	89	67.1	CTATTGGATGGCTTCGGTAA	ATCAGACGGAGGTTCACA	TRUE
HBug_USDA-ARS_IIBBL.160645	10.26	56.2	2.45354	-	gi|939684729|ref|XP_014286839.1| PREDICTED: inter-alpha-trypsin inhibitor heavy chain H3-like isoform X2 [Halyomorpha halys]	112	70.7	CGGCAACTACAACAGAGA	CTATCAACTTCAGTAGGAGGT	161	71.2	GGAATAGCAACAACAATGGT	CTATCAACTTCAGTAGGAGGT	TRUE
HBug_USDA-ARS_IIBBL.304341	9.87	53.95	2.4505	-	gi|939632460|ref|XP_014284909.1| PREDICTED: F-box/WD repeat-containing protein 7-like isoform X5 [Halyomorpha halys]	102	73	GGATGTTGATAGCGGAGAG	TCGTAAGCACCAGAGACTA	102	73	GGATGTTGATAGCGGAGAG	TCGTAAGCACCAGAGACTA	FALSE
HBug_USDA-ARS_IIBBL.383765	96.35	526.58	2.4503	-	gi|939690411|ref|XP_014289176.1| PREDICTED: sorbitol dehydrogenase-like [Halyomorpha halys] gi|939690413|ref|XP_014289177.1| PREDICTED: sorbitol dehydrogenase-like [Halyomorpha halys]	139	71.9	TAACGACTGTGCCACTTG	GACGATGAGGTTCTTCTGA	244	71.6	CACCTCTTATGTCAAGTTCTC	GGAGCAGACTATACCATTCA	TRUE
HBug_USDA-ARS_IIBBL.288435	60.25	328.71	2.44778	-	gi|939683520|ref|XP_014286426.1| PREDICTED: venom serine protease-like [Halyomorpha halys]	no	xhomol-intolerant	primers	found	176	72.8	GTCCAACCACAAGAACAATT	CCTAGTGACTGAACAACCAT	TRUE
HBug_USDA-ARS_IIBBL.372174	15.81	85.93	2.44232	-	gi|939694902|ref|XP_014291535.1| PREDICTED: probable cytochrome P450 6a13, partial [Halyomorpha halys]	no	xhomol-intolerant	primers	found	97	69.4	ATATGTGAGACCACCATTCA	CTATGCGATGCTGGAAGT	TRUE
HBug_USDA-ARS_IIBBL.347830	19.04	103.28	2.43946	-	gi|939654852|ref|XP_014276017.1| PREDICTED: ankyrin-3-like [Halyomorpha halys]	215	79.1	CGTGTTCTTCTCTTCGTCTA	TCTTGTGGAGCAGCCTAA	230	75.3	ATTGTTCTGGATGTCTGCTA	CAACTGTAACTACTACGATGG	TRUE
HBug_USDA-ARS_IIBBL.55171	7.56	40.98	2.43846	-	none	139	72.7	GTAGAACTCTGTAGCCATCC	GAACTGGTGGTATAAGGAGAA	139	72.7	GTAGAACTCTGTAGCCATCC	GAACTGGTGGTATAAGGAGAA	FALSE
HBug_USDA-ARS_IIBBL.243449	10.67	57.79	2.43726	-	none	no	xhomol-intolerant	primers	found	155	70.9	GGCAGCATTCTCATTCTCT	GTCTGTATCACTTCTTGGTATC	TRUE
HBug_USDA-ARS_IIBBL.110389	7.88	42.5	2.4312	-	gi|939636031|ref|XP_014294076.1| PREDICTED: exosome complex component CSL4 [Halyomorpha halys] gi|939636035|ref|XP_014294077.1| PREDICTED: exosome complex component CSL4 [Halyomorpha halys]	83	71.5	CAGTTCCAGGTATATGTGTATC	CTTACTTCTCCGTGGTGAA	133	71.8	TCGCTTGAACTTCTTCTCTA	CCTGGTGATGTTGTGACT	TRUE
HBug_USDA-ARS_IIBBL.453306	49	264.2	2.43078	-	gi|939629204|ref|XP_014273611.1| PREDICTED: uncharacterized protein LOC106679144 [Halyomorpha halys]	no	xhomol-intolerant	primers	found	149	77.4	GTTTCGGCTCCTTTGTTG	AACATGCTTGGACAGACC	TRUE
HBug_USDA-ARS_IIBBL.427346	128.04	686.87	2.42344	-	none	no	xhomol-intolerant	primers	found	86	68.7	CATCAGCAGACTATACAAGAC	GGACTAATCGGACATAACCT	TRUE
HBug_USDA-ARS_IIBBL.63574	10.48	56.2	2.42293	-	gi|939693574|ref|XP_014290855.1| PREDICTED: laccase-like [Halyomorpha halys]	141	77.2	TGCTCTGCTCCTCTCAAT	CCTGTGTTACCCATACTCAA	90	72.9	TGTTCCTCAATCATCCTCTG	CGCTTCTACTGTTCCTCAA	TRUE
HBug_USDA-ARS_IIBBL.383767	15.69	84.09	2.42209	-	gi|939690411|ref|XP_014289176.1| PREDICTED: sorbitol dehydrogenase-like [Halyomorpha halys] gi|939690413|ref|XP_014289177.1| PREDICTED: sorbitol dehydrogenase-like [Halyomorpha halys]	no	xhomol-intolerant	primers	found	244	71.6	CACCTCTTATGTCAAGTTCTC	GGAGCAGACTATACCATTCA	TRUE
HBug_USDA-ARS_IIBBL.338638	45.99	245.62	2.41704	-	gi|939665572|ref|XP_014280122.1| PREDICTED: uncharacterized protein LOC106683269 [Halyomorpha halys]	222	75.3	AATGCTTGCCTCACTGTT	TTGCCTCTGCCTATGTTG	92	66.8	CGCCACCAATAGACTAACA	TAGCCGAAGACAGGAACA	TRUE
HBug_USDA-ARS_IIBBL.210265	70.32	375.4	2.41642	-	gi|939637547|ref|XP_014294625.1| PREDICTED: purine nucleoside phosphorylase-like [Halyomorpha halys]	no	xhomol-intolerant	primers	found	107	70.1	CGGCAGGTTCCATTATTATG	CGGCAGCATTAGACATTAC	TRUE
HBug_USDA-ARS_IIBBL.189372	12.42	66.28	2.41591	-	gi|939629204|ref|XP_014273611.1| PREDICTED: uncharacterized protein LOC106679144 [Halyomorpha halys]	80	69.4	TTCTGCGTAGAGGATGGT	AGCATTATTGGCGGACATA	94	68.4	CTGTAGAGTTGACCAATCCTA	ACGACAAGACGACCATTC	TRUE
HBug_USDA-ARS_IIBBL.323233	175.36	935.18	2.41492	-	gi|161408099|dbj|BAF94153.1| 26,29 kDa proteinase-like cysteine protease [Plautia stali]	107	75.1	GGCATCAGCGTTGTTACT	CGGAGGTTGAATAAGCATTG	112	71.4	TGGCAGGAGCAGAATAGA	CTCATTGTCAGTAGTCATTGG	TRUE
HBug_USDA-ARS_IIBBL.257541	6.27	33.41	2.41374	-	gi|939670677|ref|XP_014282080.1| PREDICTED: ribosomal silencing factor RsfS isoform X1 [Halyomorpha halys]	95	67.5	TATGTCCAATAAGGCGAGAG	TGGCTTCATCTTGTTGGTT	99	68	AAGGAGAGGACTATACATACAC	GGTCATCCGCAGTTAATAAG	TRUE
HBug_USDA-ARS_IIBBL.511762	9.14	48.68	2.41306	-	none	no	xhomol-intolerant	primers	found	145	73.1	GGTTAGGAATTGGTAGTTGG	ACCTCTTACACCGAACATC	TRUE
HBug_USDA-ARS_IIBBL.314550	10.28	54.74	2.41276	-	gi|939698055|ref|XP_014293194.1| PREDICTED: transcription factor AP-1-like [Halyomorpha halys]	190	72.8	GGACACTGGACCTCATCA	TGAAGATACGACACTGAACT	192	72.8	ACGATTGGTCTGAAGATGAT	TGTCTGAAGTAGGTTCTGAG	TRUE
HBug_USDA-ARS_IIBBL.236852	79.97	425.77	2.41254	-	none	no	xhomol-intolerant	primers	found	142	72.5	AGACTGTTGTTCCGTGTTA	CCAACTACCAATACCTAATCTC	TRUE
HBug_USDA-ARS_IIBBL.500578	11.83	62.95	2.41176	-	gi|939634881|ref|XP_014293321.1| PREDICTED: homocysteine S-methyltransferase 1-like [Halyomorpha halys] gi|939634883|ref|XP_014293327.1| PREDICTED: homocysteine S-methyltransferase 1-like [Halyomorpha halys]	no	xhomol-intolerant	primers	found	215	72	GTTGATGAACCTGTTGATGG	GCTAATCCTACAGAGTTCCTTA	TRUE
HBug_USDA-ARS_IIBBL.517098	6.31	33.55	2.4106	-	gi|939673026|ref|XP_014282898.1| PREDICTED: uncharacterized protein LOC106684989 [Halyomorpha halys]	no	xhomol-intolerant	primers	found	135	72.8	GGAGGAAGTGTTGAACCAA	TTGAAGGTGTCGTTGAGTT	TRUE
HBug_USDA-ARS_IIBBL.288996	8.18	43.48	2.41018	-	gi|939697641|ref|XP_014292973.1| PREDICTED: esterase FE4-like [Halyomorpha halys]	168	74.9	CCTCTGGAAGTCATTGTGTA	GAGTGGTGGCTATTAGTGTA	198	76.8	CACCTCTCCACTTCTTCTG	GGCTGTCATTCTCCTACTG	TRUE
HBug_USDA-ARS_IIBBL.501954	5.38	28.49	2.40478	-	none	no	xhomol-intolerant	primers	found	90	70.2	ATCCTACACCACAACATCTC	GAACAATAACCACCAAGCAT	TRUE
HBug_USDA-ARS_IIBBL.518225	41.66	220.57	2.4045	-	none	229	68.8	CGTCGTAACATAGGCAACT	GATTGAACCAGAGGATTAGGA	98	71.4	AATCATCATCAAGCCAGACA	TCCTAAGCCAAGAACTCCT	TRUE
HBug_USDA-ARS_IIBBL.86497	12.11	63.94	2.40052	-	none	no	xhomol-intolerant	primers	found	105	73.4	CTATGATCCTTGATCCAGACT	GTAGCCAGACCTCTAACAC	TRUE
HBug_USDA-ARS_IIBBL.71308	87.22	459.84	2.3984	-	gi|939697286|ref|XP_014292794.1| PREDICTED: uncharacterized protein LOC106691510 [Halyomorpha halys]	173	74.2	CATCAGAGGACAGTGTGAAT	GGCTGGCGACAATATAGG	89	69.8	GTGTGACTACTCTATACTTAGC	CCTGGTGCCTCTTGAATT	TRUE
HBug_USDA-ARS_IIBBL.25464	21.61	113.71	2.39559	-	none	no	xhomol-intolerant	primers	found	87	66.8	GGTAGGTCTAAGAGAATTATGG	ACACGGGAAATGTTTATGC	TRUE
HBug_USDA-ARS_IIBBL.285490	19.95	104.76	2.39263	-	gi|939690704|ref|XP_014289342.1| PREDICTED: uncharacterized protein LOC106689081 [Halyomorpha halys]	no	xhomol-intolerant	primers	found	82	65.7	GCTTCACGAATGTCAATGT	ATGATGTTATGGCTGAGGTT	TRUE
HBug_USDA-ARS_IIBBL.219398	13.04	68.4	2.39105	-	none	89	68	TATGTCCTTGACTTGCATGA	CTTAGCAACGACGCTCTAT	110	65.7	GTCGTTGCTAAGGATGTAATC	TGGGTGATGACATGAGGAT	TRUE
HBug_USDA-ARS_IIBBL.79963	84	440.53	2.39078	-	none	no	xhomol-intolerant	primers	found	157	74.1	TTCTGGTGTGGTTGATGTT	CGTGTTGTCTTCGTTGATAA	TRUE
HBug_USDA-ARS_IIBBL.499956	5.77	30.2	2.38791	-	none	no	xhomol-intolerant	primers	found	87	72.4	TTCGTGTTCCTCAAGAGC	AGTAGTGTTCGCTGTTCTC	TRUE
HBug_USDA-ARS_IIBBL.172504	8.67	45.32	2.38604	-	gi|939644552|ref|XP_014272393.1| PREDICTED: low-density lipoprotein receptor-like [Halyomorpha halys]	no	xhomol-intolerant	primers	found	80	66.8	CGTCTCCACAATCGTCTT	GCTGGGAACTTATCTCTGT	TRUE
HBug_USDA-ARS_IIBBL.186243	14.18	73.91	2.38191	-	gi|939694105|ref|XP_014291132.1| PREDICTED: probable cytochrome P450 6d5, partial [Halyomorpha halys]	no	xhomol-intolerant	primers	found	82	68.2	CCGACCTCAGTCATAACAT	GGAGAGCATTCAGGACAA	TRUE
HBug_USDA-ARS_IIBBL.57015	166	864.24	2.38025	-	gi|939655270|ref|XP_014276171.1| PREDICTED: esterase E4-like [Halyomorpha halys]	no	xhomol-intolerant	primers	found	155	70.1	CCTTCTGGTGGTAATACAAC	GTAGCAAAGTCTGTCCAAAT	TRUE
HBug_USDA-ARS_IIBBL.24030	9.96	51.76	2.37762	-	none	no	xhomol-intolerant	primers	found	no	xhomol-tolerant	primers	found	FALSE
HBug_USDA-ARS_IIBBL.270175	6.77	35.18	2.37753	-	gi|939641223|ref|XP_014271235.1| PREDICTED: DEAD-box ATP-dependent RNA helicase 20-like isoform X3 [Halyomorpha halys]	125	77.8	TGAGCAGCGTATTGATAGAA	GGCGGAAGTTGTGGATAT	125	77.8	TGAGCAGCGTATTGATAGAA	GGCGGAAGTTGTGGATAT	FALSE
HBug_USDA-ARS_IIBBL.515821	6	31.08	2.37295	-	gi|939268118|ref|XP_014254195.1| PREDICTED: putative polypeptide N-acetylgalactosaminyltransferase 9 isoform X1 [Cimex lectularius] gi|939268120|ref|XP_014254196.1| PREDICTED: putative polypeptide N-acetylgalactosaminyltransferase 9 isoform X1 [Cimex lectularius] gi|939268122|ref|XP_014254197.1| PREDICTED: putative polypeptide N-acetylgalactosaminyltransferase 9 isoform X1 [Cimex lectularius]	242	77.4	GTCCACTCGGTCATAGATAG	CCTTCAGCACACTCACAA	242	77.4	GTCCACTCGGTCATAGATAG	CCTTCAGCACACTCACAA	FALSE
HBug_USDA-ARS_IIBBL.65036	8.86	45.89	2.3728	-	gi|939672818|ref|XP_014282832.1| PREDICTED: gem-associated protein 2 [Halyomorpha halys]	109	68.4	GTTGCTCCAATAGACACTGA	CTTGCCATTCGTCGGTAG	155	70.1	GAACCGTATATTCTACCGTAAG	TACTCATAGCCATTGGAAGG	TRUE
HBug_USDA-ARS_IIBBL.28263	16.19	83.81	2.37202	-	none	no	xhomol-intolerant	primers	found	105	70.7	CGACATAGCAGGACTTACG	GGTTGTGTATGGAGGAGATG	TRUE
HBug_USDA-ARS_IIBBL.515224	5.71	29.43	2.36572	-	gi|939667516|ref|XP_014280845.1| PREDICTED: protein cappuccino, partial [Halyomorpha halys]	224	73.5	TTCAATGTCACTCGGTTCA	TCGCTATTATTCTGGCTCTT	224	73.5	TTCAATGTCACTCGGTTCA	TCGCTATTATTCTGGCTCTT	FALSE
HBug_USDA-ARS_IIBBL.30972	7.05	36.32	2.36507	-	gi|939631922|ref|XP_014283230.1| PREDICTED: myrosinase 1-like [Halyomorpha halys]	178	68.3	ACACTGTTCACACTGTTGT	GACCTCCATTGAGACCATC	135	71	TGGTTATTGTGGTTCAGATG	TCCGTTAGACTCCAATGATT	TRUE
HBug_USDA-ARS_IIBBL.229780	6.47	33.3	2.36368	-	none	no	xhomol-intolerant	primers	found	182	77.8	CCAGCACCAGTTGTTAATAG	GGAGCAGAGTTAGCATCAT	TRUE
HBug_USDA-ARS_IIBBL.254288	5.1	26.19	2.36045	-	gi|939628468|ref|XP_014271293.1| PREDICTED: venom protease-like [Halyomorpha halys]	no	xhomol-intolerant	primers	found	186	69.5	TAGACTAACTGCTTCTGGTAG	GTAAGGCTTGGAGAACACA	TRUE
HBug_USDA-ARS_IIBBL.369727	13.08	67.1	2.35895	-	none	no	xhomol-intolerant	primers	found	165	68	CGTAGTAGGAGATACAGTTCA	GACTCAGCTTAGTACATTACC	TRUE
HBug_USDA-ARS_IIBBL.196210	7.02	36.01	2.35885	-	none	no	xhomol-intolerant	primers	found	195	77.5	GGCTCAAGTGTTCTCCAA	AACGACGCTTACTAATCCA	TRUE
HBug_USDA-ARS_IIBBL.266388	5.72	29.34	2.35878	-	gi|939257240|ref|XP_014248438.1| PREDICTED: nucleic-acid-binding protein from mobile element jockey-like [Cimex lectularius]	237	75	TGTTACCTGTCACCTGGAA	ATGAAGTGCCAAGAATACGA	213	74.6	AGTCCTGCTATGTCGTAGT	AACCTCCTGAAGAACCTCTA	TRUE
HBug_USDA-ARS_IIBBL.497385	20.24	103.56	2.35519	-	gi|939641586|ref|XP_014271361.1| PREDICTED: larval cuticle protein A2B-like [Halyomorpha halys]	no	xhomol-intolerant	primers	found	206	79.9	GAGATGTCGTCCAAGGTAG	GGCGGCATAAGGAGAGTA	TRUE
HBug_USDA-ARS_IIBBL.381557	168.14	853.64	2.34396	-	gi|939670760|ref|XP_014282112.1| PREDICTED: cathepsin L1-like [Halyomorpha halys]	no	xhomol-intolerant	primers	found	214	70.7	CTGGAGATTGAACCGCTAA	GGCTATGAGTGACAGAAGG	TRUE
HBug_USDA-ARS_IIBBL.47815	201.12	1019.56	2.34182	-	gi|939629204|ref|XP_014273611.1| PREDICTED: uncharacterized protein LOC106679144 [Halyomorpha halys]	106	71.3	GGACTCCATCGTTGAACA	GGTCTCCAGAACATATTTAGC	121	75.7	GCACTGGCAAGAGAAGAA	CAGGAGTCAACACAGGATT	TRUE
HBug_USDA-ARS_IIBBL.352724	5.6	28.32	2.33832	-	none	226	66.9	GCCTAAGATTGCTCATTTCG	GTCCGTTCCACTACAATAATAG	226	66.9	GCCTAAGATTGCTCATTTCG	GTCCGTTCCACTACAATAATAG	FALSE
HBug_USDA-ARS_IIBBL.7440	18.14	91.68	2.33743	-	none	no	xhomol-intolerant	primers	found	195	70.5	CTCACCGTTGATAATCATACC	GGGAACAGCCAAGTCATAA	TRUE
HBug_USDA-ARS_IIBBL.210637	7.88	39.8	2.3365	-	gi|939698055|ref|XP_014293194.1| PREDICTED: transcription factor AP-1-like [Halyomorpha halys]	111	71.2	ATTGGAAGGACAGGTTAGAT	TTCCTCTGGCGACATAAG	108	72.6	GTTGGAGAGGAGGAGAATG	TCTGACTGTAGCGATCTAAC	TRUE
HBug_USDA-ARS_IIBBL.114552	11.8	59.58	2.33604	-	gi|939647200|ref|XP_014273318.1| PREDICTED: alpha-L-fucosidase-like [Halyomorpha halys]	247	71.8	GGCAATCCATCACCTAATG	CAACATCTACCGAGTTCCA	156	68.7	TACTTGAAGCCAGCATTGT	ACGGTGGTGGTCTTACTT	TRUE
HBug_USDA-ARS_IIBBL.411013	6.09	30.74	2.3356	-	none	no	xhomol-intolerant	primers	found	80	66.8	GGTCTCTTAAAGAGTCTTAG	TAGGTTCAGTCAACGGAT	TRUE
HBug_USDA-ARS_IIBBL.305097	13.65	68.79	2.3333	-	none	no	xhomol-intolerant	primers	found	87	71	TTGAACTCCTGCTTGTGAT	CAATCTCAAGTTGGTGCTAA	TRUE
HBug_USDA-ARS_IIBBL.270558	1004.67	5062.85	2.33323	-	gi|939663359|ref|XP_014279280.1| PREDICTED: uncharacterized protein LOC106682756 [Halyomorpha halys]	250	78	ACTCGTTAAGACACCAGTG	GACCTGCTGCTGAACAAT	102	73.8	GTCACTTAGCGAAGCGATA	TTCAGGTTGTTGAGGATGG	TRUE
HBug_USDA-ARS_IIBBL.433319	136.45	686.54	2.33097	-	gi|939675179|ref|XP_014283673.1| PREDICTED: digestive cysteine proteinase 1 [Halyomorpha halys]	212	74.3	TGCCTTGCCTCATCAGTA	CTTCTCCACCATCACATCC	212	74.3	TGCCTTGCCTCATCAGTA	CTTCTCCACCATCACATCC	FALSE
HBug_USDA-ARS_IIBBL.93857	14.22	71.52	2.33043	-	none	no	xhomol-intolerant	primers	found	118	66.3	AGGGTTTAACCTGGAAATGA	CTGACGTTAAGACCGATAGA	TRUE
HBug_USDA-ARS_IIBBL.209043	10.56	53.05	2.32874	-	gi|939671612|ref|XP_014282433.1| PREDICTED: maltase 1-like [Halyomorpha halys]	149	67.2	TGAAGGACGCAACAATATCT	TGAACAGCAAGCATGACTA	246	72.2	ATACAACACGCCGATTATCT	TTCCGAAGCAATGAACCAT	TRUE
HBug_USDA-ARS_IIBBL.354573	8.22	41.29	2.32858	-	gi|939688349|ref|XP_014288071.1| PREDICTED: enolase isoform X1 [Halyomorpha halys]	83	74	GAACTGATGGCCCAACGA	GATAGGCTAGGTTGAAGAGAC	234	70	TTCGTCTCTTCAACCTAGC	CTGGCTTCTTGTCCTTCTT	TRUE
HBug_USDA-ARS_IIBBL.214130	32.83	164.8	2.32763	-	gi|939690704|ref|XP_014289342.1| PREDICTED: uncharacterized protein LOC106689081 [Halyomorpha halys]	no	xhomol-intolerant	primers	found	93	69	GATTCTGGATTCTTTAGTACCC	TGATATTCGTGAAGCAATGG	TRUE
HBug_USDA-ARS_IIBBL.236560	134.88	675.22	2.32368	-	gi|939690411|ref|XP_014289176.1| PREDICTED: sorbitol dehydrogenase-like [Halyomorpha halys] gi|939690413|ref|XP_014289177.1| PREDICTED: sorbitol dehydrogenase-like [Halyomorpha halys]	no	xhomol-intolerant	primers	found	80	67.9	CGAGAGAACTTGACATAAGAG	CTTGCCTGATGCCACTAT	TRUE
HBug_USDA-ARS_IIBBL.395426	9.17	45.83	2.3213	-	gi|939648143|ref|XP_014273645.1| PREDICTED: D-arabinitol dehydrogenase 1-like [Halyomorpha halys]	no	xhomol-intolerant	primers	found	214	72.8	GTTCAGTCGCAGTAGCAT	GCAGGTATAATTGGCAACAT	TRUE
HBug_USDA-ARS_IIBBL.465954	8.59	42.91	2.32058	-	gi|939646446|ref|XP_014273059.1| PREDICTED: asparagine synthetase [glutamine-hydrolyzing] [Halyomorpha halys]	no	xhomol-intolerant	primers	found	81	68.8	TGAAGTCTCCAGGCATCT	GCACCATTCGGACAGTATA	TRUE
HBug_USDA-ARS_IIBBL.464936	6.01	29.65	2.3026	-	gi|939634197|ref|XP_014291035.1| PREDICTED: sodium-coupled monocarboxylate transporter 2-like [Halyomorpha halys]	no	xhomol-intolerant	primers	found	121	72.6	ATGACAGGAAGAGGTGAGA	GGAGCAGAATGGCAGTAG	TRUE
HBug_USDA-ARS_IIBBL.77774	15.22	74.9	2.299	-	gi|939634197|ref|XP_014291035.1| PREDICTED: sodium-coupled monocarboxylate transporter 2-like [Halyomorpha halys]	no	xhomol-intolerant	primers	found	173	74.5	CATTAAGAAGGAAGGACAAGAC	TGAGGAGGACGAACGAAT	TRUE
HBug_USDA-ARS_IIBBL.221607	16.91	83.11	2.29715	-	gi|939674357|ref|XP_014283384.1| PREDICTED: 15-hydroxyprostaglandin dehydrogenase [NAD(+)]-like [Halyomorpha halys]	no	xhomol-intolerant	primers	found	186	72.8	GGTTGTTGAATATACTGGAAGG	CTAGACGAATGGAGAAGACC	TRUE
HBug_USDA-ARS_IIBBL.145539	19.7	96.81	2.29696	-	gi|939691785|ref|XP_014289898.1| PREDICTED: uncharacterized protein LOC106689449 isoform X1 [Halyomorpha halys]	225	72.4	AACGCAGATTACCAACCA	GGCAGAGTCTACTTCAGTC	225	72.4	AACGCAGATTACCAACCA	GGCAGAGTCTACTTCAGTC	FALSE
HBug_USDA-ARS_IIBBL.440957	6.65	32.66	2.2961	-	gi|939630809|ref|XP_014279214.1| PREDICTED: venom serine carboxypeptidase-like [Halyomorpha halys]	no	xhomol-intolerant	primers	found	82	69.2	TATCCTGCGTCATTCTCTG	TACTGTCACAACCATTCAAC	TRUE
HBug_USDA-ARS_IIBBL.339552	5.72	28.01	2.29185	-	gi|939629070|ref|XP_014273127.1| PREDICTED: protein EFR3 homolog cmp44E [Halyomorpha halys]	no	xhomol-intolerant	primers	found	202	74.6	GAGGCGATGAAGCGTATT	GAAGAGGATTAACTGGAGGTA	TRUE
HBug_USDA-ARS_IIBBL.12942	8.29	40.45	2.2867	-	none	141	67.6	GGAATGCTATTAGACCGTAGT	TTGAAGAACCTGCGACAG	238	69.8	GGAATGCTATTAGACCGTAGT	TGAACTCAGAATCGCTTGTA	TRUE
HBug_USDA-ARS_IIBBL.432762	9.04	44.09	2.28606	-	gi|939655459|ref|XP_014276241.1| PREDICTED: elongation of very long chain fatty acids protein 7-like isoform X2 [Halyomorpha halys]	152	68.9	TGTTCAAGTTCTGAGGTGTT	AGTTAGGCTTTGTTGATTCG	162	71.2	TACTGATGTTGAAGGTCCAT	GCTTAGGTCCTGCTATCC	TRUE
HBug_USDA-ARS_IIBBL.513396	5.34	25.98	2.28249	-	none	83	69.6	GGGCTGATCCAGGAATTTC	GGCACCATACTCTTCACTTA	224	71	TGGAATCATCATCTGAGGAT	GCACCATACTCTTCACTTAG	TRUE
HBug_USDA-ARS_IIBBL.125506	20.81	101.21	2.282	-	gi|939689307|ref|XP_014288587.1| PREDICTED: eukaryotic peptide chain release factor GTP-binding subunit ERF3A isoform X2 [Halyomorpha halys]	no	xhomol-intolerant	primers	found	107	72.4	CATCACCAGCAGGAATACA	TTCATACACCTCACCTTCTG	TRUE
HBug_USDA-ARS_IIBBL.210263	8.59	41.63	2.27689	-	gi|939637547|ref|XP_014294625.1| PREDICTED: purine nucleoside phosphorylase-like [Halyomorpha halys]	no	xhomol-intolerant	primers	found	107	70.1	CGGCAGGTTCCATTATTATG	CGGCAGCATTAGACATTAC	TRUE
HBug_USDA-ARS_IIBBL.192167	16.67	80.19	2.26617	-	gi|939690741|ref|XP_014289361.1| PREDICTED: mannan endo-1,4-beta-mannosidase-like [Halyomorpha halys]	no	xhomol-intolerant	primers	found	121	74.7	AAGCGTTCTCATCGGTAAT	GGAATCCTTGGAGCAGAC	TRUE
HBug_USDA-ARS_IIBBL.508870	5.05	24.28	2.26541	-	gi|939688782|ref|XP_014288303.1| PREDICTED: ataxin-3-like isoform X2 [Halyomorpha halys]	199	74.8	CGTGAAGAATCGCAAGATC	CCTCAGGTGGTAGGTCAT	141	74	CCTTGGTATGCCTGTTGAT	CCACCTGCTTGTTGAGAG	TRUE
HBug_USDA-ARS_IIBBL.208200	7.78	37.39	2.26481	-	gi|939645265|ref|XP_014272640.1| PREDICTED: lysosomal Pro-X carboxypeptidase [Halyomorpha halys]	200	71.9	GAGGTCTCCAATATGTATCGT	TCTTAGCGGGCAGTCAAA	157	73.4	TGACTCGCCGTAATACCTA	ATATTGGAGACCTCGTGATG	TRUE
HBug_USDA-ARS_IIBBL.62916	18.95	90.64	2.25795	-	gi|939693193|ref|XP_014290650.1| PREDICTED: uncharacterized protein LOC106689937 [Halyomorpha halys]	no	xhomol-intolerant	primers	found	207	75.7	AGTTGACCACTCCATCCA	CCATTGACGACTTCCATTAC	TRUE
HBug_USDA-ARS_IIBBL.70614	16.34	78.03	2.25562	-	gi|939651186|ref|XP_014274701.1| PREDICTED: chymotrypsin-1-like [Halyomorpha halys]	101	69.1	GTAACTGCCTTCCTTCCTT	TTCAGCCTCCTAACACTATG	101	69.1	GTAACTGCCTTCCTTCCTT	TTCAGCCTCCTAACACTATG	FALSE
HBug_USDA-ARS_IIBBL.359108	6.01	28.66	2.2536	-	gi|939693612|ref|XP_014290875.1| PREDICTED: baculoviral IAP repeat-containing protein 7-B-like [Halyomorpha halys]	143	73	TCCACCATCAGTAGAACCTA	CCACCTCATAGTCCATACAG	143	73	TCCACCATCAGTAGAACCTA	CCACCTCATAGTCCATACAG	FALSE
HBug_USDA-ARS_IIBBL.450536	36.24	172.79	2.25336	-	gi|939671596|ref|XP_014282427.1| PREDICTED: maltase A1-like isoform X1 [Halyomorpha halys]	no	xhomol-intolerant	primers	found	181	74.7	GTGCTTGAGGTTGTTGTAAT	CGCCAATCCAGTAGTGAG	TRUE
HBug_USDA-ARS_IIBBL.394155	5.06	24.12	2.25302	-	gi|939674361|ref|XP_014283385.1| PREDICTED: 15-hydroxyprostaglandin dehydrogenase [NAD(+)]-like [Halyomorpha halys]	no	xhomol-intolerant	primers	found	205	72.8	AACGGTCTTCTCCATTCG	CCATCTGTGACTTGAGGAA	TRUE
HBug_USDA-ARS_IIBBL.46467	109.97	523.86	2.25207	-	none	no	xhomol-intolerant	primers	found	104	75.5	GCCGCTGCTTCTTCTAAT	CCATATCCTCCTGCCATTG	TRUE
HBug_USDA-ARS_IIBBL.25901	6.13	29.2	2.25201	-	gi|939630687|ref|XP_014278724.1| PREDICTED: myrosinase 1-like [Halyomorpha halys]	no	xhomol-intolerant	primers	found	248	75	CCTCGGTTACAATCATTACAC	CATCAAGCCTTCCATCGT	TRUE
HBug_USDA-ARS_IIBBL.519714	5.42	25.8	2.25101	-	gi|939637732|ref|XP_014294687.1| PREDICTED: putative aminopeptidase W07G4.4 isoform X2 [Halyomorpha halys]	124	73.3	GTCCAACAGTTCTGAATGC	GCTGAAGGAAGGATGATAATG	124	73.3	GTCCAACAGTTCTGAATGC	GCTGAAGGAAGGATGATAATG	FALSE
HBug_USDA-ARS_IIBBL.241039	5.71	27.17	2.25045	-	gi|939651399|ref|XP_014274784.1| PREDICTED: mitotic spindle assembly checkpoint protein MAD2B [Halyomorpha halys] gi|939651401|ref|XP_014274785.1| PREDICTED: mitotic spindle assembly checkpoint protein MAD2B [Halyomorpha halys]	no	xhomol-intolerant	primers	found	145	68.5	GAGTTCCTGTCCATGTATCT	CTTTCAGAGAGCAAACCTTT	TRUE
HBug_USDA-ARS_IIBBL.236476	273.42	1300.42	2.24979	-	gi|939682139|ref|XP_014285981.1| PREDICTED: ejaculatory bulb-specific protein 3-like [Halyomorpha halys]	no	xhomol-intolerant	primers	found	173	73.1	AGTGCCCTCTTATCTTTAACC	TACGCCAACTGCCTCTTA	TRUE
HBug_USDA-ARS_IIBBL.58791	6.55	31.08	2.24642	-	gi|939696035|ref|XP_014292139.1| PREDICTED: probable GPI-anchored adhesin-like protein PGA18 isoform X2 [Halyomorpha halys] gi|939696037|ref|XP_014292140.1| PREDICTED: probable GPI-anchored adhesin-like protein PGA18 isoform X3 [Halyomorpha halys]	117	77.6	CTTGAAGGTGTCGGTTCC	TCACTTACGGCTGCTACT	163	69.8	AGATGTGTTGGTAAGAATGC	TTCGGCGTAGATAACTCTG	TRUE
HBug_USDA-ARS_IIBBL.204718	5.18	24.55	2.2447	-	gi|939642381|ref|XP_014271651.1| PREDICTED: titin isoform X4 [Halyomorpha halys]	no	xhomol-intolerant	primers	found	89	72.6	GCAGGCACGAACTTATCT	GCAGAAAGACCCAAGCAA	TRUE
HBug_USDA-ARS_IIBBL.20483	7.82	37.06	2.24462	-	gi|939641731|ref|XP_014271417.1| PREDICTED: putative serine protease K12H4.7 isoform X1 [Halyomorpha halys]	105	72.6	GTGAAGGTGAGGCAAGTG	TTCCATAGAAGCGGTGTTC	92	69.9	ATCCGAGCACACCTACAA	CATCTTCAACTGAGGAACATC	TRUE
HBug_USDA-ARS_IIBBL.93343	9.6	45.47	2.24381	-	gi|939633898|ref|XP_014290019.1| PREDICTED: DNA-directed RNA polymerase II 16 kDa polypeptide isoform X2 [Halyomorpha halys]	239	73.4	TGAGAACGCTGAAACCTT	CTGGGCACAAATTAGCAAT	102	67.8	GCGGAGGATGAACAAGAA	TCTAACAGCAGCAATCGT	TRUE
HBug_USDA-ARS_IIBBL.92257	643.86	3041.18	2.23981	-	gi|939669757|ref|XP_014281729.1| PREDICTED: uncharacterized protein LOC106684267 [Halyomorpha halys]	139	74.5	GGATTGACTTGTTGATGAGAG	CAGGACGCCAGAATTGTAA	149	74.6	TTACTGGCTCTGGCTCTT	GGCACCTACAACCTACATT	TRUE
HBug_USDA-ARS_IIBBL.364134	31.44	148.47	2.2395	-	gi|939666835|ref|XP_014280574.1| PREDICTED: heterogeneous nuclear ribonucleoprotein Q isoform X4 [Halyomorpha halys]	no	xhomol-intolerant	primers	found	86	70.6	TCTTGGACGAGTTTGGTAAA	GCCACGATTCTTCTTCTTG	TRUE
HBug_USDA-ARS_IIBBL.286347	297.78	1406.1	2.23938	-	none	176	67	ACTGAACCATAGCTTACTACTC	GGAAGAAGACAAATTCAAAGCC	193	77.6	TTGCTTACGGTGGTTACG	GCTATGGTTCAGTGTTGGA	TRUE
HBug_USDA-ARS_IIBBL.106034	5.5	25.97	2.23934	-	gi|939651411|ref|XP_014274789.1| PREDICTED: nuclear factor NF-kappa-B p110 subunit-like isoform X2 [Halyomorpha halys]	86	68.3	GTGCTTGGATAAGTGATGTG	GTCAGTGGATGATACGCTAT	228	71.1	TCTCCTGTCTGATAAGTTCTG	CCAAGTTGCTGAATTGTGAT	TRUE
HBug_USDA-ARS_IIBBL.92498	8	37.65	2.23458	-	gi|939643686|ref|XP_014272106.1| PREDICTED: synaptic vesicle glycoprotein 2B-like [Halyomorpha halys]	179	66	CCCGCAACTATTGGTAATAAG	CCGAATACTTCTGGTTAATAGC	242	70.3	TCTGATGGAAGGAAGTAACAC	TCATAGAAGCAAGGCACAAT	TRUE
HBug_USDA-ARS_IIBBL.136319	111.21	523.27	2.23427	-	gi|939669761|ref|XP_014281730.1| PREDICTED: uncharacterized protein LOC106684268 [Halyomorpha halys]	242	75.4	AAGTTACAACGCTGAAGGA	GTGTCTCGTGACTACATTATC	95	70.5	TTGGAAGTCGGAATGAAGAA	CCTGCGTCAATAGTATATGTC	TRUE
HBug_USDA-ARS_IIBBL.190092	6.07	28.5	2.23119	-	none	116	66.5	TCTCTTCAAGGATATTTGCC	GCTCATCATCAATGTGTAGT	162	69.7	GCAAGATAGGGCGAAGAA	GCTCATCATCAATGTGTAGT	TRUE
HBug_USDA-ARS_IIBBL.122998	5.3	24.88	2.23092	-	none	155	71.9	CGGCTTAGTAGTGGTAGTAG	CGGAGGAATATCACGAGATT	243	73.8	CGGCTTAGTAGTGGTAGTAG	ATGAGGTCCTGGATTGTTG	TRUE
HBug_USDA-ARS_IIBBL.149111	5.1	23.86	2.22602	-	gi|939649057|ref|XP_014273973.1| PREDICTED: uncharacterized protein LOC106679370 [Halyomorpha halys]	194	71.6	GCAATGGTGAAGCAGTGT	GCGATATTCTGTGTCCAACT	176	72.4	CTCGTATGTTCTGTTCAAGTC	CAATCGGTGAGATACTGTGT	TRUE
HBug_USDA-ARS_IIBBL.187486	137.32	641.1	2.22301	-	gi|939677370|ref|XP_014284452.1| PREDICTED: uncharacterized protein LOC106685943 [Halyomorpha halys]	173	71.9	ACATATCGGTTAGCCATCC	GGTTCTTCATTGCCTATACG	173	71.9	ACATATCGGTTAGCCATCC	GGTTCTTCATTGCCTATACG	FALSE
HBug_USDA-ARS_IIBBL.156418	15.17	70.36	2.21353	-	gi|939689261|ref|XP_014288562.1| PREDICTED: cullin-3 isoform X2 [Halyomorpha halys]	126	70.2	TTCCTTCCATCACCTGTTG	TGTTGAATGTGCCTGACTT	122	71.5	AGGAGAAGTTGTAGATAGGATG	CCGCAGATTGGTGAAGAA	TRUE
HBug_USDA-ARS_IIBBL.320921	7.86	36.4	2.21134	-	gi|939671263|ref|XP_014282302.1| PREDICTED: extracellular signal-regulated kinase 2-like [Halyomorpha halys] gi|939671265|ref|XP_014282303.1| PREDICTED: extracellular signal-regulated kinase 2-like [Halyomorpha halys]	216	76.1	TTACCATCTCCGCCGTTA	CCTCCAACATTCTCCTCAAT	216	76.1	TTACCATCTCCGCCGTTA	CCTCCAACATTCTCCTCAAT	FALSE
HBug_USDA-ARS_IIBBL.440479	8.81	40.78	2.21065	-	gi|939679708|ref|XP_014285204.1| PREDICTED: sulfotransferase 4A1-like [Halyomorpha halys]	116	72.5	TTGGACTGTTACGGTGAG	GTCAAGTTACAACGCTTCA	113	69.9	CGGCTTGGCATAAGATACT	ATAGAAGTCGTGGCAGTTAG	TRUE
HBug_USDA-ARS_IIBBL.222863	5.51	25.49	2.20981	-	gi|939676648|ref|XP_014284201.1| PREDICTED: venom carboxylesterase-6-like [Halyomorpha halys]	83	72	GAGATCAGTACCTCCTTGG	ACCTTAGTGAATGCGAAGT	242	76.3	TCCAGTAAGTCCAGAACCT	GCACTACATCTTCGTCCAT	TRUE
HBug_USDA-ARS_IIBBL.515722	10.9	50.24	2.20451	-	gi|939627949|ref|XP_014294042.1| PREDICTED: uncharacterized protein LOC106692549 [Halyomorpha halys]	122	74.5	CCAACTACCAGCGGATTAG	TCGTCCTTCTTACCACAGT	122	74.5	CCAACTACCAGCGGATTAG	TCGTCCTTCTTACCACAGT	FALSE
HBug_USDA-ARS_IIBBL.448929	5.67	26.07	2.20097	-	gi|939653575|ref|XP_014275552.1| PREDICTED: iron/zinc purple acid phosphatase-like protein [Halyomorpha halys] gi|939653579|ref|XP_014275553.1| PREDICTED: iron/zinc purple acid phosphatase-like protein [Halyomorpha halys] gi|939653583|ref|XP_014275554.1| PREDICTED: iron/zinc purple acid phosphatase-like protein [Halyomorpha halys] gi|939653587|ref|XP_014275555.1| PREDICTED: iron/zinc purple acid …	188	72	AAGAGCGAAGTAGAACAAGA	CGGTATTGAGTGAAGTTATAGG	188	72	AAGAGCGAAGTAGAACAAGA	CGGTATTGAGTGAAGTTATAGG	FALSE
HBug_USDA-ARS_IIBBL.113558	5.66	25.75	2.1857	-	gi|939633812|ref|XP_014289558.1| PREDICTED: facilitated trehalose transporter Tret1-like isoform X1 [Halyomorpha halys]	226	76.1	TCTAGCGTGACTGACATCT	CGGCGAACTGAACTACTG	226	76.1	TCTAGCGTGACTGACATCT	CGGCGAACTGAACTACTG	FALSE
HBug_USDA-ARS_IIBBL.272394	22.93	103.82	2.17878	-	none	149	72.7	ACTAATCACGGACATACAAG	AACTGGACTCCTCGAACT	91	73.2	CCTGACCTAACAACATTGC	TCATCACCAACTCTCCTCT	TRUE
HBug_USDA-ARS_IIBBL.182137	216.13	974.53	2.17281	-	none	no	xhomol-intolerant	primers	found	178	66.9	GAAGCTCAATGTACTATCCA	GTGAACATCGTTATGAATGC	TRUE
HBug_USDA-ARS_IIBBL.317325	201.66	907.56	2.17007	-	none	no	xhomol-intolerant	primers	found	211	75.9	AGGTTGCTATTGTTCTGTTG	CGTGAGGTTGTAGTGGTT	TRUE
HBug_USDA-ARS_IIBBL.65145	7.55	33.97	2.16971	-	gi|939650741|ref|XP_014274537.1| PREDICTED: transcription initiation factor TFIID subunit 1-like [Halyomorpha halys]	250	69	CCGATTCTGAGCATTAACTG	TCCAATAACACATCCACAAC	249	69	GCCGATTCTGAGCATTAAC	CAATAACACATCCACAACCA	TRUE
HBug_USDA-ARS_IIBBL.405337	21.02	94.22	2.16427	-	none	86	67.8	GGATGGTGTCACATGATAAC	TTCTACGAAGGCAGTTGG	86	67.8	GGATGGTGTCACATGATAAC	TTCTACGAAGGCAGTTGG	FALSE
HBug_USDA-ARS_IIBBL.357177	5.89	26.29	2.15817	-	gi|939684971|ref|XP_014286931.1| PREDICTED: UDP-glucuronosyltransferase 1-9-like [Halyomorpha halys] gi|939684973|ref|XP_014286932.1| PREDICTED: UDP-glucuronosyltransferase 1-9-like [Halyomorpha halys]	no	xhomol-intolerant	primers	found	223	73.2	CAGTATCATGTGAGACAGTTG	GCCTATTATGGAAGAGTTGAC	TRUE
HBug_USDA-ARS_IIBBL.423583	6.23	27.77	2.15622	-	none	183	71.7	CTGTTCACTTCCTCACCTC	GCAAGGCAGCGATAATCA	183	71.7	CTGTTCACTTCCTCACCTC	GCAAGGCAGCGATAATCA	FALSE
HBug_USDA-ARS_IIBBL.503587	1451.23	6454.53	2.15304	-	gi|939663359|ref|XP_014279280.1| PREDICTED: uncharacterized protein LOC106682756 [Halyomorpha halys]	207	68.5	TTAGCAGATGTGGTGTATGT	GAAGGACGAGGTGTTGTAA	207	68.5	TTAGCAGATGTGGTGTATGT	GAAGGACGAGGTGTTGTAA	FALSE
HBug_USDA-ARS_IIBBL.220332	5.22	23.21	2.15262	-	gi|939663778|ref|XP_014279450.1| PREDICTED: E3 ubiquitin-protein ligase hyd isoform X9 [Halyomorpha halys]	250	66.1	AATAGTGATGCCTGCTTGA	AATCTCATTCTGATGTGTGC	156	75	CCTCATCTTCTACAGCCTAAT	ATTCAGTGCCTCCTCAGT	TRUE
HBug_USDA-ARS_IIBBL.275077	28.22	125.35	2.15117	-	none	no	xhomol-intolerant	primers	found	207	79.4	ACAGAAGACGCAGGAACT	TACACCTTCGGCTCAGAC	TRUE
HBug_USDA-ARS_IIBBL.499308	6.28	27.82	2.14729	-	gi|939643654|ref|XP_014272096.1| PREDICTED: synaptic vesicle glycoprotein 2B-like isoform X2 [Halyomorpha halys]	no	xhomol-intolerant	primers	found	242	70.3	TCTGATGGAAGGAAGTAACAC	TCATAGAAGCAAGGCACAAT	TRUE
HBug_USDA-ARS_IIBBL.207751	16.34	72.25	2.14459	-	gi|939630695|ref|XP_014278748.1| PREDICTED: venom serine carboxypeptidase-like [Halyomorpha halys]	191	72.7	ATTGTGGAGATAGCGTGAG	GTGCCGTATCCGATAGAAT	97	68.2	CTAGCCTGTGAATACTTATGTC	AACTCGGTCTGGTGGATT	TRUE
HBug_USDA-ARS_IIBBL.216585	12.22	53.66	2.1346	-	gi|939638267|ref|XP_014270226.1| PREDICTED: uncharacterized protein LOC106677054 [Halyomorpha halys]	no	xhomol-intolerant	primers	found	213	71.6	CACTTCTTGTATCACTGAACC	GCACCCTAACTCTGTATATTTC	TRUE
HBug_USDA-ARS_IIBBL.120204	6.8	29.85	2.13412	-	gi|939655452|ref|XP_014276239.1| PREDICTED: elongation of very long chain fatty acids protein 7-like isoform X1 [Halyomorpha halys] gi|939655456|ref|XP_014276240.1| PREDICTED: elongation of very long chain fatty acids protein 7-like isoform X1 [Halyomorpha halys]	no	xhomol-intolerant	primers	found	148	72.2	GCTACCATAATGAGAACAGAG	GATGTCCTTCACTTCAACTC	TRUE
HBug_USDA-ARS_IIBBL.408705	15.51	68.05	2.1334	-	gi|939641733|ref|XP_014271418.1| PREDICTED: putative serine protease K12H4.7 isoform X2 [Halyomorpha halys] gi|939641736|ref|XP_014271419.1| PREDICTED: putative serine protease K12H4.7 isoform X2 [Halyomorpha halys]	no	xhomol-intolerant	primers	found	92	69.9	ATCCGAGCACACCTACAA	CATCTTCAACTGAGGAACATC	TRUE
HBug_USDA-ARS_IIBBL.52224	35.61	155.82	2.12953	-	gi|939675275|ref|XP_014283705.1| PREDICTED: uncharacterized protein LOC106685509 isoform X1 [Halyomorpha halys]	no	xhomol-intolerant	primers	found	81	75.9	GATGATCTCCTTCACCTTCTC	ATCCTCTTCGCCTCTGTC	TRUE
HBug_USDA-ARS_IIBBL.177289	13.83	60.49	2.1289	-	gi|939679199|ref|XP_014285065.1| PREDICTED: glutathione S-transferase-like [Halyomorpha halys]	112	70.7	TTTCCCAAACGGCACTTT	ACTAGGAGAACCGATAAGGT	204	71.3	TTAAGCGAGGCATTGAAGT	CAGCAGAGGTTGTAAGGTT	TRUE
HBug_USDA-ARS_IIBBL.186953	38.94	170.03	2.12646	-	gi|939695730|ref|XP_014291977.1| PREDICTED: laccase-4-like [Halyomorpha halys]	110	72.4	ATGTGATGGCAGTGATTGT	GTTCAGAGTGGAGCAAGG	157	70	CGAAGGAGATGTTGTTGAC	CCAGCAGTAGGCGATAAG	TRUE
HBug_USDA-ARS_IIBBL.315809	6.5	28.32	2.12331	-	gi|939696516|ref|XP_014292391.1| PREDICTED: ankyrin repeat domain-containing protein 65-like isoform X1 [Halyomorpha halys] gi|939696518|ref|XP_014292392.1| PREDICTED: ankyrin repeat domain-containing protein 65-like isoform X1 [Halyomorpha halys] gi|939696520|ref|XP_014292393.1| PREDICTED: ankyrin repeat domain-containing protein 65-like isoform X1 [Halyomorpha halys]	144	74.9	CTGACTCCGCTTCACATT	ACATTCCGAACTTCCACTAA	144	74.9	CTGACTCCGCTTCACATT	ACATTCCGAACTTCCACTAA	FALSE
HBug_USDA-ARS_IIBBL.260878	48.34	210.58	2.12308	-	gi|939663125|ref|XP_014279193.1| PREDICTED: uncharacterized protein LOC106682699 isoform X1 [Halyomorpha halys]	214	68.8	ATGTAGCAAGAGCGATTAGG	CATTAAGGAGTGTTGAGAGTTC	126	72.4	TTGAACAGTGAACAGTAGGA	CGTAGAGGTGAGGATAAGTTA	TRUE
HBug_USDA-ARS_IIBBL.457086	6.71	29.16	2.11961	-	gi|939634197|ref|XP_014291035.1| PREDICTED: sodium-coupled monocarboxylate transporter 2-like [Halyomorpha halys]	no	xhomol-intolerant	primers	found	108	74.2	ACCATTGGATGCCTTCTTG	GTAGACGAGAGGTGAGAGTA	TRUE
HBug_USDA-ARS_IIBBL.312396	99.76	433.46	2.11937	-	none	236	72	AGGTTGATGGATGAATGGAA	GGAAGCACAGAGCAATAGA	236	72	AGGTTGATGGATGAATGGAA	GGAAGCACAGAGCAATAGA	FALSE
HBug_USDA-ARS_IIBBL.239759	12.13	52.62	2.11703	-	gi|939651035|ref|XP_014274641.1| PREDICTED: aspartic proteinase A3-like [Halyomorpha halys]	102	64.9	GCTATGTATTATATAGGGCTGG	TTCCTCCGTTGACTGATT	176	70	ACAACCGTACAAGCAACT	GTCAAGAGATACCACAGGAA	TRUE
[truncated: 1,005 more rows]

## Sheet: females_v_males
Isoform	Female	Male	log2FC	up (+) down (-)	Best Blastx Hit	Product Length (no xhomol)	Product Tm	Sense Primer	Anti-sense Primer	Product Length (xhomol)	Product Tm	Sense Primer	Anti-sense Primer	primers differ?
[truncated: 1,877 more rows]

[truncated: 1 more sheets: adults_v_nymphs]
